# Supplementary material for: Environmental factors and potential probiotic lineages shape the active prokaryotic communities associated with healthy Penaeus stylirostris larvae and their rearing water
Source: FEMS Microbiol Ecol. 2024 Nov 19;100(12):fiae156. doi: 10.1093/femsec/fiae156 (PMC11636268; doi:10.1093/femsec/fiae156)
Supplement: fiae156_Supplemental_Files [file fiae156_supplemental_files.zip]

Archive with 2 entries (2 files):
- Supplementary_figures.docx
- Supp_tab1.csv
