# Supplementary material for: Environmental factors and potential probiotic lineages shape the active prokaryotic communities associated with healthy Penaeus stylirostris larvae and their rearing water
Source: FEMS Microbiol Ecol. 2024 Nov 19;100(12):fiae156. doi: 10.1093/femsec/fiae156 (PMC11636268; doi:10.1093/femsec/fiae156)
Supplement: fiae156_Supplemental_Files [file fiae156_supplemental_files.zip › Supp_tab1.csv]

Kingdom	Phylum	Class	Order	Family	Artemias_J5	CAR	Egg_A1	Egg_A2	Egg_B	L_A1_J1	L_A1_J2	L_A1_J3	L_A1_J4	L_A1_J5	L_A1_J6	L_A1_J7	L_A1_J8	L_A1_J9	L_A2_J1	L_A2_J2	L_A2_J3	L_A2_J4	L_A2_J5	L_A2_J6	L_A2_J7	L_A2_J8	L_A2_J9	L_A3_J1	L_A3_J2	L_A3_J3	L_A3_J4	L_A3_J5	L_A3_J6	L_A3_J7	L_A3_J8	L_A3_J9	L_B1_J1	L_B1_J2	L_B1_J3	L_B1_J4	L_B1_J5	L_B1_J6	L_B1_J7	L_B1_J8	L_B1_J9	L_B2_J1	L_B2_J2	L_B2_J3	L_B2_J4
Bacteria	Proteobacteria	Gammaproteobacteria	Alteromonadales	Pseudoalteromonadaceae	4618.61653089909	2795.35058180591	31887.8711102449	25154.5698230727	28712.7616176188	1756.34830366288	59102.1825396825	87623.243454414	101997.307589559	94605.0611877033	98543.7586256127	304221.556699033	182567.505249538	499366.749669868	3349.27737489071	146171.619058567	93054.4968423596	150486.356202118	109511.249371774	70417.4586837738	217767.843518927	188640.324658376	578624.311839524	12946.7176246111	97596.478823324	143211.169661368	225298.516418801	137210.168967743	221288.529754511	295780.611915339	485495.539446298	661494.495273939	209833.761450104	46707.0573920097	182173.985454949	151123.532231323	114146.032452193	85891.9259264134	444341.696649536	618822.729975367	758739.33245325	132644.805654805	40044.3044268459	181649.768239156	147267.93853544
Bacteria	Proteobacteria	Gammaproteobacteria	Cellvibrionales	Spongiibacteraceae	132.996811099188	111.059655798886	5635.67855518742	19613.5127439887	98660.2692429265	41267.9012423258	1310.6684981685	382.92983874399	930.295903240845	998.084803762797	1422.92866320849	3423.13728187269	1752.83072087682	3093.94828799939	1773.38888031682	1397.78148169435	726.363400425372	4452.90623781578	12445.2938996966	6041.02911288145	19851.5634773022	3700.39824536293	7210.73337418181	3874.84744131146	1389.93816158204	1670.12209168394	21828.3659365763	14455.6818373635	3826.4032065976	6916.88257627411	4905.50588489099	5798.07713105358	467.351191918632	329.547759075238	3298.1230727303	37232.8025836396	68869.6375422215	25885.3882150073	10940.8686440303	2641.63764545995	3215.42294245848	13478.9357756969	351.219429628109	1341.36873419376	8740.68615409809
Bacteria	Proteobacteria	Gammaproteobacteria	ASV10002	ASV10002	0	0	0	0	0	0	0	0	0	0	0	0	0	0	0	0	0	0	0	0	0	0	0	0	0	0	0	0	0	0	0	0	0	0	0	0	0	0	0	0	0	0	0	0	0
Bacteria	Bacteroidota	Bacteroidia	Flavobacteriales	ASV10003	0	0	0	0	0	0	0	0	0	0	0	0	0	0	0	0	0	0	0	0	0	0	0	0	0	0	0	0	0	0	0	0	0	0	0	0	0	0	0	0	0	0	0	0	0
Bacteria	Proteobacteria	Gammaproteobacteria	ASV10008	ASV10008	0	0	0	0	0	0	0	0	0	0	0	0	0	0	0	0	0	0	0	0	0	0	0	0	0	0	0	0	0	0	0	0	0	0	0	0	0	0	0	0	0	0	0	0	0
Bacteria	Proteobacteria	Gammaproteobacteria	Ectothiorhodospirales	ASV10013	0	0	0	0	0	0	0	0	0	0	0	0	0	0	0	0	0	0	0	0	0	0	0	0	0	0	0	0	0	0	0	0	0	0	0	0	0	0	0	0	0	0	0	0	0
Bacteria	ASV10022	ASV10022	ASV10022	ASV10022	0	0	0	0	0	0	0	0	0	0	0	0	0	0	0	0	0	0	0	0	0	0	0	0	0	0	0	0	0	0	0	0	0	0	0	0	0	0	0	0	0	0	0	0	0
Bacteria	ASV10023	ASV10023	ASV10023	ASV10023	0	0	0	0	0	0	0	0	0	0	0	0	0	0	0	0	0	0	0	0	0	0	0	0	0	0	0	0	0	0	0	0	0	0	0	0	0	0	0	0	0	0	0	0	0
Bacteria	Proteobacteria	Gammaproteobacteria	ASV10024	ASV10024	0	0	0	0	0	0	0	0	0	0	0	0	0	0	0	0	0	0	0	0	0	0	0	0	0	0	0	0	0	0	0	0	0	0	0	0	0	0	0	0	0	0	0	0	0
Archaea	Nanoarchaeota	Nanoarchaeia	Woesearchaeales	ASV10027	0	0	0	0	0	0	0	0	0	0	0	0	0	0	0	0	0	0	0	0	0	0	0	0	0	0	0	0	0	0	0	0	0	0	0	0	0	0	0	0	0	0	0	0	0
Bacteria	Verrucomicrobiota	Omnitrophia	Omnitrophales	ASV10029	0	0	0	0	0	0	0	0	0	0	0	0	0	0	0	0	0	0	0	0	0	0	0	0	0	0	0	0	0	0	0	0	0	0	0	0	0	0	0	0	0	0	0	0	0
Bacteria	Bacteroidota	Bacteroidia	Flavobacteriales	ASV1003	0	0	0	0	0	0	1.90781440781441	0	19.9049799116847	1.76029065919365	0	6.25230553766701	0	0	0	2.29898270015518	58.7619829557604	18.2288633797325	0	0	0	88.4054188311962	15.4339327358344	0	0	14.3976042386547	0	7.79072047284479	0	5.38278799710047	0	0	0	0	403.748807679302	23.5733537286497	0	421.221674487788	21.2581644637894	8.49401172173618	6.92979082426397	0	0	96.0865855439654	47.7633123174759
Bacteria	Proteobacteria	Gammaproteobacteria	SAR86_clade	ASV10035	0	0	0	0	0	0	0	0	0	0	0	0	0	0	0	0	0	0	0	0	0	0	0	0	0	0	0	0	0	0	0	0	0	0	0	0	0	0	0	0	0	0	0	0	0
Bacteria	Bacteroidota	Bacteroidia	Flavobacteriales	ASV10036	0	0	0	0	0	0	0	0	0	0	0	0	0	0	0	0	0	0	0	0	0	0	0	0	0	0	0	0	0	0	0	0	0	0	0	0	0	0	0	0	0	0	0	0	0
Bacteria	ASV10037	ASV10037	ASV10037	ASV10037	0	0	0	0	0	0	0	0	0	0	0	0	0	0	0	0	0	0	0	0	0	0	0	0	0	0	0	0	0	0	0	0	0	0	0	0	0	0	0	0	0	0	0	0	0
Bacteria	ASV10038	ASV10038	ASV10038	ASV10038	0	0	0	0	0	0	0	0	0	0	0	0	0	0	0	0	0	0	0	0	0	0	0	0	0	0	0	0	0	0	0	0	0	0	0	0	0	0	0	0	0	0	0	0	0
Bacteria	Firmicutes	Clostridia	Clostridia_UCG_014	ASV10044	0	0	0	0	0	0	0	0	0	0	0	0	0	0	0	0	0	0	0	0	0	0	0	0	0	0	0	0	0	0	0	0	0	0	0	0	0	0	0	0	0	0	0	0	0
Bacteria	Proteobacteria	Gammaproteobacteria	SAR86_clade	ASV10047	0	0	0	0	0	0	0	0	0	0	0	0	0	0	0	0	0	0	0	0	0	0	0	0	0	0	0	0	0	0	0	0	0	0	0	0	0	0	0	0	0	0	0	0	0
Bacteria	ASV10053	ASV10053	ASV10053	ASV10053	0	0	0	0	0	0	0	0	0	0	0	0	0	0	0	0	0	0	0	0	0	0	0	0	0	0	0	0	0	0	0	0	0	0	0	0	0	0	0	0	0	0	0	0	0
Bacteria	Proteobacteria	Alphaproteobacteria	ASV10057	ASV10057	0	0	0	0	0	0	0	0	0	0	0	0	0	0	0	0	0	0	0	0	0	0	0	0	0	0	0	0	0	0	0	0	0	0	0	0	0	0	0	0	0	0	0	0	0
Bacteria	Deinococcota	Deinococci	Deinococcales	Trueperaceae	0	0	0	0	0	0	0	0	0	0	0	0	0	0	0	9.19593080062073	0	0	0	0	0	0	0	0	0	0	0	0	0	0	0	0	0	0	0	0	0	0	21.2581644637894	0	0	0	0	0	0
Bacteria	Cyanobacteria	Cyanobacteriia	ASV10060	ASV10060	0	0	0	0	0	0	0	0	0	0	0	0	0	0	0	0	0	0	0	0	0	0	0	0	0	0	0	0	0	0	0	0	0	0	0	0	0	0	0	0	0	0	0	0	0
Bacteria	ASV10061	ASV10061	ASV10061	ASV10061	0	0	0	0	0	0	0	0	0	0	0	0	0	0	0	0	0	0	0	0	0	0	0	0	0	0	0	0	0	0	0	0	0	0	0	0	0	0	0	0	0	0	0	0	0
Bacteria	ASV10065	ASV10065	ASV10065	ASV10065	0	0	0	0	0	0	0	0	0	0	0	0	0	0	0	0	0	0	0	0	0	0	0	0	0	0	0	0	0	0	0	0	0	0	0	0	0	0	0	0	0	0	0	0	0
Bacteria	ASV10068	ASV10068	ASV10068	ASV10068	0	0	0	0	0	0	0	0	0	0	0	0	0	0	0	0	0	0	0	0	0	0	0	0	0	0	0	0	0	0	0	0	0	0	0	0	0	0	0	0	0	0	0	0	0
Bacteria	Myxococcota	Polyangia	Polyangiales	ASV10073	0	0	0	0	0	0	0	0	0	0	0	0	0	0	0	0	0	0	0	0	0	0	0	0	0	0	0	0	0	0	0	0	0	0	0	0	0	0	0	0	0	0	0	0	0
Bacteria	Planctomycetota	vadinHA49	ASV10074	ASV10074	0	0	0	0	0	0	0	0	0	0	0	0	0	0	0	0	0	0	0	0	0	0	0	0	0	0	0	0	0	0	0	0	0	0	0	0	0	0	0	0	0	0	0	0	0
Bacteria	PAUC34f	ASV10075	ASV10075	ASV10075	0	0	0	0	0	0	0	0	0	0	0	0	0	0	0	0	0	0	0	0	0	0	0	0	0	0	0	0	0	0	0	0	0	0	0	0	0	0	0	0	0	0	0	0	0
Bacteria	Planctomycetota	OM190	ASV10077	ASV10077	0	0	0	0	0	0	0	0	0	0	0	0	0	0	0	0	0	0	0	0	0	0	0	0	0	0	0	0	0	0	0	0	0	0	0	0	0	0	0	0	0	0	0	0	0
Bacteria	Planctomycetota	OM190	ASV10078	ASV10078	0	0	0	0	0	0	0	0	0	0	0	0	0	0	0	0	0	0	0	0	0	0	0	0	0	0	0	0	0	0	0	0	0	0	0	0	0	0	0	0	0	0	0	0	0
Bacteria	ASV1008	ASV1008	ASV1008	ASV1008	0	2.09546520375256	12.9929188592217	1.47525481338764	2.70161475513915	1.57097343798111	0	0	0	244.680401627917	83.2817779469852	6.25230553766701	11.1930441946157	106.468687876712	0	2.29898270015518	202.402385736508	76.9663120477596	25.6793094466843	115.119429555817	17.8706685966989	273.635820191798	83.3432367735055	0	0	0	213.4725613415	45.445869424928	5.12236038366479	229.66562120962	9.80610871542427	29.7406614323103	0	0	85.7966216318517	7.85778457621658	285.304635233188	103.11155573399	1.77151370531578	0	0	0	0	0	0
Bacteria	Proteobacteria	Alphaproteobacteria	Rhizobiales	ASV10081	0	0	0	0	0	0	0	0	0	0	0	0	0	0	0	0	0	0	0	0	0	0	0	0	0	0	0	0	0	0	0	0	0	0	0	0	0	0	0	0	0	0	0	0	0
Bacteria	Proteobacteria	Gammaproteobacteria	ASV10084	ASV10084	0	0	0	0	0	0	0	0	0	0	0	0	0	0	0	0	0	0	0	0	0	0	0	0	0	0	0	0	0	0	0	0	0	0	0	0	0	0	0	0	0	0	0	0	0
Bacteria	Planctomycetota	Planctomycetes	Planctomycetales	ASV10092	0	0	0	0	0	0	0	0	0	0	0	0	0	0	0	0	0	0	0	0	0	0	0	0	0	0	0	0	0	0	0	0	0	0	0	0	0	0	0	0	0	0	0	0	0
Bacteria	Desulfobacterota	Desulfuromonadia	Bradymonadales	ASV10094	0	0	0	0	0	0	0	0	0	0	0	0	0	0	0	0	0	0	0	0	0	0	0	0	0	0	0	0	0	0	0	0	0	0	0	0	0	0	0	0	0	0	0	0	0
Bacteria	Marinimicrobia_(SAR406_clade)	ASV10098	ASV10098	ASV10098	0	0	0	0	0	0	0	0	0	0	0	0	0	0	0	0	0	0	0	0	0	0	0	0	0	0	0	0	0	0	0	0	0	0	0	0	0	0	0	0	0	0	0	0	0
Bacteria	Verrucomicrobiota	Omnitrophia	Omnitrophales	koll11	0	0	0	0	0	0	0	0	0	0	0	0	0	0	0	0	0	0	0	0	0	0	0	0	0	0	0	0	0	0	0	0	0	0	0	0	0	0	0	0	0	0	0	0	0
Bacteria	Bdellovibrionota	Oligoflexia	Oligoflexales	ASV10100	0	0	0	0	0	0	0	0	0	0	0	0	0	0	0	0	0	0	0	0	0	0	0	0	0	0	0	0	0	0	0	0	0	0	0	0	0	0	0	0	0	0	0	0	0
Bacteria	Proteobacteria	Alphaproteobacteria	ASV10101	ASV10101	0	0	0	0	0	0	0	0	0	0	0	0	0	0	0	0	0	0	0	0	0	0	0	0	0	0	0	0	0	0	0	0	0	0	0	0	0	0	0	0	0	0	0	0	0
Bacteria	ASV10102	ASV10102	ASV10102	ASV10102	0	0	0	0	0	0	0	0	0	0	0	0	0	0	0	0	0	0	0	0	0	0	0	0	0	0	0	0	0	0	0	0	0	0	0	0	0	0	0	0	0	0	0	0	0
Bacteria	Proteobacteria	Alphaproteobacteria	ASV10103	ASV10103	0	0	0	0	0	0	0	0	0	0	0	0	0	0	0	0	0	0	0	0	0	0	0	0	0	0	0	0	0	0	0	0	0	0	0	0	0	0	0	0	0	0	0	0	0
Bacteria	Proteobacteria	Gammaproteobacteria	ASV10104	ASV10104	0	0	0	0	0	0	0	0	0	0	0	0	0	0	0	0	0	0	0	0	0	0	0	0	0	0	0	0	0	0	0	0	0	0	0	0	0	0	0	0	0	0	0	0	0
Bacteria	Myxococcota	Polyangia	Blfdi19	ASV10107	0	0	0	0	0	0	0	0	0	0	0	0	0	0	0	0	0	0	0	0	0	0	0	0	0	0	0	0	0	0	0	0	0	0	0	0	0	0	0	0	0	0	0	0	0
Bacteria	Desulfobacterota	Desulfuromonadia	PB19	ASV1011	3.02265479770883	0	16.2411485740272	411.596092935152	586.250401865195	0	0	0	3.14289156500285	36.9661038430666	0	15.6307638441675	4.47721767784628	9.53450936209365	0	9.19593080062073	4.89683191298003	1.01271463220736	40.3532005590753	5.48187759789606	6.87333407565341	4.20978184910458	74.0828771320049	1.43247594872882	0	1.79970052983184	1.06205254398756	1.2984534121408	0	5.38278799710047	4.90305435771214	35.148054420003	3.46186068087876	4.60905956748585	0	0	2.41783589180668	2.19386288795723	0	0	0	3.87103267538681	2.11577969655488	0	0
Bacteria	Gemmatimonadota	BD2_11_terrestrial_group	ASV10111	ASV10111	0	0	0	0	0	0	0	0	0	0	0	0	0	0	0	0	0	0	0	0	0	0	0	0	0	0	0	0	0	0	0	0	0	0	0	0	0	0	0	0	0	0	0	0	0
Bacteria	Gemmatimonadota	BD2_11_terrestrial_group	ASV10112	ASV10112	0	0	0	0	0	0	0	0	0	0	0	0	0	0	0	0	0	0	0	0	0	0	0	0	0	0	0	0	0	0	0	0	0	0	0	0	0	0	0	0	0	0	0	0	0
Bacteria	Proteobacteria	Gammaproteobacteria	ASV10115	ASV10115	0	0	0	0	0	0	0	0	0	0	0	0	0	0	0	0	0	0	0	0	0	0	0	0	0	0	0	0	0	0	0	0	0	0	0	0	0	0	0	0	0	0	0	0	0
Bacteria	Proteobacteria	Gammaproteobacteria	ASV10118	ASV10118	0	0	0	0	0	0	0	0	0	0	0	0	0	0	0	0	0	0	0	0	0	0	0	0	0	0	0	0	0	0	0	0	0	0	0	0	0	0	0	0	0	0	0	0	0
Bacteria	Proteobacteria	Gammaproteobacteria	ASV10119	ASV10119	0	0	0	0	0	0	0	0	0	0	0	0	0	0	0	0	0	0	0	0	0	0	0	0	0	0	0	0	0	0	0	0	0	0	0	0	0	0	0	0	0	0	0	0	0
Bacteria	Proteobacteria	Gammaproteobacteria	Ectothiorhodospirales	ASV10120	0	0	0	0	0	0	0	0	0	0	0	0	0	0	0	0	0	0	0	0	0	0	0	0	0	0	0	0	0	0	0	0	0	0	0	0	0	0	0	0	0	0	0	0	0
Bacteria	Gemmatimonadota	BD2_11_terrestrial_group	ASV10121	ASV10121	0	0	0	0	0	0	0	0	0	0	0	0	0	0	0	0	0	0	0	0	0	0	0	0	0	0	0	0	0	0	0	0	0	0	0	0	0	0	0	0	0	0	0	0	0
Bacteria	SAR324_clade(Marine_group_B)	ASV10129	ASV10129	ASV10129	0	0	0	0	0	0	0	0	0	0	0	0	0	0	0	0	0	0	0	0	0	0	0	0	0	0	0	0	0	0	0	0	0	0	0	0	0	0	0	0	0	0	0	0	0
Bacteria	Proteobacteria	Alphaproteobacteria	ASV10130	ASV10130	0	0	0	0	0	0	0	0	0	0	0	0	0	0	0	0	0	0	0	0	0	0	0	0	0	0	0	0	0	0	0	0	0	0	0	0	0	0	0	0	0	0	0	0	0
Bacteria	Planctomycetota	vadinHA49	ASV10131	ASV10131	0	0	0	0	0	0	0	0	0	0	0	0	0	0	0	0	0	0	0	0	0	0	0	0	0	0	0	0	0	0	0	0	0	0	0	0	0	0	0	0	0	0	0	0	0
Bacteria	Planctomycetota	vadinHA49	ASV10132	ASV10132	0	0	0	0	0	0	0	0	0	0	0	0	0	0	0	0	0	0	0	0	0	0	0	0	0	0	0	0	0	0	0	0	0	0	0	0	0	0	0	0	0	0	0	0	0
Bacteria	Desulfobacterota	Desulfuromonadia	Sva1033	ASV10133	0	0	0	0	0	0	0	0	0	0	0	0	0	0	0	0	0	0	0	0	0	0	0	0	0	0	0	0	0	0	0	0	0	0	0	0	0	0	0	0	0	0	0	0	0
Bacteria	Myxococcota	Polyangia	UASB_TL25	ASV10137	0	0	0	0	0	0	0	0	0	0	0	0	0	0	0	0	0	0	0	0	0	0	0	0	0	0	0	0	0	0	0	0	0	0	0	0	0	0	0	0	0	0	0	0	0
Bacteria	Proteobacteria	Gammaproteobacteria	KI89A_clade	ASV1014	3.02265479770883	2.09546520375256	0	0	0	0	0	0	0	0	0	0	0	1.58908489368228	0	0	0	1.01271463220736	0	0	0	0	0	0	0	0	0	0	0	0	0	0	0	0	5.04686009599128	2.61926152540553	2.41783589180668	0	1.77151370531578	0	0	0	0	0	0
Bacteria	Bacteroidota	Bacteroidia	Flavobacteriales	ASV10149	0	0	0	0	0	0	0	0	0	0	0	0	0	0	0	0	0	0	0	0	0	0	0	0	0	0	0	0	0	0	0	0	0	0	0	0	0	0	0	0	0	0	0	0	0
Bacteria	Bacteroidota	Bacteroidia	Bacteroidales	ASV10150	0	0	0	0	0	0	0	0	0	0	0	0	0	0	0	0	0	0	0	0	0	0	0	0	0	0	0	0	0	0	0	0	0	0	0	0	0	0	0	0	0	0	0	0	0
Bacteria	Bdellovibrionota	Oligoflexia	Oligoflexales	ASV10151	0	0	0	0	0	0	0	0	0	0	0	0	0	0	0	0	0	0	0	0	0	0	0	0	0	0	0	0	0	0	0	0	0	0	0	0	0	0	0	0	0	0	0	0	0
Bacteria	Chloroflexi	Anaerolineae	ASV10152	ASV10152	0	0	0	0	0	0	0	0	0	0	0	0	0	0	0	0	0	0	0	0	0	0	0	0	0	0	0	0	0	0	0	0	0	0	0	0	0	0	0	0	0	0	0	0	0
Bacteria	Proteobacteria	Alphaproteobacteria	ASV10153	ASV10153	0	0	0	0	0	0	0	0	0	0	0	0	0	0	0	0	0	0	0	0	0	0	0	0	0	0	0	0	0	0	0	0	0	0	0	0	0	0	0	0	0	0	0	0	0
Bacteria	Verrucomicrobiota	ASV10154	ASV10154	ASV10154	0	0	0	0	0	0	0	0	0	0	0	0	0	0	0	0	0	0	0	0	0	0	0	0	0	0	0	0	0	0	0	0	0	0	0	0	0	0	0	0	0	0	0	0	0
Bacteria	Nitrospirota	Thermodesulfovibrionia	ASV10155	ASV10155	0	0	0	0	0	0	0	0	0	0	0	0	0	0	0	0	0	0	0	0	0	0	0	0	0	0	0	0	0	0	0	0	0	0	0	0	0	0	0	0	0	0	0	0	0
Bacteria	Bacteroidota	Bacteroidia	Bacteroidales	ASV10156	0	0	0	0	0	0	0	0	0	0	0	0	0	0	0	0	0	0	0	0	0	0	0	0	0	0	0	0	0	0	0	0	0	0	0	0	0	0	0	0	0	0	0	0	0
Archaea	Nanoarchaeota	Nanoarchaeia	Woesearchaeales	ASV10163	0	0	0	0	0	0	0	0	0	0	0	0	0	0	0	0	0	0	0	0	0	0	0	0	0	0	0	0	0	0	0	0	0	0	0	0	0	0	0	0	0	0	0	0	0
Bacteria	Dependentiae	Babeliae	Babeliales	ASV10164	0	0	0	0	0	0	0	0	0	0	0	0	0	0	0	0	0	0	0	0	0	0	0	0	0	0	0	0	0	0	0	0	0	0	0	0	0	0	0	0	0	0	0	0	0
Bacteria	Proteobacteria	ASV10165	ASV10165	ASV10165	0	0	0	0	0	0	0	0	0	0	0	0	0	0	0	0	0	0	0	0	0	0	0	0	0	0	0	0	0	0	0	0	0	0	0	0	0	0	0	0	0	0	0	0	0
Bacteria	ASV10166	ASV10166	ASV10166	ASV10166	0	0	0	0	0	0	0	0	0	0	0	0	0	0	0	0	0	0	0	0	0	0	0	0	0	0	0	0	0	0	0	0	0	0	0	0	0	0	0	0	0	0	0	0	0
Bacteria	Proteobacteria	Gammaproteobacteria	SAR86_clade	ASV10167	0	0	0	0	0	0	0	0	0	0	0	0	0	0	0	0	0	0	0	0	0	0	0	0	0	0	0	0	0	0	0	0	0	0	0	0	0	0	0	0	0	0	0	0	0
Bacteria	SAR324_clade(Marine_group_B)	ASV10169	ASV10169	ASV10169	3.02265479770883	0	0	0	0	0	0	0	0	0	0	0	0	0	0	0	0	0	0	0	0	0	0	0	0	0	0	0	0	0	0	0	0	0	2.52343004799564	0	0	0	0	0	0	0	0	0	0
Bacteria	Proteobacteria	Alphaproteobacteria	ASV10170	ASV10170	9.06796439312648	0	0	0	0	0	0	0	0	0	0	0	0	0	0	0	0	0	0	0	0	0	0	0	0	0	0	0	0	0	0	0	0	0	2.52343004799564	0	0	0	0	0	0	0	0	0	0
Bacteria	Patescibacteria	Gracilibacteria	Candidatus_Peribacteria	ASV10171	0	18.859186833773	0	0	0	0	0	0	0	0	0	0	0	0	0	0	0	0	0	0	0	0	0	0	0	0	0	0	0	0	0	0	0	0	0	0	0	0	0	0	0	0	0	0	0
Bacteria	Proteobacteria	Gammaproteobacteria	KI89A_clade	ASV10179	0	0	0	0	18.911303285974	0	0	0	0	0	0	0	0	0	0	0	0	1.01271463220736	0	0	0	0	0	0	0	0	0	0	0	0	0	0	0	0	0	0	0	0	0	0	0	0	0	0	0
Bacteria	ASV10180	ASV10180	ASV10180	ASV10180	0	0	0	0	2.70161475513915	0	0	1.93398908456561	0	0	0	0	0	0	0	0	0	1.01271463220736	0	0	1.37466681513068	0	0	0	1.72877880793786	0	0	0	0	1.79426266570016	0	0	0	0	0	0	0	0	0	0	0	3.87103267538681	0	0	0
Bacteria	Proteobacteria	Alphaproteobacteria	Puniceispirillales	ASV10182	0	0	0	0	0	14.13876094183	0	0	0	0	0	0	0	0	0	0	0	0	0	0	0	0	0	0	0	0	0	0	0	0	0	0	0	0	0	0	0	0	0	0	0	0	0	0	0
Bacteria	Methylomirabilota	Methylomirabilia	Rokubacteriales	WX65	0	0	0	0	0	0	0	0	1.04763052166762	0	0	0	0	0	2.0572956848223	0	0	1.01271463220736	0	0	0	0	0	0	0	0	0	0	0	0	0	0	0	0	0	0	0	0	0	0	0	0	0	0	0
Bacteria	Proteobacteria	ASV10190	ASV10190	ASV10190	0	0	0	0	0	0	0	0	2.09526104333524	0	0	0	0	0	0	0	3.26455460865335	0	1.83423638904888	0	0	0	0	0	0	0	0	0	0	0	0	0	0	0	0	0	0	0	0	0	0	0	0	3.84346342175861	0
Bacteria	Proteobacteria	Gammaproteobacteria	ASV10195	ASV10195	0	0	0	0	0	0	0	0	0	5.28087197758094	0	0	0	0	0	0	0	0	0	0	0	0	0	0	0	0	0	0	0	0	0	0	0	0	15.1405802879738	0	0	0	0	0	0	0	0	0	0
Bacteria	ASV10203	ASV10203	ASV10203	ASV10203	0	0	0	0	0	0	0	0	0	0	0	0	0	0	16.4583654785784	0	0	1.01271463220736	0	0	0	0	0	0	0	0	0	0	0	0	0	0	0	0	0	0	0	0	0	0	0	0	0	0	0
Bacteria	Proteobacteria	Gammaproteobacteria	ASV10208	ASV10208	0	0	0	0	0	0	0	0	0	0	0	0	0	0	0	0	0	0	0	0	10.9973345210455	0	0	0	0	0	0	0	0	0	0	0	0	0	0	0	0	2.19386288795723	0	0	0	0	0	0	0
Bacteria	Proteobacteria	Alphaproteobacteria	Rhizobiales	ASV10210	0	0	0	0	0	0	0	0	0	0	0	0	0	0	0	0	0	0	0	0	0	37.8880366419412	0	0	0	0	0	0	0	0	0	0	0	0	0	0	0	0	0	0	0	0	0	0	0
Bacteria	ASV10213	ASV10213	ASV10213	ASV10213	0	0	0	0	0	0	0	0	0	0	0	0	0	0	0	0	0	0	0	0	0	0	0	0	15.5590092714407	0	0	0	0	0	0	0	0	0	0	0	0	0	0	0	0	0	0	0	0
Bacteria	ASV10214	ASV10214	ASV10214	ASV10214	0	0	0	0	0	0	0	0	0	0	0	0	0	0	0	0	0	0	0	0	0	0	0	0	15.5590092714407	0	0	0	0	0	0	0	0	0	0	0	0	0	0	0	0	0	0	0	0
Bacteria	Planctomycetota	028H05_P_BN_P5	ASV10215	ASV10215	0	0	0	0	0	0	0	0	0	0	0	0	0	0	0	0	0	0	0	0	0	0	0	0	0	0	1.06205254398756	0	0	0	0	0	0	0	0	0	0	0	0	0	0	0	0	3.84346342175861	13.646660662136
Bacteria	ASV10216	ASV10216	ASV10216	ASV10216	0	0	0	0	0	0	0	0	0	0	0	0	0	0	0	0	0	0	0	0	0	0	0	0	0	0	2.12410508797512	0	0	0	0	0	0	0	0	0	0	0	0	0	0	0	0	7.68692684351723	6.82333033106799
Bacteria	ASV10221	ASV10221	ASV10221	ASV10221	0	0	0	0	0	0	0	0	0	0	0	0	0	0	0	0	0	0	0	0	0	0	0	0	0	0	0	0	0	0	0	0	0	0	2.52343004799564	0	0	0	0	0	0	0	0	0	6.82333033106799
Bacteria	ASV10223	ASV10223	ASV10223	ASV10223	0	0	0	0	0	0	0	0	0	0	0	0	0	0	0	0	0	0	0	0	0	0	0	0	0	0	0	0	0	0	0	0	0	0	0	0	2.41783589180668	0	0	0	0	0	0	0	0
Bacteria	Firmicutes	Bacilli	RF39	ASV10229	0	0	0	0	0	0	0	0	0	0	0	0	0	0	0	0	0	0	0	0	0	0	0	0	0	0	0	0	0	0	0	0	0	0	0	0	0	0	0	0	0	0	0	0	0
Bacteria	Bacteroidota	Bacteroidia	Flavobacteriales	ASV10234	0	0	0	0	0	0	0	0	0	0	0	0	0	0	0	0	0	0	0	0	0	0	0	0	0	0	0	0	0	0	0	0	0	0	0	0	0	0	0	0	0	0	0	0	0
Bacteria	Actinobacteriota	Acidimicrobiia	IMCC26256	ASV10236	0	0	0	0	0	0	0	0	0	0	0	0	0	0	0	0	0	0	0	0	0	0	0	0	0	0	0	0	0	0	0	0	0	0	0	0	0	0	0	0	0	0	0	0	0
Bacteria	Proteobacteria	Alphaproteobacteria	Puniceispirillales	ASV1024	0	0	0	0	0	455.582297014522	0	0	0	38.7263945022602	0	0	0	0	0	0	0	0	0	0	0	0	0	0	0	0	11.6825779838632	18.1783477699712	0	0	0	0	0	0	0	337.884736777313	72.5350767542004	256.681957890996	0	0	0	0	0	0	27.293321324272
Bacteria	Verrucomicrobiota	Chlamydiae	Chlamydiales	ASV10241	0	0	0	0	0	0	0	0	0	0	0	0	0	0	0	0	0	0	0	0	0	0	0	0	0	0	0	0	0	0	0	0	0	0	0	0	0	0	0	0	0	0	0	0	0
Bacteria	ASV10242	ASV10242	ASV10242	ASV10242	0	0	0	0	0	0	0	0	0	0	0	0	0	0	0	0	0	0	0	0	0	0	0	0	0	0	0	0	0	0	0	0	0	0	0	0	0	0	0	0	0	0	0	0	0
Bacteria	PAUC34f	ASV10248	ASV10248	ASV10248	0	0	0	0	0	0	0	0	0	0	0	0	0	0	0	0	0	0	0	0	0	0	0	0	0	0	0	0	0	0	0	0	0	0	0	0	0	0	0	0	0	0	0	0	0
Bacteria	Chloroflexi	Anaerolineae	RBG_13_54_9	ASV10253	0	0	0	0	0	0	0	0	0	0	0	0	0	0	0	0	0	0	0	0	0	0	0	0	0	0	0	0	0	0	0	0	0	0	0	0	0	0	0	0	0	0	0	0	0
Bacteria	Proteobacteria	Gammaproteobacteria	ASV10254	ASV10254	0	0	0	0	0	0	0	0	0	0	0	0	0	0	0	0	0	0	0	0	0	0	0	0	0	0	0	0	0	0	0	0	0	0	0	0	0	0	0	0	0	0	0	0	0
Bacteria	ASV10255	ASV10255	ASV10255	ASV10255	0	0	0	0	0	0	0	0	0	0	0	0	0	0	0	0	0	0	0	0	0	0	0	0	0	0	0	0	0	0	0	0	0	0	0	0	0	0	0	0	0	0	0	0	0
Bacteria	Planctomycetota	OM190	ASV10256	ASV10256	0	0	0	0	0	0	0	0	0	0	0	0	0	0	0	0	0	0	0	0	0	0	0	0	0	0	0	0	0	0	0	0	0	0	0	0	0	0	0	0	0	0	0	0	0
Bacteria	Proteobacteria	Gammaproteobacteria	SAR86_clade	ASV1026	0	0	0	0	0	0	1.90781440781441	0	0	0	0	0	0	0	0	0	0	0	0	0	0	0	0	0	0	0	0	0	0	0	0	1.35184824692319	0	1.15226489187146	0	0	0	0	0	0	0	0	0	0	0
Bacteria	Actinobacteriota	Thermoleophilia	Gaiellales	ASV10267	0	0	0	0	0	0	0	0	0	0	0	0	0	0	0	0	0	0	0	0	0	0	0	0	0	0	0	0	0	0	0	0	0	0	0	0	0	0	0	0	0	0	0	0	0
Bacteria	Proteobacteria	Gammaproteobacteria	ASV10270	ASV10270	0	0	0	0	0	0	0	0	0	0	0	0	0	0	0	0	0	0	0	0	0	0	0	0	0	0	0	0	0	0	0	0	0	0	0	0	0	0	0	0	0	0	0	0	0
Bacteria	ASV10273	ASV10273	ASV10273	ASV10273	0	0	0	0	0	0	0	0	0	0	0	0	0	0	0	0	0	0	0	0	0	0	0	0	0	0	0	0	0	0	0	0	0	0	0	0	0	0	0	0	0	0	0	0	0
Bacteria	Bacteroidota	Bacteroidia	Flavobacteriales	ASV10275	0	0	0	0	0	0	0	0	0	0	0	0	0	0	0	0	0	0	0	0	0	0	0	0	0	0	0	0	0	0	0	0	0	0	0	0	0	0	0	0	0	0	0	0	0
Bacteria	ASV10278	ASV10278	ASV10278	ASV10278	0	0	0	0	0	0	0	0	0	0	0	0	0	0	0	0	0	0	0	0	0	0	0	0	0	0	0	0	0	0	0	0	0	0	0	0	0	0	0	0	0	0	0	0	0
Bacteria	ASV10283	ASV10283	ASV10283	ASV10283	0	0	0	0	0	0	0	0	0	0	0	0	0	0	0	0	0	0	0	0	0	0	0	0	0	0	0	0	0	0	0	0	0	0	0	0	0	0	0	0	0	0	0	0	0
Bacteria	SAR324_clade(Marine_group_B)	ASV10285	ASV10285	ASV10285	0	0	0	0	0	0	0	0	0	0	0	0	0	0	0	0	0	0	0	0	0	0	0	0	0	0	0	0	0	0	0	0	0	0	0	0	0	0	0	0	0	0	0	0	0
Bacteria	Planctomycetota	ASV10291	ASV10291	ASV10291	0	0	0	0	0	0	0	0	0	0	0	0	0	0	0	0	0	0	0	0	0	0	0	0	0	0	0	0	0	0	0	0	0	0	0	0	0	0	0	0	0	0	0	0	0
Bacteria	Proteobacteria	Alphaproteobacteria	ASV10295	ASV10295	0	0	0	0	0	0	0	0	0	0	0	0	0	0	0	0	0	0	0	0	0	0	0	0	0	0	0	0	0	0	0	0	0	0	0	0	0	0	0	0	0	0	0	0	0
Bacteria	Desulfobacterota	Desulfuromonadia	PB19	ASV10296	0	0	0	0	0	0	0	0	0	0	0	0	0	0	0	0	0	0	0	0	0	0	0	0	0	0	0	0	0	0	0	0	0	0	0	0	0	0	0	0	0	0	0	0	0
Bacteria	Proteobacteria	Alphaproteobacteria	ASV10297	ASV10297	0	0	0	0	0	0	0	0	0	0	0	0	0	0	0	0	0	0	0	0	0	0	0	0	0	0	0	0	0	0	0	0	0	0	0	0	0	0	0	0	0	0	0	0	0
Bacteria	ASV10299	ASV10299	ASV10299	ASV10299	0	0	0	0	0	0	0	0	0	0	0	0	0	0	0	0	0	0	0	0	0	0	0	0	0	0	0	0	0	0	0	0	0	0	0	0	0	0	0	0	0	0	0	0	0
Bacteria	Bdellovibrionota	Oligoflexia	Oligoflexales	ASV10302	0	0	0	0	0	0	0	0	0	0	0	0	0	0	0	0	0	0	0	0	0	0	0	0	0	0	0	0	0	0	0	0	0	0	0	0	0	0	0	0	0	0	0	0	0
Bacteria	Proteobacteria	ASV10311	ASV10311	ASV10311	0	0	0	0	0	0	0	0	0	0	0	0	0	0	0	0	0	0	0	0	0	0	0	0	0	0	0	0	0	0	0	0	0	0	0	0	0	0	0	0	0	0	0	0	0
Bacteria	ASV10319	ASV10319	ASV10319	ASV10319	0	0	0	0	0	0	0	0	0	0	0	0	0	0	0	0	0	0	0	0	0	0	0	0	0	0	0	0	0	0	0	0	0	0	0	0	0	0	0	0	0	0	0	0	0
Bacteria	Proteobacteria	Gammaproteobacteria	ASV1032	ASV1032	27.2038931793794	8.38186081501024	0	8.85152888032585	2.70161475513915	1.57097343798111	1.90781440781441	0	35.619437736699	0	42.8306286584495	6.25230553766701	15.670261872462	31.7816978736455	0	2.29898270015518	3.26455460865335	1.01271463220736	0	0	2.74933363026137	1081.91393521988	16.9773260094178	0	1.72877880793786	0	1.06205254398756	2.5969068242816	0	1.79426266570016	0	27.0369649384639	0	0	17.6640103359695	20.9540922032442	12.0891794590334	6.58158866387169	12.4005959372105	25.4820351652085	79.6925944790356	0	0	26.9042439523103	27.293321324272
Bacteria	Proteobacteria	ASV10323	ASV10323	ASV10323	0	0	0	0	0	0	0	0	0	0	0	0	0	0	0	0	0	0	0	0	0	0	0	0	0	0	0	0	0	0	0	0	0	0	0	0	0	0	0	0	0	0	0	0	0
Bacteria	Proteobacteria	Gammaproteobacteria	Oceanospirillales	ASV10324	0	0	0	0	0	0	0	0	0	0	0	0	0	0	0	0	0	0	0	0	0	0	0	0	0	0	0	0	0	0	0	0	0	0	0	0	0	0	0	0	0	0	0	0	0
Bacteria	Bacteroidota	Bacteroidia	Chitinophagales	ASV10325	0	0	0	0	0	0	0	0	0	0	0	0	0	0	0	0	0	0	0	0	0	0	0	0	0	0	0	0	0	0	0	0	0	0	0	0	0	0	0	0	0	0	0	0	0
Bacteria	Proteobacteria	ASV10326	ASV10326	ASV10326	0	0	0	0	0	0	0	0	0	0	0	0	0	0	0	0	0	0	0	0	0	0	0	0	0	0	0	0	0	0	0	0	0	0	0	0	0	0	0	0	0	0	0	0	0
Bacteria	Dependentiae	Babeliae	Babeliales	ASV10330	0	0	0	0	0	0	0	0	0	0	0	0	0	0	0	0	0	0	0	0	0	0	0	0	0	0	0	0	0	0	0	0	0	0	0	0	0	0	0	0	0	0	0	0	0
Bacteria	Planctomycetota	OM190	ASV10331	ASV10331	0	0	0	0	0	0	0	0	0	0	0	0	0	0	0	0	0	0	0	0	0	0	0	0	0	0	0	0	0	0	0	0	0	0	0	0	0	0	0	0	0	0	0	0	0
Bacteria	Proteobacteria	Gammaproteobacteria	OM182_clade	ASV10333	0	0	0	0	0	0	0	0	0	0	0	0	0	0	0	0	0	0	0	0	0	0	0	0	0	0	0	0	0	0	0	0	0	0	0	0	0	0	0	0	0	0	0	0	0
Bacteria	Planctomycetota	Phycisphaerae	MSBL9	4572_13	0	0	0	0	0	0	0	0	0	0	0	0	0	0	0	0	0	0	0	0	0	0	0	0	0	0	0	0	0	0	0	0	0	0	0	0	0	0	0	0	0	0	0	0	0
Bacteria	Planctomycetota	OM190	ASV10336	ASV10336	0	0	0	0	0	0	0	0	0	0	0	0	0	0	0	0	0	0	0	0	0	0	0	0	0	0	0	0	0	0	0	0	0	0	0	0	0	0	0	0	0	0	0	0	0
Bacteria	Planctomycetota	Pla3_lineage	ASV10337	ASV10337	0	0	0	0	0	0	0	0	0	0	0	0	0	0	0	0	0	0	0	0	0	0	0	0	0	0	0	0	0	0	0	0	0	0	0	0	0	0	0	0	0	0	0	0	0
Bacteria	Planctomycetota	BD7_11	ASV10338	ASV10338	0	0	0	0	0	0	0	0	0	0	0	0	0	0	0	0	0	0	0	0	0	0	0	0	0	0	0	0	0	0	0	0	0	0	0	0	0	0	0	0	0	0	0	0	0
Bacteria	Dependentiae	Babeliae	Babeliales	ASV10339	0	0	0	0	0	0	0	0	0	0	0	0	0	0	0	0	0	0	0	0	0	0	0	0	0	0	0	0	0	0	0	0	0	0	0	0	0	0	0	0	0	0	0	0	0
Bacteria	Bdellovibrionota	Oligoflexia	Oligoflexales	Oligoflexus	0	0	0	0	0	0	0	0	0	0	0	0	0	0	0	0	0	0	0	0	0	0	0	0	0	0	0	0	0	0	0	0	0	0	0	0	0	0	0	0	0	0	0	0	0
Bacteria	SAR324_clade(Marine_group_B)	ASV10349	ASV10349	ASV10349	0	0	0	0	0	0	0	0	0	0	0	0	0	0	0	0	0	0	0	0	0	0	0	0	0	0	0	0	0	0	0	0	0	0	0	0	0	0	0	0	0	0	0	0	0
Bacteria	Planctomycetota	Pla4_lineage	ASV10350	ASV10350	0	0	0	0	0	0	0	0	0	0	0	0	0	0	0	0	0	0	0	0	0	0	0	0	0	0	0	0	0	0	0	0	0	0	0	0	0	0	0	0	0	0	0	0	0
Bacteria	Planctomycetota	ASV10354	ASV10354	ASV10354	0	0	0	0	0	0	0	0	0	0	0	0	0	0	0	0	0	0	0	0	0	0	0	0	0	0	0	0	0	0	0	0	0	0	0	0	0	0	0	0	0	0	0	0	0
Bacteria	Planctomycetota	vadinHA49	ASV10355	ASV10355	0	0	0	0	0	0	0	0	0	0	0	0	0	0	0	0	0	0	0	0	0	0	0	0	0	0	0	0	0	0	0	0	0	0	0	0	0	0	0	0	0	0	0	0	0
Bacteria	Nitrospinota	P9X2b3D02	ASV10356	ASV10356	0	0	0	0	0	0	0	0	0	0	0	0	0	0	0	0	0	0	0	0	0	0	0	0	0	0	0	0	0	0	0	0	0	0	0	0	0	0	0	0	0	0	0	0	0
Bacteria	Desulfobacterota	Desulfuromonadia	Bradymonadales	ASV10358	0	0	0	0	0	0	0	0	0	0	0	0	0	0	0	0	0	0	0	0	0	0	0	0	0	0	0	0	0	0	0	0	0	0	0	0	0	0	0	0	0	0	0	0	0
Bacteria	Proteobacteria	Alphaproteobacteria	Puniceispirillales	ASV1036	0	0	0	0	0	0	0	0	0	0	0	0	0	0	0	0	0	0	0	0	0	0	0	0	0	0	0	0	0	0	0	0	0	0	0	0	0	0	0	0	0	0	0	0	0
Bacteria	Bacteroidota	Bacteroidia	ASV10361	ASV10361	0	0	0	0	0	0	0	0	0	0	0	0	0	0	0	0	0	0	0	0	0	0	0	0	0	0	0	0	0	0	0	0	0	0	0	0	0	0	0	0	0	0	0	0	0
Bacteria	Dependentiae	Babeliae	Babeliales	ASV10362	0	0	0	0	0	0	0	0	0	0	0	0	0	0	0	0	0	0	0	0	0	0	0	0	0	0	0	0	0	0	0	0	0	0	0	0	0	0	0	0	0	0	0	0	0
Bacteria	Myxococcota	Polyangia	Blfdi19	ASV10364	0	0	0	0	0	0	0	0	0	0	0	0	0	0	0	0	0	0	0	0	0	0	0	0	0	0	0	0	0	0	0	0	0	0	0	0	0	0	0	0	0	0	0	0	0
Bacteria	Proteobacteria	Alphaproteobacteria	Rhizobiales	ASV10365	0	0	0	0	0	0	0	0	0	0	0	0	0	0	0	0	0	0	0	0	0	0	0	0	0	0	0	0	0	0	0	0	0	0	0	0	0	0	0	0	0	0	0	0	0
Bacteria	Bdellovibrionota	Oligoflexia	Oligoflexales	ASV10368	0	0	0	0	0	0	0	0	0	0	0	0	0	0	0	0	0	0	0	0	0	0	0	0	0	0	0	0	0	0	0	0	0	0	0	0	0	0	0	0	0	0	0	0	0
Bacteria	Proteobacteria	Alphaproteobacteria	ASV10372	ASV10372	0	0	0	0	0	0	0	0	0	0	0	0	0	0	0	0	0	0	0	0	0	0	0	0	0	0	0	0	0	0	0	0	0	0	0	0	0	0	0	0	0	0	0	0	0
Bacteria	Proteobacteria	Gammaproteobacteria	ASV10374	ASV10374	0	0	0	0	0	0	0	0	0	0	0	0	0	0	0	0	0	0	0	0	0	0	0	0	0	0	0	0	0	0	0	0	0	0	0	0	0	0	0	0	0	0	0	0	0
Bacteria	Proteobacteria	Gammaproteobacteria	SAR86_clade	ASV10378	0	0	0	0	0	0	0	0	0	0	0	0	0	0	0	0	0	0	0	0	0	0	0	0	0	0	0	0	0	0	0	0	0	0	0	0	0	0	0	0	0	0	0	0	0
Bacteria	Proteobacteria	Gammaproteobacteria	Chromatiales	ASV10380	0	0	0	0	0	0	0	0	0	0	0	0	0	0	0	0	0	0	0	0	0	0	0	0	0	0	0	0	0	0	0	0	0	0	0	0	0	0	0	0	0	0	0	0	0
Bacteria	Proteobacteria	ASV10383	ASV10383	ASV10383	0	0	0	0	0	0	0	0	0	0	0	0	0	0	0	0	0	0	0	0	0	0	0	0	0	0	0	0	0	0	0	0	0	0	0	0	0	0	0	0	0	0	0	0	0
Bacteria	Cyanobacteria	Sericytochromatia	ASV10385	ASV10385	0	0	0	0	0	0	0	0	0	0	0	0	0	0	0	0	0	0	0	0	0	0	0	0	0	0	0	0	0	0	0	0	0	0	0	0	0	0	0	0	0	0	0	0	0
Bacteria	Desulfobacterota	ASV10387	ASV10387	ASV10387	0	0	0	0	0	0	0	0	0	0	0	0	0	0	0	0	0	0	0	0	0	0	0	0	0	0	0	0	0	0	0	0	0	0	0	0	0	0	0	0	0	0	0	0	0
Bacteria	Proteobacteria	Alphaproteobacteria	ASV10392	ASV10392	0	0	0	0	0	0	0	0	0	0	0	0	0	0	0	0	0	0	0	0	0	0	0	0	0	0	0	0	0	0	0	0	0	0	0	0	0	0	0	0	0	0	0	0	0
Bacteria	Desulfobacterota	Desulfobulbia	Desulfobulbales	Desulfurivibrionaceae	0	0	0	0	0	0	0	0	0	0	0	0	0	0	0	0	0	0	0	0	0	0	0	0	0	0	0	0	0	0	0	0	0	0	0	0	0	0	0	0	0	0	0	0	0
Bacteria	Proteobacteria	Gammaproteobacteria	ASV10394	ASV10394	0	0	0	0	0	0	0	0	0	0	0	0	0	0	0	0	0	0	0	0	0	0	0	0	0	0	0	0	0	0	0	0	0	0	0	0	0	0	0	0	0	0	0	0	0
Bacteria	SAR324_clade(Marine_group_B)	ASV10395	ASV10395	ASV10395	0	0	0	0	0	0	0	0	0	0	0	0	0	0	0	0	0	0	0	0	0	0	0	0	0	0	0	0	0	0	0	0	0	0	0	0	0	0	0	0	0	0	0	0	0
Bacteria	Planctomycetota	vadinHA49	ASV10397	ASV10397	0	0	0	0	0	0	0	0	0	0	0	0	0	0	0	0	0	0	0	0	0	0	0	0	0	0	0	0	0	0	0	0	0	0	0	0	0	0	0	0	0	0	0	0	0
Bacteria	Desulfobacterota	Desulfobaccia	Desulfobaccales	Desulfobaccaceae	0	0	0	0	0	0	0	0	0	0	0	0	0	0	0	0	0	0	0	0	0	0	0	0	0	0	0	0	0	0	0	0	0	0	0	0	0	0	0	0	0	0	0	0	0
Bacteria	Bacteroidota	Bacteroidia	Flavobacteriales	Flavobacteriaceae	238.789729018997	452.620484010553	3027.35009419866	734.676897067046	8088.63457688661	4610.80704047456	11252.2893772894	10039.3373379801	23084.538544946	14939.5868245765	1984.48579450816	2441.52531245897	4602.57977282597	3052.63208076365	96.6928971866482	6340.59428702799	11763.8225322824	7970.06415547195	3173.22895305455	2714.89988035802	5827.21262933896	9004.72337523469	5696.66457279646	2435.209112839	2750.48708342914	5526.88032711357	5471.69470662392	4935.42141954718	2881.32771581145	3339.12282086799	3883.21905130801	1823.64328509939	10925.6323088534	3621.56855515201	4345.34654264849	10427.2801326394	6753.01564581606	6316.13125442886	4400.4400440044	3465.55678246836	1801.74561430863	92.9047842092835	2889.09717564568	3712.78566541882	14799.8034880865
Bacteria	Myxococcota	Polyangia	UASB_TL25	ASV10401	0	0	0	0	0	0	0	0	0	0	0	0	0	0	0	0	0	0	0	0	0	0	0	0	0	0	0	0	0	0	0	0	0	0	0	0	0	0	0	0	0	0	0	0	0
Bacteria	Desulfobacterota	Desulfobacteria	Desulfobacterales	Desulfococcaceae	0	0	0	0	0	0	0	0	0	0	0	0	0	0	0	0	0	0	0	0	0	0	0	0	0	0	0	0	0	0	0	0	0	0	0	0	0	0	0	0	0	0	0	0	0
Bacteria	Planctomycetota	OM190	ASV10409	ASV10409	0	0	0	0	0	0	0	0	0	0	0	0	0	0	0	0	0	0	0	0	0	0	0	0	0	0	0	0	0	0	0	0	0	0	0	0	0	0	0	0	0	0	0	0	0
Bacteria	SAR324_clade(Marine_group_B)	ASV10410	ASV10410	ASV10410	0	0	0	0	0	0	0	0	0	0	0	0	0	0	0	0	0	0	0	0	0	0	0	0	0	0	0	0	0	0	0	0	0	0	0	0	0	0	0	0	0	0	0	0	0
Bacteria	Bacteroidota	Bacteroidia	ASV10414	ASV10414	0	0	0	0	0	0	0	0	0	0	0	0	0	0	0	0	0	0	0	0	0	0	0	0	0	0	0	0	0	0	0	0	0	0	0	0	0	0	0	0	0	0	0	0	0
Bacteria	Bdellovibrionota	Oligoflexia	Oligoflexales	ASV10419	0	0	0	0	0	0	0	0	0	0	0	0	0	0	0	0	0	0	0	0	0	0	0	0	0	0	0	0	0	0	0	0	0	0	0	0	0	0	0	0	0	0	0	0	0
Bacteria	Proteobacteria	Gammaproteobacteria	ASV10420	ASV10420	0	0	0	0	0	0	0	0	0	0	0	0	0	0	0	0	0	0	0	0	0	0	0	0	0	0	0	0	0	0	0	0	0	0	0	0	0	0	0	0	0	0	0	0	0
Bacteria	Proteobacteria	ASV10421	ASV10421	ASV10421	0	0	0	0	0	0	0	0	0	0	0	0	0	0	0	0	0	0	0	0	0	0	0	0	0	0	0	0	0	0	0	0	0	0	0	0	0	0	0	0	0	0	0	0	0
Bacteria	Latescibacterota	ASV10422	ASV10422	ASV10422	0	0	0	0	0	0	0	0	0	0	0	0	0	0	0	0	0	0	0	0	0	0	0	0	0	0	0	0	0	0	0	0	0	0	0	0	0	0	0	0	0	0	0	0	0
Bacteria	Bacteroidota	Bacteroidia	ASV10429	ASV10429	0	0	0	0	0	0	0	0	0	0	0	0	0	0	0	0	0	0	0	0	0	0	0	0	0	0	0	0	0	0	0	0	0	0	0	0	0	0	0	0	0	0	0	0	0
Bacteria	Planctomycetota	Pla4_lineage	ASV10432	ASV10432	0	0	0	0	0	0	0	0	0	0	0	0	0	0	0	0	0	0	0	0	0	0	0	0	0	0	0	0	0	0	0	0	0	0	0	0	0	0	0	0	0	0	0	0	0
Bacteria	Gemmatimonadota	PAUC43f_marine_benthic_group	ASV10433	ASV10433	0	0	0	0	0	0	0	0	0	0	0	0	0	0	0	0	0	0	0	0	0	0	0	0	0	0	0	0	0	0	0	0	0	0	0	0	0	0	0	0	0	0	0	0	0
Bacteria	ASV10436	ASV10436	ASV10436	ASV10436	24.1812383816706	0	0	0	0	0	0	0	0	0	0	0	0	0	0	0	0	0	0	0	0	0	0	0	0	0	0	0	0	0	0	0	0	0	0	0	0	0	0	0	0	0	0	0	0
Bacteria	ASV10438	ASV10438	ASV10438	ASV10438	24.1812383816706	0	0	0	0	0	0	0	0	0	0	0	0	0	0	0	0	0	0	0	0	0	0	0	0	0	0	0	0	0	0	0	0	0	0	0	0	0	0	0	0	0	0	0	0
Bacteria	ASV10439	ASV10439	ASV10439	ASV10439	24.1812383816706	0	0	0	0	0	0	0	0	0	0	0	0	0	0	0	0	0	0	0	0	0	0	0	0	0	0	0	0	0	0	0	0	0	0	0	0	0	0	0	0	0	0	0	0
Bacteria	ASV10440	ASV10440	ASV10440	ASV10440	24.1812383816706	0	0	0	0	0	0	0	0	0	0	0	0	0	0	0	0	0	0	0	0	0	0	0	0	0	0	0	0	0	0	0	0	0	0	0	0	0	0	0	0	0	0	0	0
Bacteria	Proteobacteria	Gammaproteobacteria	ASV10451	ASV10451	0	0	0	0	8.10484426541744	0	0	1.93398908456561	1.04763052166762	0	0	0	0	0	0	0	3.26455460865335	0	0	0	0	0	0	0	0	0	0	0	0	0	0	0	0	0	0	0	0	0	0	0	0	0	0	0	0
Bacteria	Proteobacteria	ASV10453	ASV10453	ASV10453	0	0	0	0	0	0	1.90781440781441	0	0	1.76029065919365	2.37947936991386	3.12615276883351	0	0	0	0	0	0	0	1.37046939947401	0	0	0	0	0	0	0	0	0	1.79426266570016	0	0	0	0	0	0	0	0	0	0	0	3.87103267538681	1.05788984827744	0	0
Bacteria	Bacteroidota	Bacteroidia	Chitinophagales	ASV10459	0	0	0	0	0	0	0	0	0	0	0	6.25230553766701	0	1.58908489368228	0	0	0	0	1.83423638904888	0	0	0	0	0	0	0	0	0	0	0	0	0	0	0	0	0	0	0	0	0	0	0	0	0	0
Bacteria	ASV10461	ASV10461	ASV10461	ASV10461	0	0	0	0	0	0	0	0	0	0	0	0	0	3.17816978736455	0	0	0	0	0	0	0	0	0	0	0	0	0	0	0	0	0	0	0	0	0	0	0	0	1.77151370531578	0	0	0	0	0	0
Bacteria	Bacteroidota	Bacteroidia	ASV10464	ASV10464	0	0	0	0	0	0	0	0	0	0	0	0	0	0	0	0	0	8.10171705765891	0	0	0	0	0	0	0	0	0	0	0	0	0	0	0	0	0	0	0	0	0	0	0	0	0	0	0
Bacteria	Desulfobacterota	ASV10466	ASV10466	ASV10466	0	0	0	0	0	0	0	0	0	0	0	0	0	0	0	0	0	0	0	1.37046939947401	0	0	0	0	0	0	0	0	0	0	0	0	0	0	0	0	0	0	0	0	0	0	0	0	0
Bacteria	ASV10467	ASV10467	ASV10467	ASV10467	0	0	0	0	0	0	0	0	0	0	0	0	0	0	0	0	0	0	0	1.37046939947401	0	0	0	0	0	0	0	0	0	0	0	0	0	0	0	0	0	0	0	0	0	0	0	0	0
Bacteria	Proteobacteria	Gammaproteobacteria	EC3	ASV10468	0	0	0	0	0	0	0	0	0	0	0	0	0	0	0	0	0	0	0	0	0	29.4684729437321	0	0	0	0	0	0	0	0	0	0	0	0	0	0	0	0	0	0	0	0	0	0	0
Bacteria	Proteobacteria	Alphaproteobacteria	Parvibaculales	PS1_clade	0	0	825.050347560579	5.90101925355057	2.70161475513915	6.28389375192444	9.53907203907204	5.80196725369682	6.28578313000571	3.52058131838729	0	3.12615276883351	13.4316530335388	1.58908489368228	2.0572956848223	6.89694810046554	3.26455460865335	7.08900242545154	7.3369455561955	4.11140819842204	13.7466681513068	4.20978184910458	0	4.29742784618646	3.45755761587572	12.5979037088229	6.37231526392537	2.5969068242816	0	5.38278799710047	0	4.05554474076958	0	3.45679467561439	2.52343004799564	0	2.41783589180668	0	0	0	0	11.6130980261604	4.23155939310975	211.390488196724	0
Bacteria	ASV10470	ASV10470	ASV10470	ASV10470	0	0	0	0	0	0	0	0	0	0	0	0	0	0	0	0	0	0	0	0	0	0	0	0	0	0	8.49642035190049	0	0	0	0	0	0	0	0	0	0	0	0	0	0	0	0	0	0
Bacteria	Cyanobacteria	Cyanobacteriia	Eurycoccales	Eurycoccales_Incertae_Sedis	0	0	0	0	0	0	0	0	0	0	0	0	0	0	0	0	0	0	0	0	0	0	0	0	0	0	0	0	0	0	0	0	0	0	2.52343004799564	0	2.41783589180668	0	0	0	0	0	0	0	0
Bacteria	Patescibacteria	Saccharimonadia	Saccharimonadales	ASV10486	0	0	0	0	0	0	0	0	0	0	0	0	0	0	0	0	0	0	0	0	0	0	0	0	0	0	0	0	0	0	0	0	0	0	0	0	0	17.5509031036578	0	0	0	0	0	0	0
Bacteria	Proteobacteria	Gammaproteobacteria	ASV10491	ASV10491	0	0	0	0	0	0	0	0	0	0	0	0	0	0	0	0	0	0	0	0	0	0	0	0	0	0	0	0	0	0	0	0	0	0	0	0	0	0	0	0	0	0	0	0	0
Bacteria	Proteobacteria	ASV10496	ASV10496	ASV10496	0	0	0	0	0	0	0	0	0	0	0	0	0	0	0	0	0	0	0	0	0	0	0	0	0	0	0	0	0	0	0	0	0	0	0	0	0	0	0	0	0	0	0	0	0
Bacteria	Proteobacteria	Alphaproteobacteria	Parvibaculales	ASV10497	0	0	0	0	0	0	0	0	0	0	0	0	0	0	0	0	0	0	0	0	0	0	0	0	0	0	0	0	0	0	0	0	0	0	0	0	0	0	0	0	0	0	0	0	0
Bacteria	Firmicutes	Clostridia	Peptostreptococcales_Tissierellales	Tissierella	0	12.5727912225154	0	0	0	0	0	0	0	0	0	0	0	0	0	0	0	0	0	0	0	0	0	0	0	0	0	0	0	0	0	0	0	0	0	0	0	0	0	0	0	0	0	0	0
Bacteria	Proteobacteria	Alphaproteobacteria	Puniceispirillales	ASV10504	0	0	0	0	0	0	0	0	0	0	0	0	0	0	0	0	0	0	0	0	0	0	0	0	0	0	0	0	0	0	0	0	0	0	0	0	0	0	0	0	0	0	0	0	0
Bacteria	Proteobacteria	Gammaproteobacteria	ASV10505	ASV10505	0	0	0	0	0	0	0	0	0	0	0	0	0	0	0	0	0	0	0	0	0	0	0	0	0	0	0	0	0	0	0	0	0	0	0	0	0	0	0	0	0	0	0	0	0
Bacteria	Proteobacteria	Gammaproteobacteria	Cellvibrionales	ASV10509	0	0	0	0	0	0	0	0	0	0	0	0	0	0	0	0	0	0	0	0	0	0	0	0	0	0	0	0	0	0	0	0	0	0	0	0	0	0	0	0	0	0	0	0	0
Bacteria	Myxococcota	Polyangia	Polyangiales	Eel_36e1D6	0	0	3.24822971480543	2656.93391891114	2.70161475513915	0	3.81562881562882	0	4.19052208667047	5.28087197758094	0	6.25230553766701	8.95443535569256	1.58908489368228	0	6.89694810046554	1.63227730432668	3.03814389662209	1.83423638904888	4.11140819842204	4.12400044539205	4.20978184910458	1.54339327358344	2.86495189745764	0	0	1.06205254398756	0	2.5611801918324	0	0	4.05554474076958	0	0	0	0	0	0	1.77151370531578	0	0	0	1.05788984827744	0	0
Bacteria	Proteobacteria	Alphaproteobacteria	ASV10513	ASV10513	0	0	0	0	0	0	0	0	0	0	0	0	0	0	0	0	0	0	0	0	0	0	0	0	0	0	0	0	0	0	0	0	0	0	0	0	0	0	0	0	0	0	0	0	0
Bacteria	Desulfobacterota	Desulfuromonadia	PB19	ASV10514	0	0	0	0	0	0	0	0	0	0	0	0	0	0	0	0	0	0	0	0	0	0	0	0	0	0	0	0	0	0	0	0	0	0	0	0	0	0	0	0	0	0	0	0	0
Bacteria	Proteobacteria	Alphaproteobacteria	AT_s3_44	ASV10515	0	0	0	0	0	0	0	0	0	0	0	0	0	0	0	0	0	0	0	0	0	0	0	0	0	0	0	0	0	0	0	0	0	0	0	0	0	0	0	0	0	0	0	0	0
Bacteria	Bacteroidota	Bacteroidia	Cytophagales	ASV10516	0	0	0	0	0	0	0	0	0	0	0	0	0	0	0	0	0	0	0	0	0	0	0	0	0	0	0	0	0	0	0	0	0	0	0	0	0	0	0	0	0	0	0	0	0
Bacteria	Desulfobacterota	Desulfuromonadia	PB19	ASV10520	0	0	0	0	0	0	0	0	0	0	0	0	0	0	0	0	0	0	0	0	0	0	0	0	0	0	0	0	0	0	0	0	0	0	0	0	0	0	0	0	0	0	0	0	0
Bacteria	Proteobacteria	Gammaproteobacteria	Milano_WF1B_44	ASV10525	0	0	0	0	0	0	0	0	0	0	0	0	0	0	0	0	0	0	0	0	0	0	0	0	0	0	0	0	0	0	0	0	0	0	0	0	0	0	0	0	0	0	0	0	0
Bacteria	Dependentiae	Babeliae	Babeliales	ASV10526	0	0	0	0	0	0	0	0	0	0	0	0	0	0	0	0	0	0	0	0	0	0	0	0	0	0	0	0	0	0	0	0	0	0	0	0	0	0	0	0	0	0	0	0	0
Bacteria	Desulfobacterota	Desulfuromonadia	Bradymonadales	ASV10527	0	0	0	0	0	0	0	0	0	0	0	0	0	0	0	0	0	0	0	0	0	0	0	0	0	0	0	0	0	0	0	0	0	0	0	0	0	0	0	0	0	0	0	0	0
Bacteria	Bacteroidota	Bacteroidia	Bacteroidales	Tannerellaceae	0	2.09546520375256	0	0	2.70161475513915	0	0	0	4.19052208667047	3.52058131838729	0	6.25230553766701	0	0	2.0572956848223	0	1.63227730432668	1.01271463220736	0	0	4.12400044539205	0	1.54339327358344	0	0	3.59940105966367	1.06205254398756	0	0	0	0	0	0	2.30452978374293	0	874.833349485446	0	710.811575698142	0	0	0	3.87103267538681	2.11577969655488	0	0
Bacteria	Proteobacteria	Alphaproteobacteria	ASV10532	ASV10532	0	0	0	0	0	0	0	0	0	0	0	0	0	0	0	0	0	0	0	0	0	0	0	0	0	0	0	0	0	0	0	0	0	0	0	0	0	0	0	0	0	0	0	0	0
Bacteria	Desulfobacterota	Desulfuromonadia	Bradymonadales	ASV10534	0	0	0	0	0	0	0	0	0	0	0	0	0	0	0	0	0	0	0	0	0	0	0	0	0	0	0	0	0	0	0	0	0	0	0	0	0	0	0	0	0	0	0	0	0
Bacteria	Proteobacteria	Gammaproteobacteria	ASV10535	ASV10535	0	0	0	0	0	0	0	0	0	0	0	0	0	0	0	0	0	0	0	0	0	0	0	0	0	0	0	0	0	0	0	0	0	0	0	0	0	0	0	0	0	0	0	0	0
Bacteria	Proteobacteria	Gammaproteobacteria	ASV10536	ASV10536	0	0	0	0	0	0	0	0	0	0	0	0	0	0	0	0	0	0	0	0	0	0	0	0	0	0	0	0	0	0	0	0	0	0	0	0	0	0	0	0	0	0	0	0	0
Bacteria	ASV10537	ASV10537	ASV10537	ASV10537	0	0	0	0	0	0	0	0	0	0	0	0	0	0	0	0	0	0	0	0	0	0	0	0	0	0	0	0	0	0	0	0	0	0	0	0	0	0	0	0	0	0	0	0	0
Bacteria	ASV10539	ASV10539	ASV10539	ASV10539	0	0	0	0	0	0	0	0	0	0	0	0	0	0	0	0	0	0	0	0	0	0	0	0	0	0	0	0	0	0	0	0	0	0	0	0	0	0	0	0	0	0	0	0	0
Bacteria	ASV1054	ASV1054	ASV1054	ASV1054	0	0	0	0	0	0	0	0	4.19052208667047	80.9733703229077	11.8973968495693	0	0	0	0	0	0	12.1525755864884	157.744329458203	95.932857963181	0	0	7.71696636791718	0	0	0	29.7374712316517	141.531421923347	48.6624236448155	0	0	1.35184824692319	0	0	0	13.0963076270276	72.5350767542004	37.2956690952729	3.54302741063156	0	0	0	0	0	27.293321324272
Bacteria	Verrucomicrobiota	Chlamydiae	Chlamydiales	ASV10540	0	0	0	0	0	0	0	0	0	0	0	0	0	0	0	0	0	0	0	0	0	0	0	0	0	0	0	0	0	0	0	0	0	0	0	0	0	0	0	0	0	0	0	0	0
Bacteria	Verrucomicrobiota	Verrucomicrobiae	Chthoniobacterales	Terrimicrobiaceae	0	0	0	0	0	0	0	0	0	0	0	0	0	0	0	0	0	0	0	0	0	0	0	0	0	0	0	0	0	0	0	0	0	0	0	0	0	0	0	0	0	0	0	0	0
Bacteria	ASV10543	ASV10543	ASV10543	ASV10543	0	0	0	0	0	0	0	0	0	0	0	0	0	0	0	0	0	0	0	0	0	0	0	0	0	0	0	0	0	0	0	0	0	0	0	0	0	0	0	0	0	0	0	0	0
Bacteria	Proteobacteria	Gammaproteobacteria	OM182_clade	ASV10545	0	0	0	0	0	0	0	0	0	0	0	0	0	0	0	0	0	0	0	0	0	0	0	0	0	0	0	0	0	0	0	0	0	0	0	0	0	0	0	0	0	0	0	0	0
Bacteria	SAR324_clade(Marine_group_B)	ASV10550	ASV10550	ASV10550	0	0	0	0	0	0	0	0	0	0	0	0	0	0	0	0	0	0	0	0	0	0	0	0	0	0	0	0	0	0	0	0	0	0	0	0	0	0	0	0	0	0	0	0	0
Bacteria	ASV10553	ASV10553	ASV10553	ASV10553	0	0	0	0	0	0	0	0	0	0	0	0	0	0	0	0	0	0	0	0	0	0	0	0	0	0	0	0	0	0	0	0	0	0	0	0	0	0	0	0	0	0	0	0	0
Bacteria	Proteobacteria	Alphaproteobacteria	Puniceispirillales	ASV10556	0	0	0	0	0	0	0	0	0	0	0	0	0	0	0	0	0	0	0	0	0	0	0	0	0	0	0	0	0	0	0	0	0	0	0	0	0	0	0	0	0	0	0	0	0
Bacteria	Proteobacteria	Gammaproteobacteria	ASV10558	ASV10558	0	0	0	0	0	0	0	0	0	0	0	0	0	0	0	0	0	0	0	0	0	0	0	0	0	0	0	0	0	0	0	0	0	0	0	0	0	0	0	0	0	0	0	0	0
Bacteria	ASV10560	ASV10560	ASV10560	ASV10560	0	0	0	0	0	0	0	0	0	0	0	0	0	0	0	0	0	0	0	0	0	0	0	0	0	0	0	0	0	0	0	0	0	0	0	0	0	0	0	0	0	0	0	0	0
Bacteria	Bacteroidota	Bacteroidia	Chitinophagales	ASV10562	0	0	0	0	0	0	0	0	0	0	0	0	0	0	0	0	0	0	0	0	0	0	0	0	0	0	0	0	0	0	0	0	0	0	0	0	0	0	0	0	0	0	0	0	0
Bacteria	ASV10566	ASV10566	ASV10566	ASV10566	0	0	0	0	0	0	0	0	0	0	0	0	0	0	0	0	0	0	0	0	0	0	0	0	0	0	0	0	0	0	0	0	0	0	0	0	0	0	0	0	0	0	0	0	0
Bacteria	Bacteroidota	Bacteroidia	Flavobacteriales	ASV10572	0	0	0	0	0	0	0	0	0	0	0	0	0	0	0	0	0	0	0	0	0	0	0	0	0	0	0	0	0	0	0	0	0	0	0	0	0	0	0	0	0	0	0	0	0
Bacteria	Gemmatimonadota	BD2_11_terrestrial_group	ASV10574	ASV10574	0	0	0	0	0	0	0	0	0	0	0	0	0	0	0	0	0	0	0	0	0	0	0	0	0	0	0	0	0	0	0	0	0	0	0	0	0	0	0	0	0	0	0	0	0
Bacteria	ASV10577	ASV10577	ASV10577	ASV10577	0	0	0	0	0	0	0	0	0	0	0	0	0	0	0	0	0	0	0	0	0	0	0	0	0	0	0	0	0	0	0	0	0	0	0	0	0	0	0	0	0	0	0	0	0
Bacteria	Proteobacteria	Gammaproteobacteria	ASV10585	ASV10585	0	0	0	0	0	0	0	0	0	0	0	0	0	0	0	0	0	0	0	0	0	0	0	0	0	0	0	0	0	0	0	0	0	0	0	0	0	0	0	0	0	0	0	0	0
Bacteria	ASV10586	ASV10586	ASV10586	ASV10586	0	0	0	0	0	0	0	0	0	0	0	0	0	0	0	0	0	0	0	0	0	0	0	0	0	0	0	0	0	0	0	0	0	0	0	0	0	0	0	0	0	0	0	0	0
Bacteria	Proteobacteria	Alphaproteobacteria	ASV10587	ASV10587	0	0	0	0	0	0	0	0	0	0	0	0	0	0	0	0	0	0	0	0	0	0	0	0	0	0	0	0	0	0	0	0	0	0	0	0	0	0	0	0	0	0	0	0	0
Bacteria	Schekmanbacteria	ASV10591	ASV10591	ASV10591	0	0	0	0	0	0	0	0	0	0	0	0	0	0	0	0	0	0	0	0	0	0	0	0	0	0	0	0	0	0	0	0	0	0	0	0	0	0	0	0	0	0	0	0	0
Bacteria	ASV10593	ASV10593	ASV10593	ASV10593	0	0	0	0	0	0	0	0	0	0	0	0	0	0	0	0	0	0	0	0	0	0	0	0	0	0	0	0	0	0	0	0	0	0	0	0	0	0	0	0	0	0	0	0	0
Bacteria	Proteobacteria	Gammaproteobacteria	ASV10594	ASV10594	0	0	0	0	0	0	0	0	0	0	0	0	0	0	0	0	0	0	0	0	0	0	0	0	0	0	0	0	0	0	0	0	0	0	0	0	0	0	0	0	0	0	0	0	0
Bacteria	Proteobacteria	Alphaproteobacteria	ASV10599	ASV10599	0	0	0	0	0	0	0	0	0	0	0	0	0	0	0	0	0	0	0	0	0	0	0	0	0	0	0	0	0	0	0	0	0	0	0	0	0	0	0	0	0	0	0	0	0
Bacteria	ASV106	ASV106	ASV106	ASV106	36.2718575725059	33.5274432600409	45.475216007276	1343.95713499614	2293.67092711314	23.5646015697167	13.3547008547009	1144.92153806284	497.624497792119	959.358409260537	202.255746442678	37.5138332260021	15.670261872462	23.8362734052341	10.2864784241115	59.7735502040347	1359.68699450412	1615.27983837074	693.341355060475	442.661616030106	24.7440026723523	33.6782547928366	32.4112587452521	12.8922835385594	12.101451655565	664.089495507948	2497.94758345874	1104.98385373182	391.860569350357	23.325414654102	22.0637446097046	17.5740272100015	20.7711640852726	15224.8760162976	60135.8614737841	1479.88276185412	314.318665934868	57.0404350868879	83.2611441498417	50.9640703304171	20.7893724727919	15.4841307015473	8705.37556147504	56598.8423488174	24529.8725401894
Bacteria	Proteobacteria	Alphaproteobacteria	Thalassobaculales	Thalassobaculaceae	0	0	0	0	5.40322951027829	0	1.90781440781441	0	4.19052208667047	0	0	0	0	1.58908489368228	2.0572956848223	0	1.63227730432668	1.01271463220736	0	0	1.37466681513068	4.20978184910458	3.08678654716687	0	1.72877880793786	1.79970052983184	2.12410508797512	3.8953602364224	2.5611801918324	0	0	0	0	1.15226489187146	0	0	0	0	0	0	0	0	0	0	0
Bacteria	Proteobacteria	Alphaproteobacteria	ASV10601	ASV10601	0	0	0	0	0	0	0	0	0	0	0	0	0	0	0	0	0	0	0	0	0	0	0	0	0	0	0	0	0	0	0	0	0	0	0	0	0	0	0	0	0	0	0	0	0
Bacteria	Proteobacteria	Gammaproteobacteria	ASV10602	ASV10602	0	0	0	0	0	0	0	0	0	0	0	0	0	0	0	0	0	0	0	0	0	0	0	0	0	0	0	0	0	0	0	0	0	0	0	0	0	0	0	0	0	0	0	0	0
Bacteria	Planctomycetota	OM190	ASV10603	ASV10603	0	0	0	0	0	0	0	0	0	0	0	0	0	0	0	0	0	0	0	0	0	0	0	0	0	0	0	0	0	0	0	0	0	0	0	0	0	0	0	0	0	0	0	0	0
Bacteria	Bdellovibrionota	Oligoflexia	Silvanigrellales	Silvanigrellaceae	0	0	0	0	0	0	0	0	0	0	0	0	0	0	0	0	0	0	0	0	0	0	0	0	0	0	0	0	0	0	0	0	0	0	0	0	0	0	0	0	0	0	0	0	0
Bacteria	Firmicutes	Clostridia	Oscillospirales	ASV10609	0	0	0	0	0	0	0	0	0	0	0	0	0	0	0	0	0	0	0	0	0	0	0	0	0	0	0	0	0	0	0	0	0	0	0	0	0	0	0	0	0	0	0	0	0
Bacteria	ASV10610	ASV10610	ASV10610	ASV10610	0	0	0	0	0	0	0	0	0	0	0	0	0	0	0	0	0	0	0	0	0	0	0	0	0	0	0	0	0	0	0	0	0	0	0	0	0	0	0	0	0	0	0	0	0
Bacteria	Planctomycetota	BD7_11	ASV10612	ASV10612	0	0	0	0	0	0	0	0	0	0	0	0	0	0	0	0	0	0	0	0	0	0	0	0	0	0	0	0	0	0	0	0	0	0	0	0	0	0	0	0	0	0	0	0	0
Bacteria	Planctomycetota	ASV10613	ASV10613	ASV10613	0	0	0	0	0	0	0	0	0	0	0	0	0	0	0	0	0	0	0	0	0	0	0	0	0	0	0	0	0	0	0	0	0	0	0	0	0	0	0	0	0	0	0	0	0
Bacteria	Planctomycetota	ASV10614	ASV10614	ASV10614	0	0	0	0	0	0	0	0	0	0	0	0	0	0	0	0	0	0	0	0	0	0	0	0	0	0	0	0	0	0	0	0	0	0	0	0	0	0	0	0	0	0	0	0	0
Bacteria	Planctomycetota	vadinHA49	ASV10615	ASV10615	0	0	0	0	0	0	0	0	0	0	0	0	0	0	0	0	0	0	0	0	0	0	0	0	0	0	0	0	0	0	0	0	0	0	0	0	0	0	0	0	0	0	0	0	0
Bacteria	Planctomycetota	Pla3_lineage	ASV10616	ASV10616	0	0	0	0	0	0	0	0	0	0	0	0	0	0	0	0	0	0	0	0	0	0	0	0	0	0	0	0	0	0	0	0	0	0	0	0	0	0	0	0	0	0	0	0	0
Bacteria	Proteobacteria	Gammaproteobacteria	ASV10623	ASV10623	0	0	0	0	0	0	0	0	0	0	0	0	0	0	0	0	0	0	0	0	0	0	0	0	0	0	0	0	0	0	0	0	0	0	0	0	0	0	0	0	0	0	0	0	0
Bacteria	Myxococcota	Polyangia	Blfdi19	ASV10624	0	0	0	0	0	0	0	0	0	0	0	0	0	0	0	0	0	0	0	0	0	0	0	0	0	0	0	0	0	0	0	0	0	0	0	0	0	0	0	0	0	0	0	0	0
Bacteria	Planctomycetota	ASV10631	ASV10631	ASV10631	0	0	0	0	0	0	0	0	0	0	0	0	0	0	0	0	0	0	0	0	0	0	0	0	0	0	0	0	0	0	0	0	0	0	0	0	0	0	0	0	0	0	0	0	0
Bacteria	Planctomycetota	vadinHA49	ASV10633	ASV10633	0	0	0	0	0	0	0	0	0	0	0	0	0	0	0	0	0	0	0	0	0	0	0	0	0	0	0	0	0	0	0	0	0	0	0	0	0	0	0	0	0	0	0	0	0
Bacteria	NB1_j	ASV10638	ASV10638	ASV10638	0	0	0	0	0	0	0	0	0	0	0	0	0	0	0	0	0	0	0	0	0	0	0	0	0	0	0	0	0	0	0	0	0	0	0	0	0	0	0	0	0	0	0	0	0
Bacteria	Planctomycetota	BD7_11	ASV10641	ASV10641	0	0	0	0	0	0	0	0	0	0	0	0	0	0	0	0	0	0	0	0	0	0	0	0	0	0	0	0	0	0	0	0	0	0	0	0	0	0	0	0	0	0	0	0	0
Bacteria	Proteobacteria	Gammaproteobacteria	ASV10643	ASV10643	0	0	0	0	0	0	0	0	0	0	0	0	0	0	0	0	0	0	0	0	0	0	0	0	0	0	0	0	0	0	0	0	0	0	0	0	0	0	0	0	0	0	0	0	0
Bacteria	Proteobacteria	Gammaproteobacteria	Alteromonadales	ASV10644	0	0	0	0	0	0	0	0	0	0	0	0	0	0	0	0	0	0	0	0	0	0	0	0	0	0	0	0	0	0	0	0	0	0	0	0	0	0	0	0	0	0	0	0	0
Bacteria	Proteobacteria	Alphaproteobacteria	Kordiimonadales	ASV10649	0	0	0	0	0	0	0	0	0	0	0	0	0	0	0	0	0	0	0	0	0	0	0	0	0	0	0	0	0	0	0	0	0	0	0	0	0	0	0	0	0	0	0	0	0
Bacteria	Proteobacteria	Alphaproteobacteria	Defluviicoccales	ASV10650	0	0	0	0	0	0	0	0	0	0	0	0	0	0	0	0	0	0	0	0	0	0	0	0	0	0	0	0	0	0	0	0	0	0	0	0	0	0	0	0	0	0	0	0	0
Bacteria	Proteobacteria	Gammaproteobacteria	HOC36	ASV10651	0	0	0	0	0	0	0	0	0	0	0	0	0	0	0	0	0	0	0	0	0	0	0	0	0	0	0	0	0	0	0	0	0	0	0	0	0	0	0	0	0	0	0	0	0
Bacteria	Proteobacteria	Gammaproteobacteria	ASV10653	ASV10653	0	0	0	0	0	0	0	0	0	0	0	0	0	0	0	0	0	0	0	0	0	0	0	0	0	0	0	0	0	0	0	0	0	0	0	0	0	0	0	0	0	0	0	0	0
Bacteria	Proteobacteria	Alphaproteobacteria	ASV10655	ASV10655	0	0	0	0	0	0	0	0	0	0	0	0	0	0	0	0	0	0	0	0	0	0	0	0	0	0	0	0	0	0	0	0	0	0	0	0	0	0	0	0	0	0	0	0	0
Bacteria	Proteobacteria	Gammaproteobacteria	ASV10656	ASV10656	0	0	0	0	0	0	0	0	0	0	0	0	0	0	0	0	0	0	0	0	0	0	0	0	0	0	0	0	0	0	0	0	0	0	0	0	0	0	0	0	0	0	0	0	0
Bacteria	Proteobacteria	Gammaproteobacteria	ASV10657	ASV10657	0	0	0	0	0	0	0	0	0	0	0	0	0	0	0	0	0	0	0	0	0	0	0	0	0	0	0	0	0	0	0	0	0	0	0	0	0	0	0	0	0	0	0	0	0
Bacteria	Proteobacteria	Gammaproteobacteria	ASV10659	ASV10659	0	0	0	0	0	0	0	0	0	0	0	0	0	0	0	0	0	0	0	0	0	0	0	0	0	0	0	0	0	0	0	0	0	0	0	0	0	0	0	0	0	0	0	0	0
Bacteria	Proteobacteria	Alphaproteobacteria	ASV10665	ASV10665	0	0	0	0	0	0	0	0	0	0	0	0	0	0	0	0	0	0	0	0	0	0	0	0	0	0	0	0	0	0	0	0	0	0	0	0	0	0	0	0	0	0	0	0	0
Bacteria	Proteobacteria	Alphaproteobacteria	ASV10668	ASV10668	0	0	0	0	0	0	0	0	0	0	0	0	0	0	0	0	0	0	0	0	0	0	0	0	0	0	0	0	0	0	0	0	0	0	0	0	0	0	0	0	0	0	0	0	0
Bacteria	Planctomycetota	vadinHA49	ASV10670	ASV10670	0	0	0	0	0	0	0	0	0	0	0	0	0	0	0	0	0	0	0	0	0	0	0	0	0	0	0	0	0	0	0	0	0	0	0	0	0	0	0	0	0	0	0	0	0
Bacteria	Proteobacteria	Gammaproteobacteria	ASV10671	ASV10671	0	0	0	0	0	0	0	0	0	0	0	0	0	0	0	0	0	0	0	0	0	0	0	0	0	0	0	0	0	0	0	0	0	0	0	0	0	0	0	0	0	0	0	0	0
Bacteria	Desulfobacterota	Desulfuromonadia	PB19	ASV10678	0	0	0	0	0	0	0	0	0	0	0	0	0	0	0	0	0	0	0	0	0	0	0	0	0	0	0	0	0	0	0	0	0	0	0	0	0	0	0	0	0	0	0	0	0
Bacteria	NB1_j	ASV10679	ASV10679	ASV10679	0	0	0	0	0	0	0	0	0	0	0	0	0	0	0	0	0	0	0	0	0	0	0	0	0	0	0	0	0	0	0	0	0	0	0	0	0	0	0	0	0	0	0	0	0
Bacteria	Acidobacteriota	AT_s3_28	ASV10683	ASV10683	0	0	0	0	0	0	0	0	0	0	0	0	0	0	0	0	0	0	0	0	0	0	0	0	0	0	0	0	0	0	0	0	0	0	0	0	0	0	0	0	0	0	0	0	0
Bacteria	Dependentiae	Babeliae	Babeliales	ASV10686	0	0	0	0	0	0	0	0	0	0	0	0	0	0	0	0	0	0	0	0	0	0	0	0	0	0	0	0	0	0	0	0	0	0	0	0	0	0	0	0	0	0	0	0	0
Bacteria	Bacteroidota	Bacteroidia	ASV10687	ASV10687	0	0	0	0	0	0	0	0	0	0	0	0	0	0	0	0	0	0	0	0	0	0	0	0	0	0	0	0	0	0	0	0	0	0	0	0	0	0	0	0	0	0	0	0	0
Bacteria	LCP_89	ASV10689	ASV10689	ASV10689	0	0	0	0	0	0	0	0	0	0	0	0	0	0	0	0	0	0	0	0	0	0	0	0	0	0	0	0	0	0	0	0	0	0	0	0	0	0	0	0	0	0	0	0	0
Bacteria	Actinobacteriota	Actinobacteria	Propionibacteriales	Propionibacteriaceae	18.135928786253	33.5274432600409	55.2199051516923	11.8020385071011	59.4355246130612	87.9745125269422	9.53907203907204	0	0	3.52058131838729	7.13843810974159	25.0092221506681	15.670261872462	0	263.333847657255	34.4847405023277	6.52910921730671	1.01271463220736	0	0	2.74933363026137	4.20978184910458	1.54339327358344	10.0273316411017	0	3.59940105966367	0	6.492267060704	5.12236038366479	17.9426266570016	78.4488697233942	2.70369649384639	20.7711640852726	1.15226489187146	60.5623211518953	5.23852305081105	31.4318665934868	6.58158866387168	8.85756852657891	8.49401172173618	0	15.4841307015473	7.40522893794207	49.965024482862	0
Bacteria	PAUC34f	ASV10690	ASV10690	ASV10690	0	0	0	0	0	0	0	0	0	0	0	0	0	0	0	0	0	0	0	0	0	0	0	0	0	0	0	0	0	0	0	0	0	0	0	0	0	0	0	0	0	0	0	0	0
Bacteria	Proteobacteria	Alphaproteobacteria	ASV10691	ASV10691	0	0	0	0	0	0	0	0	0	0	0	0	0	0	0	0	0	0	0	0	0	0	0	0	0	0	0	0	0	0	0	0	0	0	0	0	0	0	0	0	0	0	0	0	0
Bacteria	Proteobacteria	Alphaproteobacteria	Rhodospirillales	ASV10693	0	0	0	0	0	0	0	0	0	0	0	0	0	0	0	0	0	0	0	0	0	0	0	0	0	0	0	0	0	0	0	0	0	0	0	0	0	0	0	0	0	0	0	0	0
Bacteria	Dependentiae	Babeliae	Babeliales	ASV10694	0	0	0	0	0	0	0	0	0	0	0	0	0	0	0	0	0	0	0	0	0	0	0	0	0	0	0	0	0	0	0	0	0	0	0	0	0	0	0	0	0	0	0	0	0
Bacteria	ASV10695	ASV10695	ASV10695	ASV10695	0	0	0	0	0	0	0	0	0	0	0	0	0	0	0	0	0	0	0	0	0	0	0	0	0	0	0	0	0	0	0	0	0	0	0	0	0	0	0	0	0	0	0	0	0
Bacteria	Bacteroidota	Bacteroidia	Bacteroidetes_VC2.1_Bac22	ASV10697	0	0	0	0	0	0	0	0	0	0	0	0	0	0	0	0	0	0	0	0	0	0	0	0	0	0	0	0	0	0	0	0	0	0	0	0	0	0	0	0	0	0	0	0	0
Bacteria	Bacteroidota	Bacteroidia	Sphingobacteriales	ASV10698	0	0	0	0	0	0	0	0	0	0	0	0	0	0	0	0	0	0	0	0	0	0	0	0	0	0	0	0	0	0	0	0	0	0	0	0	0	0	0	0	0	0	0	0	0
Bacteria	Bacteroidota	Bacteroidia	Bacteroidales	ASV10700	0	0	0	0	0	0	0	0	0	0	0	0	0	0	0	0	0	0	0	0	0	0	0	0	0	0	0	0	0	0	0	0	0	0	0	0	0	0	0	0	0	0	0	0	0
Archaea	Nanoarchaeota	Nanoarchaeia	Woesearchaeales	ASV10707	0	0	0	0	0	0	0	0	0	0	0	0	0	0	0	0	0	0	0	0	0	0	0	0	0	0	0	0	0	0	0	0	0	0	0	0	0	0	0	0	0	0	0	0	0
Bacteria	Proteobacteria	ASV10708	ASV10708	ASV10708	0	0	0	0	0	0	0	0	0	0	0	0	0	0	0	0	0	0	0	0	0	0	0	0	0	0	0	0	0	0	0	0	0	0	0	0	0	0	0	0	0	0	0	0	0
Bacteria	Proteobacteria	ASV10709	ASV10709	ASV10709	21.1585835839618	0	0	0	0	0	0	0	0	0	0	0	0	0	0	0	0	0	0	0	0	0	0	0	0	0	0	0	0	0	0	0	0	0	0	0	0	0	0	0	0	0	0	0	0
Bacteria	ASV10711	ASV10711	ASV10711	ASV10711	0	0	22.737608003638	0	0	0	0	0	0	0	0	0	0	0	0	0	0	0	0	0	0	0	0	0	0	0	0	0	0	0	0	0	0	0	0	0	0	0	0	0	0	0	0	0	0
Bacteria	Desulfobacterota	ASV10712	ASV10712	ASV10712	0	0	3.24822971480543	0	8.10484426541744	0	0	0	0	0	0	0	0	0	0	0	0	0	0	0	0	0	0	0	0	0	0	0	0	0	0	0	0	0	0	0	0	0	0	0	0	0	0	0	0
Bacteria	Proteobacteria	ASV10713	ASV10713	ASV10713	0	0	16.2411485740272	0	0	0	1.90781440781441	0	0	0	0	0	0	0	0	0	0	0	0	0	0	0	0	0	0	1.79970052983184	0	0	0	0	0	0	0	0	0	0	0	0	0	0	0	0	0	0	0
Bacteria	Planctomycetota	OM190	ASV10714	ASV10714	0	0	0	10.3267836937135	0	0	0	0	0	0	0	0	0	0	0	0	0	0	0	0	0	0	0	0	0	0	0	0	0	0	0	0	0	0	0	0	0	0	0	0	0	0	0	0	0
Bacteria	Chloroflexi	Anaerolineae	ASV10717	ASV10717	0	0	0	7.37627406693821	0	0	0	0	0	0	0	0	0	0	0	0	0	0	0	0	0	0	0	0	0	0	0	2.5969068242816	0	0	0	0	0	0	0	0	0	0	0	0	0	0	0	0	0
Bacteria	ASV10727	ASV10727	ASV10727	ASV10727	0	0	0	0	0	0	0	7.73595633826243	0	0	0	0	0	0	0	0	0	0	0	0	0	0	0	0	0	0	1.06205254398756	1.2984534121408	0	0	0	0	0	0	0	0	0	0	0	0	0	0	0	0	0
Bacteria	Proteobacteria	Gammaproteobacteria	NKB5	ASV10728	0	0	0	0	0	0	0	0	1.04763052166762	7.04116263677458	0	0	0	0	0	0	0	0	0	0	0	0	0	0	0	0	0	0	0	0	0	0	0	0	0	0	0	0	0	0	0	0	0	0	0
Bacteria	Bacteroidota	Bacteroidia	ASV10741	ASV10741	0	0	0	0	0	0	0	0	0	0	0	0	0	0	0	0	0	0	0	0	2.74933363026137	0	0	0	0	0	0	0	0	0	0	0	0	0	0	0	0	0	0	0	0	0	0	0	0
Bacteria	ASV10742	ASV10742	ASV10742	ASV10742	0	0	0	0	0	0	0	0	0	0	0	0	0	0	0	0	0	0	0	0	1.37466681513068	0	0	0	0	0	0	0	0	0	0	0	0	4.60905956748585	0	0	0	0	0	0	0	0	0	0	0
Bacteria	ASV10744	ASV10744	ASV10744	ASV10744	0	0	0	0	0	0	0	0	0	0	0	0	0	0	0	0	0	0	0	0	0	0	0	0	12.101451655565	0	0	0	0	0	0	0	0	0	0	0	0	0	0	0	0	0	0	0	0
Bacteria	Bacteroidota	Bacteroidia	ASV10745	ASV10745	0	0	0	0	0	0	0	0	0	0	0	0	0	0	0	0	0	0	0	0	0	0	0	0	0	1.79970052983184	0	0	0	0	0	0	0	0	0	0	0	0	0	0	0	0	0	0	0
Bacteria	ASV10746	ASV10746	ASV10746	ASV10746	0	0	0	0	0	0	0	0	0	0	0	0	0	0	0	0	0	0	0	0	0	0	0	0	0	12.5979037088229	0	0	0	0	0	0	0	0	0	0	0	0	0	0	0	0	0	0	0
Bacteria	ASV10748	ASV10748	ASV10748	ASV10748	0	0	0	0	0	0	0	0	0	0	0	0	0	0	0	0	0	0	0	0	0	0	0	0	0	0	2.12410508797512	0	0	0	0	0	0	0	0	0	0	0	0	0	0	0	0	0	0
Bacteria	Proteobacteria	Gammaproteobacteria	SAR86_clade	ASV10749	0	0	0	0	0	0	0	0	0	0	0	0	0	0	0	0	0	0	0	0	0	0	0	0	0	0	0	0	2.5611801918324	0	0	0	0	0	0	0	0	0	0	0	0	0	1.05788984827744	0	0
Bacteria	Actinobacteriota	Actinobacteria	ASV10754	ASV10754	0	0	0	0	0	0	0	0	0	0	0	0	0	0	0	0	0	0	0	0	0	0	0	0	0	0	0	0	0	0	0	0	0	0	0	0	0	15.3570402157006	0	0	0	0	0	0	0
Archaea	Crenarchaeota	Bathyarchaeia	ASV10755	ASV10755	0	0	0	0	0	0	0	0	0	0	0	0	0	0	0	0	0	0	0	0	0	0	0	0	0	0	0	0	0	0	0	0	0	0	0	0	0	15.3570402157006	0	0	0	0	0	0	0
Bacteria	Desulfobacterota	ASV10757	ASV10757	ASV10757	0	0	0	0	0	0	0	0	0	0	0	0	0	0	0	0	0	0	0	0	0	0	0	0	0	0	0	0	0	0	0	0	0	0	0	0	0	0	1.77151370531578	0	0	0	0	0	0
Bacteria	Firmicutes	Bacilli	Thermoactinomycetales	Thermoactinomycetaceae	3.02265479770883	0	0	0	0	0	0	0	0	0	0	0	0	0	0	0	0	0	0	0	0	0	0	0	0	0	0	0	0	0	0	0	0	0	0	0	0	15.3570402157006	0	0	0	3.87103267538681	0	0	0
Bacteria	Chloroflexi	KD4_96	ASV10759	ASV10759	0	0	0	0	0	0	0	0	0	0	0	0	0	0	0	0	0	0	0	0	0	0	0	0	0	0	0	0	0	0	0	0	0	0	0	0	0	0	0	0	0	0	1.05788984827744	0	0
Bacteria	Proteobacteria	Gammaproteobacteria	Oceanospirillales	ASV10760	0	0	0	0	0	0	0	0	0	0	0	0	0	0	0	0	0	0	0	0	0	0	0	0	0	0	0	0	0	0	0	0	0	0	0	0	0	0	0	0	0	0	1.05788984827744	0	0
Bacteria	Dependentiae	Babeliae	Babeliales	ASV10764	0	0	0	0	0	0	0	0	0	0	0	0	0	0	0	0	0	0	0	0	0	0	0	0	0	0	0	0	0	0	0	0	0	0	0	0	0	0	0	0	0	0	0	0	0
Bacteria	Planctomycetota	Phycisphaerae	C86	ASV10767	0	0	0	0	0	0	0	0	0	0	0	0	0	0	0	0	0	0	0	0	0	0	0	0	0	0	0	0	0	0	0	0	0	0	0	0	0	0	0	0	0	0	0	0	0
Bacteria	Proteobacteria	Gammaproteobacteria	ASV10775	ASV10775	0	0	0	0	0	0	0	0	0	0	0	0	0	0	0	0	0	0	0	0	0	0	0	0	0	0	0	0	0	0	0	0	0	0	0	0	0	0	0	0	0	0	0	0	0
Bacteria	Proteobacteria	Gammaproteobacteria	ASV10783	ASV10783	0	0	0	0	0	0	0	0	0	0	0	0	0	0	0	0	0	0	0	0	0	0	0	0	0	0	0	0	0	0	0	0	0	0	0	0	0	0	0	0	0	0	0	0	0
Bacteria	Proteobacteria	Alphaproteobacteria	Puniceispirillales	ASV10785	0	0	0	0	0	0	0	0	0	0	0	0	0	0	0	0	0	0	0	0	0	0	0	0	0	0	0	0	0	0	0	0	0	0	0	0	0	0	0	0	0	0	0	0	0
Bacteria	Proteobacteria	Alphaproteobacteria	ASV10786	ASV10786	0	0	0	0	0	0	0	0	0	0	0	0	0	0	0	0	0	0	0	0	0	0	0	0	0	0	0	0	0	0	0	0	0	0	0	0	0	0	0	0	0	0	0	0	0
Bacteria	Proteobacteria	Alphaproteobacteria	ASV10787	ASV10787	0	0	0	0	0	0	0	0	0	0	0	0	0	0	0	0	0	0	0	0	0	0	0	0	0	0	0	0	0	0	0	0	0	0	0	0	0	0	0	0	0	0	0	0	0
Bacteria	ASV10789	ASV10789	ASV10789	ASV10789	0	0	0	0	0	0	0	0	0	0	0	0	0	0	0	0	0	0	0	0	0	0	0	0	0	0	0	0	0	0	0	0	0	0	0	0	0	0	0	0	0	0	0	0	0
Archaea	Thermoplasmatota	Thermoplasmata	Marine_Group_II	ASV10791	0	0	0	0	0	0	0	0	0	0	0	0	0	0	0	0	0	0	0	0	0	0	0	0	0	0	0	0	0	0	0	0	0	0	0	0	0	0	0	0	0	0	0	0	0
Bacteria	Proteobacteria	Alphaproteobacteria	Micavibrionales	ASV10792	0	0	0	0	0	0	0	0	0	0	0	0	0	0	0	0	0	0	0	0	0	0	0	0	0	0	0	0	0	0	0	0	0	0	0	0	0	0	0	0	0	0	0	0	0
Bacteria	Rs_K70_termite_group	ASV10794	ASV10794	ASV10794	0	0	0	0	0	0	0	0	0	0	0	0	0	0	0	0	0	0	0	0	0	0	0	0	0	0	0	0	0	0	0	0	0	0	0	0	0	0	0	0	0	0	0	0	0
Bacteria	Proteobacteria	Gammaproteobacteria	ASV10799	ASV10799	0	0	0	0	0	0	0	0	0	0	0	0	0	0	0	0	0	0	0	0	0	0	0	0	0	0	0	0	0	0	0	0	0	0	0	0	0	0	0	0	0	0	0	0	0
Bacteria	Bacteroidota	Bacteroidia	Bacteroidales	ASV10800	0	0	0	0	0	0	0	0	0	0	0	0	0	0	0	0	0	0	0	0	0	0	0	0	0	0	0	0	0	0	0	0	0	0	0	0	0	0	0	0	0	0	0	0	0
Bacteria	ASV10803	ASV10803	ASV10803	ASV10803	0	0	0	0	0	0	0	0	0	0	0	0	0	0	0	0	0	0	0	0	0	0	0	0	0	0	0	0	0	0	0	0	0	0	0	0	0	0	0	0	0	0	0	0	0
Bacteria	Proteobacteria	Gammaproteobacteria	ASV10805	ASV10805	0	0	0	0	0	0	0	0	0	0	0	0	0	0	0	0	0	0	0	0	0	0	0	0	0	0	0	0	0	0	0	0	0	0	0	0	0	0	0	0	0	0	0	0	0
Bacteria	Proteobacteria	Gammaproteobacteria	UBA4486	ASV10806	0	0	0	0	0	0	0	0	0	0	0	0	0	0	0	0	0	0	0	0	0	0	0	0	0	0	0	0	0	0	0	0	0	0	0	0	0	0	0	0	0	0	0	0	0
Bacteria	Proteobacteria	Gammaproteobacteria	ASV10810	ASV10810	0	0	0	0	0	0	0	0	0	0	0	0	0	0	0	0	0	0	0	0	0	0	0	0	0	0	0	0	0	0	0	0	0	0	0	0	0	0	0	0	0	0	0	0	0
Bacteria	ASV10813	ASV10813	ASV10813	ASV10813	0	0	0	0	0	0	0	0	0	0	0	0	0	0	0	0	0	0	0	0	0	0	0	0	0	0	0	0	0	0	0	0	0	0	0	0	0	0	0	0	0	0	0	0	0
Bacteria	Planctomycetota	ASV10814	ASV10814	ASV10814	0	0	0	0	0	0	0	0	0	0	0	0	0	0	0	0	0	0	0	0	0	0	0	0	0	0	0	0	0	0	0	0	0	0	0	0	0	0	0	0	0	0	0	0	0
Bacteria	ASV10818	ASV10818	ASV10818	ASV10818	0	0	0	0	0	0	0	0	0	0	0	0	0	0	0	0	0	0	0	0	0	0	0	0	0	0	0	0	0	0	0	0	0	0	0	0	0	0	0	0	0	0	0	0	0
Bacteria	ASV10820	ASV10820	ASV10820	ASV10820	0	0	0	0	0	0	0	0	0	0	0	0	0	0	0	0	0	0	0	0	0	0	0	0	0	0	0	0	0	0	0	0	0	0	0	0	0	0	0	0	0	0	0	0	0
Bacteria	Planctomycetota	OM190	ASV10822	ASV10822	0	0	0	0	0	0	0	0	0	0	0	0	0	0	0	0	0	0	0	0	0	0	0	0	0	0	0	0	0	0	0	0	0	0	0	0	0	0	0	0	0	0	0	0	0
Bacteria	ASV10824	ASV10824	ASV10824	ASV10824	0	0	0	0	0	0	0	0	0	0	0	0	0	0	0	0	0	0	0	0	0	0	0	0	0	0	0	0	0	0	0	0	0	0	0	0	0	0	0	0	0	0	0	0	0
Bacteria	Proteobacteria	Gammaproteobacteria	ASV10827	ASV10827	0	0	0	0	0	0	0	0	0	0	0	0	0	0	0	0	0	0	0	0	0	0	0	0	0	0	0	0	0	0	0	0	0	0	0	0	0	0	0	0	0	0	0	0	0
Bacteria	Bacteroidota	Bacteroidia	Flavobacteriales	ASV10828	0	0	0	0	0	0	0	0	0	0	0	0	0	0	0	0	0	0	0	0	0	0	0	0	0	0	0	0	0	0	0	0	0	0	0	0	0	0	0	0	0	0	0	0	0
Bacteria	Bdellovibrionota	Oligoflexia	Oligoflexales	ASV10829	0	0	0	0	0	0	0	0	0	0	0	0	0	0	0	0	0	0	0	0	0	0	0	0	0	0	0	0	0	0	0	0	0	0	0	0	0	0	0	0	0	0	0	0	0
Bacteria	Proteobacteria	Alphaproteobacteria	Defluviicoccales	ASV10833	0	0	0	0	0	0	0	0	0	0	0	0	0	0	0	0	0	0	0	0	0	0	0	0	0	0	0	0	0	0	0	0	0	0	0	0	0	0	0	0	0	0	0	0	0
Bacteria	Bacteroidota	Bacteroidia	Flavobacteriales	ASV10834	0	0	0	0	0	0	0	0	0	0	0	0	0	0	0	0	0	0	0	0	0	0	0	0	0	0	0	0	0	0	0	0	0	0	0	0	0	0	0	0	0	0	0	0	0
Bacteria	Proteobacteria	ASV10835	ASV10835	ASV10835	0	0	0	0	0	0	0	0	0	0	0	0	0	0	0	0	0	0	0	0	0	0	0	0	0	0	0	0	0	0	0	0	0	0	0	0	0	0	0	0	0	0	0	0	0
Bacteria	Bacteroidota	Bacteroidia	ASV10836	ASV10836	0	0	0	0	0	0	0	0	0	0	0	0	0	0	0	0	0	0	0	0	0	0	0	0	0	0	0	0	0	0	0	0	0	0	0	0	0	0	0	0	0	0	0	0	0
Bacteria	ASV10844	ASV10844	ASV10844	ASV10844	0	0	0	0	0	0	0	0	0	0	0	0	0	0	0	0	0	0	0	0	0	0	0	0	0	0	0	0	0	0	0	0	0	0	0	0	0	0	0	0	0	0	0	0	0
Bacteria	ASV10845	ASV10845	ASV10845	ASV10845	0	0	0	0	0	0	0	0	0	0	0	0	0	0	0	0	0	0	0	0	0	0	0	0	0	0	0	0	0	0	0	0	0	0	0	0	0	0	0	0	0	0	0	0	0
Bacteria	Bacteroidota	Bacteroidia	ASV10849	ASV10849	0	0	0	0	0	0	0	0	0	0	0	0	0	0	0	0	0	0	0	0	0	0	0	0	0	0	0	0	0	0	0	0	0	0	0	0	0	0	0	0	0	0	0	0	0
Bacteria	Bacteroidota	Bacteroidia	Cytophagales	ASV1085	3.02265479770883	0	0	0	0	0	0	38.6797816913121	61.8102007783895	28.1646505470983	64.2459429876743	0	0	0	0	0	1.63227730432668	75.9535974155523	115.556892510079	0	0	0	0	1.43247594872882	0	0	189.045352829786	1.2984534121408	0	1.79426266570016	0	0	0	1.15226489187146	2.52343004799564	340.503998302719	140.234481724787	0	0	0	0	0	0	0	361.636507546603
Bacteria	ASV10852	ASV10852	ASV10852	ASV10852	0	0	0	0	0	0	0	0	0	0	0	0	0	0	0	0	0	0	0	0	0	0	0	0	0	0	0	0	0	0	0	0	0	0	0	0	0	0	0	0	0	0	0	0	0
Bacteria	Bdellovibrionota	Oligoflexia	Oligoflexales	ASV10854	0	0	0	0	0	0	0	0	0	0	0	0	0	0	0	0	0	0	0	0	0	0	0	0	0	0	0	0	0	0	0	0	0	0	0	0	0	0	0	0	0	0	0	0	0
Bacteria	ASV10859	ASV10859	ASV10859	ASV10859	0	0	0	0	0	0	0	0	0	0	0	0	0	0	0	0	0	0	0	0	0	0	0	0	0	0	0	0	0	0	0	0	0	0	0	0	0	0	0	0	0	0	0	0	0
Bacteria	Proteobacteria	Gammaproteobacteria	ASV10862	ASV10862	0	0	0	0	0	0	0	0	0	0	0	0	0	0	0	0	0	0	0	0	0	0	0	0	0	0	0	0	0	0	0	0	0	0	0	0	0	0	0	0	0	0	0	0	0
Bacteria	Proteobacteria	Alphaproteobacteria	ASV10865	ASV10865	0	0	0	0	0	0	0	0	0	0	0	0	0	0	0	0	0	0	0	0	0	0	0	0	0	0	0	0	0	0	0	0	0	0	0	0	0	0	0	0	0	0	0	0	0
Bacteria	Proteobacteria	Gammaproteobacteria	EC3	ASV10867	0	0	0	0	0	0	0	0	0	0	0	0	0	0	0	0	0	0	0	0	0	0	0	0	0	0	0	0	0	0	0	0	0	0	0	0	0	0	0	0	0	0	0	0	0
Bacteria	ASV10868	ASV10868	ASV10868	ASV10868	0	0	0	0	0	0	0	0	0	0	0	0	0	0	0	0	0	0	0	0	0	0	0	0	0	0	0	0	0	0	0	0	0	0	0	0	0	0	0	0	0	0	0	0	0
Bacteria	Margulisbacteria	ASV10869	ASV10869	ASV10869	0	0	0	0	0	0	0	0	0	0	0	0	0	0	0	0	0	0	0	0	0	0	0	0	0	0	0	0	0	0	0	0	0	0	0	0	0	0	0	0	0	0	0	0	0
Bacteria	Proteobacteria	Alphaproteobacteria	ASV10870	ASV10870	0	0	0	0	0	0	0	0	0	0	0	0	0	0	0	0	0	0	0	0	0	0	0	0	0	0	0	0	0	0	0	0	0	0	0	0	0	0	0	0	0	0	0	0	0
Bacteria	Planctomycetota	ASV10872	ASV10872	ASV10872	0	0	0	0	0	0	0	0	0	0	0	0	0	0	0	0	0	0	0	0	0	0	0	0	0	0	0	0	0	0	0	0	0	0	0	0	0	0	0	0	0	0	0	0	0
Bacteria	SAR324_clade(Marine_group_B)	ASV10875	ASV10875	ASV10875	0	0	0	0	0	0	0	0	0	0	0	0	0	0	0	0	0	0	0	0	0	0	0	0	0	0	0	0	0	0	0	0	0	0	0	0	0	0	0	0	0	0	0	0	0
Bacteria	Proteobacteria	Gammaproteobacteria	ASV10877	ASV10877	0	0	0	0	0	0	0	0	0	0	0	0	0	0	0	0	0	0	0	0	0	0	0	0	0	0	0	0	0	0	0	0	0	0	0	0	0	0	0	0	0	0	0	0	0
Bacteria	Firmicutes	Clostridia	Peptostreptococcales_Tissierellales	JTB215	0	0	0	0	0	0	0	0	0	0	0	0	0	0	0	0	0	0	0	0	0	0	0	0	0	0	0	0	0	0	0	0	0	0	0	0	0	0	0	0	0	0	0	0	0
Bacteria	ASV10883	ASV10883	ASV10883	ASV10883	0	0	0	0	0	0	0	0	0	0	0	0	0	0	0	0	0	0	0	0	0	0	0	0	0	0	0	0	0	0	0	0	0	0	0	0	0	0	0	0	0	0	0	0	0
Bacteria	Planctomycetota	OM190	ASV10885	ASV10885	0	0	0	0	0	0	0	0	0	0	0	0	0	0	0	0	0	0	0	0	0	0	0	0	0	0	0	0	0	0	0	0	0	0	0	0	0	0	0	0	0	0	0	0	0
Bacteria	Planctomycetota	OM190	ASV10886	ASV10886	0	0	0	0	0	0	0	0	0	0	0	0	0	0	0	0	0	0	0	0	0	0	0	0	0	0	0	0	0	0	0	0	0	0	0	0	0	0	0	0	0	0	0	0	0
Bacteria	ASV10887	ASV10887	ASV10887	ASV10887	0	0	0	0	0	0	0	0	0	0	0	0	0	0	0	0	0	0	0	0	0	0	0	0	0	0	0	0	0	0	0	0	0	0	0	0	0	0	0	0	0	0	0	0	0
Bacteria	Planctomycetota	OM190	ASV10888	ASV10888	0	0	0	0	0	0	0	0	0	0	0	0	0	0	0	0	0	0	0	0	0	0	0	0	0	0	0	0	0	0	0	0	0	0	0	0	0	0	0	0	0	0	0	0	0
Bacteria	Planctomycetota	OM190	ASV10889	ASV10889	0	0	0	0	0	0	0	0	0	0	0	0	0	0	0	0	0	0	0	0	0	0	0	0	0	0	0	0	0	0	0	0	0	0	0	0	0	0	0	0	0	0	0	0	0
Bacteria	Planctomycetota	OM190	ASV10890	ASV10890	0	0	0	0	0	0	0	0	0	0	0	0	0	0	0	0	0	0	0	0	0	0	0	0	0	0	0	0	0	0	0	0	0	0	0	0	0	0	0	0	0	0	0	0	0
Bacteria	ASV10892	ASV10892	ASV10892	ASV10892	0	0	0	0	0	0	0	0	0	0	0	0	0	0	0	0	0	0	0	0	0	0	0	0	0	0	0	0	0	0	0	0	0	0	0	0	0	0	0	0	0	0	0	0	0
Bacteria	Proteobacteria	Gammaproteobacteria	ASV10894	ASV10894	0	0	0	0	0	0	0	0	0	0	0	0	0	0	0	0	0	0	0	0	0	0	0	0	0	0	0	0	0	0	0	0	0	0	0	0	0	0	0	0	0	0	0	0	0
Bacteria	Campilobacterota	Campylobacteria	Campylobacterales	ASV10899	0	0	0	0	0	0	0	0	0	0	0	0	0	0	0	0	0	0	0	0	0	0	0	0	0	0	0	0	0	0	0	0	0	0	0	0	0	0	0	0	0	0	0	0	0
Bacteria	Bdellovibrionota	Bdellovibrionia	Bacteriovoracales	Bacteriovoracaceae	57.4304411564677	79.6276777425972	919.249009289937	54.5844280953428	151.290426287792	21.9936281317355	3157.43284493284	8526.95787384976	829.723373160754	542.169523031643	59.4869842478466	2216.44231310296	268.633060670777	230.41730958393	43.2032093812683	2967.98666590034	3821.16116942875	1710.47501379824	555.773625881809	38.3731431852724	45.3640048993125	5754.77178772596	280.897575792185	22.9196151796611	1403.76839204554	4731.4126929279	1236.22916120152	154.515956044755	30.7341623019888	586.723891683951	335.859223503281	889.516146475461	51.9279102131814	9921.00071901329	8506.4826917933	136.201599321087	169.248512426468	190.866071252279	1147.94088104463	254.820351652085	252.937365085635	19.3551633769341	16735.8173997491	18060.4346188437	3582.24842381069
Bacteria	ASV10900	ASV10900	ASV10900	ASV10900	0	0	0	0	0	0	0	0	0	0	0	0	0	0	0	0	0	0	0	0	0	0	0	0	0	0	0	0	0	0	0	0	0	0	0	0	0	0	0	0	0	0	0	0	0
Bacteria	ASV10901	ASV10901	ASV10901	ASV10901	0	0	0	0	0	0	0	0	0	0	0	0	0	0	0	0	0	0	0	0	0	0	0	0	0	0	0	0	0	0	0	0	0	0	0	0	0	0	0	0	0	0	0	0	0
Bacteria	ASV10904	ASV10904	ASV10904	ASV10904	0	0	0	0	0	0	0	0	0	0	0	0	0	0	0	0	0	0	0	0	0	0	0	0	0	0	0	0	0	0	0	0	0	0	0	0	0	0	0	0	0	0	0	0	0
Bacteria	Planctomycetota	OM190	ASV10907	ASV10907	0	0	0	0	0	0	0	0	0	0	0	0	0	0	0	0	0	0	0	0	0	0	0	0	0	0	0	0	0	0	0	0	0	0	0	0	0	0	0	0	0	0	0	0	0
Bacteria	Planctomycetota	Pla3_lineage	ASV10908	ASV10908	0	0	0	0	0	0	0	0	0	0	0	0	0	0	0	0	0	0	0	0	0	0	0	0	0	0	0	0	0	0	0	0	0	0	0	0	0	0	0	0	0	0	0	0	0
Bacteria	Proteobacteria	Gammaproteobacteria	EC3	ASV1091	0	0	0	0	0	0	179.334554334554	67.6896179597962	1.04763052166762	0	0	3.12615276883351	2.23860883892314	0	0	0	14.6904957389401	113.424038807225	1.83423638904888	0	0	0	0	1.43247594872882	641.376937744946	48.5919143054596	11.6825779838632	0	0	1.79426266570016	0	4.05554474076958	3.46186068087876	197.03729651002	391.131657439324	0	0	0	1.77151370531578	0	0	3.87103267538681	247.54622449692	426.624439815206	95.5266246349518
Bacteria	ASV10913	ASV10913	ASV10913	ASV10913	0	0	0	0	0	0	0	0	0	0	0	0	0	0	0	0	0	0	0	0	0	0	0	0	0	0	0	0	0	0	0	0	0	0	0	0	0	0	0	0	0	0	0	0	0
Bacteria	ASV10915	ASV10915	ASV10915	ASV10915	0	0	0	0	0	0	0	0	0	0	0	0	0	0	0	0	0	0	0	0	0	0	0	0	0	0	0	0	0	0	0	0	0	0	0	0	0	0	0	0	0	0	0	0	0
Bacteria	Bdellovibrionota	Oligoflexia	Oligoflexales	ASV10916	0	0	0	0	0	0	0	0	0	0	0	0	0	0	0	0	0	0	0	0	0	0	0	0	0	0	0	0	0	0	0	0	0	0	0	0	0	0	0	0	0	0	0	0	0
Bacteria	Myxococcota	Polyangia	VHS_B4_70	ASV10917	0	0	0	0	0	0	0	0	0	0	0	0	0	0	0	0	0	0	0	0	0	0	0	0	0	0	0	0	0	0	0	0	0	0	0	0	0	0	0	0	0	0	0	0	0
Bacteria	SAR324_clade(Marine_group_B)	ASV10919	ASV10919	ASV10919	0	0	0	0	0	0	0	0	0	0	0	0	0	0	0	0	0	0	0	0	0	0	0	0	0	0	0	0	0	0	0	0	0	0	0	0	0	0	0	0	0	0	0	0	0
Bacteria	Proteobacteria	ASV1092	ASV1092	ASV1092	3.02265479770883	0	0	0	0	0	0	0	0	0	0	0	0	0	0	0	0	0	0	0	0	0	0	0	0	0	0	0	0	0	0	0	0	0	0	2.61926152540553	0	2.19386288795723	0	0	0	0	0	0	0
Bacteria	Actinobacteriota	Thermoleophilia	Gaiellales	ASV10920	0	0	0	0	0	0	0	0	0	0	0	0	0	0	0	0	0	0	0	0	0	0	0	0	0	0	0	0	0	0	0	0	0	0	0	0	0	0	0	0	0	0	0	0	0
Bacteria	NB1_j	ASV10921	ASV10921	ASV10921	0	0	0	0	0	0	0	0	0	0	0	0	0	0	0	0	0	0	0	0	0	0	0	0	0	0	0	0	0	0	0	0	0	0	0	0	0	0	0	0	0	0	0	0	0
Bacteria	Bacteroidota	Bacteroidia	Flavobacteriales	ASV10922	0	0	0	0	0	0	0	0	0	0	0	0	0	0	0	0	0	0	0	0	0	0	0	0	0	0	0	0	0	0	0	0	0	0	0	0	0	0	0	0	0	0	0	0	0
Bacteria	Planctomycetota	vadinHA49	ASV10923	ASV10923	0	0	0	0	0	0	0	0	0	0	0	0	0	0	0	0	0	0	0	0	0	0	0	0	0	0	0	0	0	0	0	0	0	0	0	0	0	0	0	0	0	0	0	0	0
Bacteria	Proteobacteria	Gammaproteobacteria	HOC36	ASV10924	0	0	0	0	0	0	0	0	0	0	0	0	0	0	0	0	0	0	0	0	0	0	0	0	0	0	0	0	0	0	0	0	0	0	0	0	0	0	0	0	0	0	0	0	0
Bacteria	Proteobacteria	Alphaproteobacteria	Emcibacterales	Emcibacteraceae	0	0	0	0	0	0	0	0	0	0	0	0	0	0	0	0	0	0	0	0	0	0	0	0	0	0	0	0	0	0	0	0	0	0	0	0	0	0	0	0	0	0	0	0	0
Bacteria	Proteobacteria	Gammaproteobacteria	ASV10929	ASV10929	0	0	0	0	0	0	0	0	0	0	0	0	0	0	0	0	0	0	0	0	0	0	0	0	0	0	0	0	0	0	0	0	0	0	0	0	0	0	0	0	0	0	0	0	0
Bacteria	Proteobacteria	Gammaproteobacteria	ASV10935	ASV10935	0	0	0	0	0	0	0	0	0	0	0	0	0	0	0	0	0	0	0	0	0	0	0	0	0	0	0	0	0	0	0	0	0	0	0	0	0	0	0	0	0	0	0	0	0
Bacteria	Proteobacteria	Gammaproteobacteria	ASV10936	ASV10936	0	0	0	0	0	0	0	0	0	0	0	0	0	0	0	0	0	0	0	0	0	0	0	0	0	0	0	0	0	0	0	0	0	0	0	0	0	0	0	0	0	0	0	0	0
Bacteria	Proteobacteria	Gammaproteobacteria	ASV10938	ASV10938	0	0	0	0	0	0	0	0	0	0	0	0	0	0	0	0	0	0	0	0	0	0	0	0	0	0	0	0	0	0	0	0	0	0	0	0	0	0	0	0	0	0	0	0	0
Bacteria	Bdellovibrionota	Oligoflexia	Oligoflexales	ASV10939	0	0	0	0	0	0	0	0	0	0	0	0	0	0	0	0	0	0	0	0	0	0	0	0	0	0	0	0	0	0	0	0	0	0	0	0	0	0	0	0	0	0	0	0	0
Bacteria	Proteobacteria	Gammaproteobacteria	ASV10940	ASV10940	0	0	0	0	0	0	0	0	0	0	0	0	0	0	0	0	0	0	0	0	0	0	0	0	0	0	0	0	0	0	0	0	0	0	0	0	0	0	0	0	0	0	0	0	0
Bacteria	Proteobacteria	Gammaproteobacteria	ASV10941	ASV10941	0	0	0	0	0	0	0	0	0	0	0	0	0	0	0	0	0	0	0	0	0	0	0	0	0	0	0	0	0	0	0	0	0	0	0	0	0	0	0	0	0	0	0	0	0
Bacteria	Proteobacteria	Gammaproteobacteria	ASV10942	ASV10942	0	0	0	0	0	0	0	0	0	0	0	0	0	0	0	0	0	0	0	0	0	0	0	0	0	0	0	0	0	0	0	0	0	0	0	0	0	0	0	0	0	0	0	0	0
Bacteria	Proteobacteria	Gammaproteobacteria	KI89A_clade	ASV10944	0	0	0	0	0	0	0	0	0	0	0	0	0	0	0	0	0	0	0	0	0	0	0	0	0	0	0	0	0	0	0	0	0	0	0	0	0	0	0	0	0	0	0	0	0
Bacteria	Proteobacteria	Gammaproteobacteria	ASV10946	ASV10946	0	0	0	0	0	0	0	0	0	0	0	0	0	0	0	0	0	0	0	0	0	0	0	0	0	0	0	0	0	0	0	0	0	0	0	0	0	0	0	0	0	0	0	0	0
Bacteria	Myxococcota	Polyangia	ASV10950	ASV10950	0	0	0	0	0	0	0	0	0	0	0	0	0	0	0	0	0	0	0	0	0	0	0	0	0	0	0	0	0	0	0	0	0	0	0	0	0	0	0	0	0	0	0	0	0
Bacteria	Proteobacteria	Gammaproteobacteria	ASV10953	ASV10953	0	0	0	0	0	0	0	0	0	0	0	0	0	0	0	0	0	0	0	0	0	0	0	0	0	0	0	0	0	0	0	0	0	0	0	0	0	0	0	0	0	0	0	0	0
Bacteria	Acidobacteriota	Subgroup_18	ASV10955	ASV10955	0	0	0	0	0	0	0	0	0	0	0	0	0	0	0	0	0	0	0	0	0	0	0	0	0	0	0	0	0	0	0	0	0	0	0	0	0	0	0	0	0	0	0	0	0
Bacteria	Proteobacteria	Alphaproteobacteria	ASV10957	ASV10957	0	0	0	0	0	0	0	0	0	0	0	0	0	0	0	0	0	0	0	0	0	0	0	0	0	0	0	0	0	0	0	0	0	0	0	0	0	0	0	0	0	0	0	0	0
Bacteria	Proteobacteria	Alphaproteobacteria	Thalassobaculales	ASV10958	0	0	0	0	0	0	0	0	0	0	0	0	0	0	0	0	0	0	0	0	0	0	0	0	0	0	0	0	0	0	0	0	0	0	0	0	0	0	0	0	0	0	0	0	0
Bacteria	Sva0485	ASV10959	ASV10959	ASV10959	0	0	0	0	0	0	0	0	0	0	0	0	0	0	0	0	0	0	0	0	0	0	0	0	0	0	0	0	0	0	0	0	0	0	0	0	0	0	0	0	0	0	0	0	0
Bacteria	Proteobacteria	Alphaproteobacteria	Rhizobiales	Xanthobacteraceae	6.04530959541766	14.6682564262679	16.2411485740272	3323.74909456236	8.10484426541744	6.28389375192444	5.72344322344322	1.93398908456561	18.8573493900171	7.04116263677458	2.37947936991386	25.0092221506681	20.1474795503083	3.17816978736455	10.2864784241115	13.7938962009311	14.6904957389401	8.10171705765891	60.5298008386129	4.11140819842204	6.87333407565341	0	4.63017982075031	7.1623797436441	8.6438940396893	7.19880211932734	8.49642035190049	5.1938136485632	2.5611801918324	3.58852533140031	235.346609170183	8.11108948153916	3.46186068087876	3.45679467561439	2.52343004799564	2.61926152540553	2.41783589180668	2.19386288795723	7.08605482126312	8.49401172173618	3.46489541213198	3.87103267538681	4.23155939310975	3.84346342175861	0
Bacteria	Proteobacteria	Alphaproteobacteria	ASV10960	ASV10960	0	0	0	0	0	0	0	0	0	0	0	0	0	0	0	0	0	0	0	0	0	0	0	0	0	0	0	0	0	0	0	0	0	0	0	0	0	0	0	0	0	0	0	0	0
Bacteria	ASV10961	ASV10961	ASV10961	ASV10961	0	0	0	0	0	0	0	0	0	0	0	0	0	0	0	0	0	0	0	0	0	0	0	0	0	0	0	0	0	0	0	0	0	0	0	0	0	0	0	0	0	0	0	0	0
Bacteria	Desulfobacterota	Syntrophobacteria	Syntrophobacterales	ASV10964	0	0	0	0	0	0	0	0	0	0	0	0	0	0	0	0	0	0	0	0	0	0	0	0	0	0	0	0	0	0	0	0	0	0	0	0	0	0	0	0	0	0	0	0	0
Bacteria	Cyanobacteria	Cyanobacteriia	Cyanobacteriales	Gloeocapsaceae	0	0	0	0	0	0	0	0	0	0	0	0	0	0	0	0	0	0	0	0	0	0	0	0	0	0	0	0	0	0	0	0	0	0	0	0	0	0	0	0	0	0	0	0	0
Bacteria	Proteobacteria	Gammaproteobacteria	Methylococcales	Methylococcaceae	0	0	0	4.42576444016293	0	0	5.72344322344322	0	3.14289156500285	1.76029065919365	9.51791747965545	12.504611075334	0	1.58908489368228	6.1718870544669	4.59796540031036	3.26455460865335	4.05085852882945	0	2.74093879894803	1.37466681513068	4.20978184910458	1.54339327358344	1.43247594872882	0	7.19880211932734	3.18615763196268	7.79072047284479	0	8.97131332850079	0	4.05554474076958	10.3855820426363	4.60905956748585	0	0	0	0	0	0	0	6189.78124794351	1.05788984827744	0	0
Bacteria	Proteobacteria	Gammaproteobacteria	ASV10972	ASV10972	0	0	0	0	0	0	0	0	0	0	0	0	0	0	0	0	0	0	0	0	0	0	0	0	0	0	0	0	0	0	0	0	0	0	0	0	0	0	0	0	0	0	0	0	0
Bacteria	Planctomycetota	OM190	ASV10974	ASV10974	0	0	0	0	0	0	0	0	0	0	0	0	0	0	0	0	0	0	0	0	0	0	0	0	0	0	0	0	0	0	0	0	0	0	0	0	0	0	0	0	0	0	0	0	0
Bacteria	Patescibacteria	Gracilibacteria	Absconditabacteriales_(SR1)	ASV10975	0	0	0	0	0	0	0	0	0	0	0	0	0	0	0	0	0	0	0	0	0	0	0	0	0	0	0	0	0	0	0	0	0	0	0	0	0	0	0	0	0	0	0	0	0
Bacteria	Verrucomicrobiota	Verrucomicrobiae	Opitutales	ASV10976	0	0	0	0	0	0	0	0	0	0	0	0	0	0	0	0	0	0	0	0	0	0	0	0	0	0	0	0	0	0	0	0	0	0	0	0	0	0	0	0	0	0	0	0	0
Bacteria	Bacteroidota	Bacteroidia	ASV10978	ASV10978	0	0	0	0	0	0	0	0	0	0	0	0	0	0	0	0	0	0	0	0	0	0	0	0	0	0	0	0	0	0	0	0	0	0	0	0	0	0	0	0	0	0	0	0	0
Bacteria	ASV10979	ASV10979	ASV10979	ASV10979	0	0	0	0	0	0	0	0	0	0	0	0	0	0	0	0	0	0	0	0	0	0	0	0	0	0	0	0	0	0	0	0	0	0	0	0	0	0	0	0	0	0	0	0	0
Bacteria	ASV10980	ASV10980	ASV10980	ASV10980	0	0	0	0	0	0	0	0	0	0	0	0	0	0	0	0	0	0	0	0	0	0	0	0	0	0	0	0	0	0	0	0	0	0	0	0	0	0	0	0	0	0	0	0	0
Bacteria	Proteobacteria	Gammaproteobacteria	AT_s16	ASV10982	0	0	0	0	0	0	0	0	0	0	0	0	0	0	0	0	0	0	0	0	0	0	0	0	0	0	0	0	0	0	0	0	0	0	0	0	0	0	0	0	0	0	0	0	0
Bacteria	ASV10983	ASV10983	ASV10983	ASV10983	0	0	0	0	0	0	0	0	0	0	0	0	0	0	0	0	0	0	0	0	0	0	0	0	0	0	0	0	0	0	0	0	0	0	0	0	0	0	0	0	0	0	0	0	0
Bacteria	SAR324_clade(Marine_group_B)	ASV10984	ASV10984	ASV10984	0	0	0	0	0	0	0	0	0	0	0	0	0	0	0	0	0	0	0	0	0	0	0	0	0	0	0	0	0	0	0	0	0	0	0	0	0	0	0	0	0	0	0	0	0
Bacteria	Bacteroidota	Bacteroidia	Sphingobacteriales	ASV10987	0	0	0	0	0	0	0	0	0	0	0	0	0	0	0	0	0	0	0	0	0	0	0	0	0	0	0	0	0	0	0	0	0	0	0	0	0	0	0	0	0	0	0	0	0
Bacteria	Bacteroidota	Bacteroidia	Chitinophagales	ASV10991	0	0	0	0	0	0	0	0	0	0	0	0	0	0	0	0	0	0	0	0	0	0	0	0	0	0	0	0	0	0	0	0	0	0	0	0	0	0	0	0	0	0	0	0	0
Bacteria	Bacteroidota	Bacteroidia	Bacteroidales	ASV10992	0	0	0	0	0	0	0	0	0	0	0	0	0	0	0	0	0	0	0	0	0	0	0	0	0	0	0	0	0	0	0	0	0	0	0	0	0	0	0	0	0	0	0	0	0
Bacteria	Proteobacteria	Gammaproteobacteria	ASV10996	ASV10996	0	0	0	0	0	0	0	0	0	0	0	0	0	0	0	0	0	0	0	0	0	0	0	0	0	0	0	0	0	0	0	0	0	0	0	0	0	0	0	0	0	0	0	0	0
Bacteria	Cyanobacteria	Cyanobacteriia	Cyanobacteriales	ASV10997	0	0	0	0	0	0	0	0	0	0	0	0	0	0	0	0	0	0	0	0	0	0	0	0	0	0	0	0	0	0	0	0	0	0	0	0	0	0	0	0	0	0	0	0	0
Bacteria	ASV10998	ASV10998	ASV10998	ASV10998	0	0	0	0	0	0	0	0	0	0	0	0	0	0	0	0	0	0	0	0	0	0	0	0	0	0	0	0	0	0	0	0	0	0	0	0	0	0	0	0	0	0	0	0	0
Bacteria	Chloroflexi	Anaerolineae	SBR1031	ASV10999	0	0	0	0	0	0	0	0	0	0	0	0	0	0	0	0	0	0	0	0	0	0	0	0	0	0	0	0	0	0	0	0	0	0	0	0	0	0	0	0	0	0	0	0	0
Bacteria	Actinobacteriota	Acidimicrobiia	Actinomarinales	ASV11000	0	0	0	0	0	0	0	0	0	0	0	0	0	0	0	0	0	0	0	0	0	0	0	0	0	0	0	0	0	0	0	0	0	0	0	0	0	0	0	0	0	0	0	0	0
Bacteria	Proteobacteria	Gammaproteobacteria	ASV11001	ASV11001	0	0	0	0	0	0	0	0	0	0	0	0	0	0	0	0	0	0	0	0	0	0	0	0	0	0	0	0	0	0	0	0	0	0	0	0	0	0	0	0	0	0	0	0	0
Bacteria	ASV11002	ASV11002	ASV11002	ASV11002	0	0	0	0	0	0	0	0	0	0	0	0	0	0	0	0	0	0	0	0	0	0	0	0	0	0	0	0	0	0	0	0	0	0	0	0	0	0	0	0	0	0	0	0	0
Bacteria	Firmicutes	Clostridia	ASV11006	ASV11006	0	12.5727912225154	0	0	0	0	0	0	0	0	0	0	0	0	0	0	0	0	0	0	0	0	0	0	0	0	0	0	0	0	0	0	0	0	0	0	0	0	0	0	0	0	0	0	0
Bacteria	ASV11009	ASV11009	ASV11009	ASV11009	0	0	19.4893782888326	0	0	0	0	0	0	0	0	0	0	0	0	0	0	0	0	0	0	0	0	0	0	0	0	0	0	0	0	0	0	0	0	0	0	0	0	0	0	0	0	0	0
Bacteria	ASV1101	ASV1101	ASV1101	ASV1101	0	0	0	0	0	0	0	0	76.4770280817361	267.564180197434	211.773663922334	3.12615276883351	199.236186664159	23.8362734052341	0	4.59796540031036	0	22.279721908562	5.50270916714662	150.751633942142	53.6120057900966	105.244546227614	94.1469896885895	0	0	43.1928127159641	35.0477339515895	11.6860807092672	0	206.340206555518	0	29.7406614323103	0	0	0	47.1467074572995	96.7134356722672	379.538279616601	31.8872466956841	0	0	0	0	0	0
Bacteria	Bacteroidota	Bacteroidia	Chitinophagales	ASV11012	0	0	0	0	2.70161475513915	0	0	0	0	0	0	0	0	0	0	0	0	0	0	0	0	0	0	0	0	0	0	0	0	0	0	0	0	0	0	0	0	0	0	0	0	0	0	0	0
Bacteria	Proteobacteria	Alphaproteobacteria	ASV11013	ASV11013	0	0	0	0	16.2096885308349	0	0	0	0	0	0	0	0	0	0	0	0	0	0	0	0	0	0	0	0	0	0	0	0	0	0	0	0	0	0	0	0	0	0	0	0	0	0	0	0
Bacteria	Proteobacteria	Gammaproteobacteria	ASV11015	ASV11015	0	0	0	0	2.70161475513915	0	0	0	0	0	0	0	2.23860883892314	0	4.1145913696446	0	1.63227730432668	0	0	0	0	0	0	0	0	0	0	0	0	0	0	0	0	0	0	0	0	0	0	0	0	0	0	0	0
Bacteria	Firmicutes	Clostridia	ASV11020	ASV11020	0	0	0	0	0	0	0	0	1.04763052166762	1.76029065919365	2.37947936991386	0	0	0	0	0	0	0	0	0	0	0	0	0	0	0	0	0	2.5611801918324	0	0	0	0	1.15226489187146	0	0	0	0	0	0	0	0	0	0	0
Bacteria	ASV11023	ASV11023	ASV11023	ASV11023	0	0	0	0	0	0	0	0	0	1.76029065919365	0	6.25230553766701	0	0	0	0	0	0	0	0	0	0	0	0	0	0	0	0	0	0	0	0	0	0	0	0	0	0	0	0	0	0	0	0	0
Bacteria	ASV11024	ASV11024	ASV11024	ASV11024	0	0	0	0	0	0	0	0	0	0	2.37947936991386	0	0	0	0	0	0	0	0	0	0	0	0	0	0	0	0	0	0	1.79426266570016	0	0	0	0	0	0	0	0	0	0	0	0	0	0	0
Bacteria	ASV11039	ASV11039	ASV11039	ASV11039	0	0	0	0	0	0	0	0	0	0	0	0	0	0	0	0	0	0	0	2.74093879894803	0	0	0	0	0	0	0	0	0	3.58852533140031	0	0	0	0	0	0	0	0	0	0	0	0	0	0	0
Bacteria	Bdellovibrionota	Oligoflexia	Oligoflexales	ASV11043	0	0	0	0	0	0	0	0	0	0	0	0	0	0	0	0	0	0	0	0	0	0	9.26035964150061	0	0	0	0	0	0	0	0	0	0	0	0	0	0	0	0	0	0	0	0	0	0
Bacteria	Proteobacteria	ASV11051	ASV11051	ASV11051	0	0	0	0	0	0	0	0	0	0	0	0	0	0	0	0	0	0	0	0	0	0	0	0	0	0	0	0	0	0	0	0	0	1.15226489187146	0	0	0	0	0	0	0	0	0	0	20.469990993204
Bacteria	Dependentiae	Babeliae	Babeliales	ASV11053	0	0	0	0	0	0	0	0	0	0	0	0	0	0	0	0	0	0	0	0	0	0	0	0	0	0	0	0	0	0	0	0	0	0	0	5.23852305081105	0	0	0	0	0	0	0	0	0
Bacteria	Proteobacteria	Gammaproteobacteria	ASV11058	ASV11058	0	0	0	0	0	0	0	0	0	0	0	0	0	0	0	0	0	0	0	0	0	0	0	0	0	0	0	0	0	0	0	0	0	0	0	0	0	0	3.54302741063156	0	0	0	0	0	0
Bacteria	Proteobacteria	Alphaproteobacteria	Micavibrionales	ASV11059	0	0	0	0	0	0	0	0	0	0	0	0	0	0	0	0	0	0	0	0	0	0	0	0	0	0	0	0	0	0	0	0	0	0	0	0	0	0	0	50.9640703304171	0	0	0	0	0
Bacteria	ASV11064	ASV11064	ASV11064	ASV11064	0	0	0	0	0	0	0	0	0	0	0	0	0	0	0	0	0	0	0	0	0	0	0	0	0	0	0	0	0	0	0	0	0	0	0	0	0	0	0	0	0	0	0	0	0
Bacteria	ASV11067	ASV11067	ASV11067	ASV11067	0	0	0	0	0	0	0	0	0	0	0	0	0	0	0	0	0	0	0	0	0	0	0	0	0	0	0	0	0	0	0	0	0	0	0	0	0	0	0	0	0	0	0	0	0
Bacteria	ASV11068	ASV11068	ASV11068	ASV11068	0	0	0	0	0	0	0	0	0	0	0	0	0	0	0	0	0	0	0	0	0	0	0	0	0	0	0	0	0	0	0	0	0	0	0	0	0	0	0	0	0	0	0	0	0
Bacteria	Proteobacteria	Gammaproteobacteria	Chromatiales	ASV11087	0	0	0	0	0	0	0	0	0	0	0	0	0	0	0	0	0	0	0	0	0	0	0	0	0	0	0	0	0	0	0	0	0	0	0	0	0	0	0	0	0	0	0	0	0
Bacteria	Proteobacteria	Alphaproteobacteria	Micavibrionales	ASV11090	0	0	0	0	0	0	0	0	0	0	0	0	0	0	0	0	0	0	0	0	0	0	0	0	0	0	0	0	0	0	0	0	0	0	0	0	0	0	0	0	0	0	0	0	0
Bacteria	ASV11093	ASV11093	ASV11093	ASV11093	0	0	0	0	0	0	0	0	0	0	0	0	0	0	0	0	0	0	0	0	0	0	0	0	0	0	0	0	0	0	0	0	0	0	0	0	0	0	0	0	0	0	0	0	0
Bacteria	Patescibacteria	Gracilibacteria	ASV11100	ASV11100	0	0	0	0	0	0	0	0	0	0	0	0	0	0	0	0	0	0	0	0	0	0	0	0	0	0	0	0	0	0	0	0	0	0	0	0	0	0	0	0	0	0	0	0	0
Bacteria	Cyanobacteria	Cyanobacteriia	Thermosynechococcales	Thermosynechococcaceae	0	0	0	0	0	0	0	0	0	0	0	0	0	0	0	0	0	0	0	0	0	0	0	0	0	0	0	0	0	0	0	0	0	0	0	0	0	0	0	0	0	0	0	0	0
Bacteria	ASV11102	ASV11102	ASV11102	ASV11102	0	0	0	0	0	0	0	0	0	0	0	0	0	0	0	0	0	0	0	0	0	0	0	0	0	0	0	0	0	0	0	0	0	0	0	0	0	0	0	0	0	0	0	0	0
Bacteria	Proteobacteria	Gammaproteobacteria	Oceanospirillales	ASV11103	0	0	0	0	0	0	0	0	0	0	0	0	0	0	0	0	0	0	0	0	0	0	0	0	0	0	0	0	0	0	0	0	0	0	0	0	0	0	0	0	0	0	0	0	0
Bacteria	Desulfobacterota	Desulfobacteria	Desulfobacterales	ASV11105	0	0	0	0	0	0	0	0	0	0	0	0	0	0	0	0	0	0	0	0	0	0	0	0	0	0	0	0	0	0	0	0	0	0	0	0	0	0	0	0	0	0	0	0	0
Bacteria	Cyanobacteria	Cyanobacteriia	Cyanobacteriales	ASV11110	0	0	0	0	0	0	0	0	0	0	0	0	0	0	0	0	0	0	0	0	0	0	0	0	0	0	0	0	0	0	0	0	0	0	0	0	0	0	0	0	0	0	0	0	0
Bacteria	Proteobacteria	Alphaproteobacteria	Rickettsiales	ASV11112	0	0	0	0	0	0	0	0	0	0	0	0	0	0	0	0	0	0	0	0	0	0	0	0	0	0	0	0	0	0	0	0	0	0	0	0	0	0	0	0	0	0	0	0	0
Bacteria	Planctomycetota	Phycisphaerae	CCM11a	ASV11116	0	0	0	0	0	0	0	0	0	0	0	0	0	0	0	0	0	0	0	0	0	0	0	0	0	0	0	0	0	0	0	0	0	0	0	0	0	0	0	0	0	0	0	0	0
Bacteria	Proteobacteria	Gammaproteobacteria	ASV11119	ASV11119	0	0	0	0	0	0	0	0	0	0	0	0	0	0	0	0	0	0	0	0	0	0	0	0	0	0	0	0	0	0	0	0	0	0	0	0	0	0	0	0	0	0	0	0	0
Bacteria	Bacteroidota	Bacteroidia	Chitinophagales	ASV1112	0	0	0	0	0	0	0	0	0	0	0	0	0	0	0	0	0	0	0	0	0	0	0	0	0	0	0	0	0	0	0	0	0	0	0	5.23852305081105	0	0	0	0	0	0	0	3.84346342175861	0
Bacteria	Spirochaetota	MVP_15	ASV11128	ASV11128	0	0	0	0	0	0	0	0	0	0	0	0	0	0	0	0	0	0	0	0	0	0	0	0	0	0	0	0	0	0	0	0	0	0	0	0	0	0	0	0	0	0	0	0	0
Bacteria	Patescibacteria	Gracilibacteria	JGI_0000069_P22	ASV11129	0	0	0	0	0	0	0	0	0	0	0	0	0	0	0	0	0	0	0	0	0	0	0	0	0	0	0	0	0	0	0	0	0	0	0	0	0	0	0	0	0	0	0	0	0
Bacteria	Abditibacteriota	Abditibacteria	Abditibacteriales	Abditibacteriaceae	0	0	0	0	0	0	0	0	1.04763052166762	0	0	3.12615276883351	4.47721767784628	0	0	0	0	0	0	1.37046939947401	2.74933363026137	0	0	0	0	0	1.06205254398756	0	0	0	0	0	0	0	15.1405802879738	0	0	0	0	0	0	0	1.05788984827744	0	0
Bacteria	Desulfobacterota	ASV11133	ASV11133	ASV11133	0	0	0	0	0	0	0	0	0	0	0	0	0	0	0	0	0	0	0	0	0	0	0	0	0	0	0	0	0	0	0	0	0	0	0	0	0	0	0	0	0	0	0	0	0
Bacteria	Proteobacteria	Gammaproteobacteria	ASV11134	ASV11134	0	0	0	0	0	0	0	0	0	0	0	0	0	0	0	0	0	0	0	0	0	0	0	0	0	0	0	0	0	0	0	0	0	0	0	0	0	0	0	0	0	0	0	0	0
Bacteria	Proteobacteria	Gammaproteobacteria	KI89A_clade	ASV11135	0	0	0	0	0	0	0	0	0	0	0	0	0	0	0	0	0	0	0	0	0	0	0	0	0	0	0	0	0	0	0	0	0	0	0	0	0	0	0	0	0	0	0	0	0
Bacteria	Dependentiae	Babeliae	Babeliales	ASV11138	0	0	0	0	0	0	0	0	0	0	0	0	0	0	0	0	0	0	0	0	0	0	0	0	0	0	0	0	0	0	0	0	0	0	0	0	0	0	0	0	0	0	0	0	0
Bacteria	ASV1114	ASV1114	ASV1114	ASV1114	3.02265479770883	0	0	32.4556058945281	81.0484426541744	0	0	15.4719126765249	10.4763052166762	15.8426159327428	2.37947936991386	0	0	0	0	4.59796540031036	14.6904957389401	19.2415780119399	5.50270916714662	1.37046939947401	0	0	1.54339327358344	4.29742784618646	0	7.19880211932734	63.7231526392537	15.5814409456896	10.2447207673296	0	0	1.35184824692319	3.46186068087876	205.10315075312	545.060890367058	13.0963076270276	2.41783589180668	2.19386288795723	0	8.49401172173618	0	0	107.904764524299	1898.67093034876	279.756543573787
Bacteria	Proteobacteria	Gammaproteobacteria	ASV11142	ASV11142	0	0	0	0	0	0	0	0	0	0	0	0	0	0	0	0	0	0	0	0	0	0	0	0	0	0	0	0	0	0	0	0	0	0	0	0	0	0	0	0	0	0	0	0	0
Bacteria	ASV11144	ASV11144	ASV11144	ASV11144	0	0	0	0	0	0	0	0	0	0	0	0	0	0	0	0	0	0	0	0	0	0	0	0	0	0	0	0	0	0	0	0	0	0	0	0	0	0	0	0	0	0	0	0	0
Bacteria	ASV11146	ASV11146	ASV11146	ASV11146	0	0	0	0	0	0	0	0	0	0	0	0	0	0	0	0	0	0	0	0	0	0	0	0	0	0	0	0	0	0	0	0	0	0	0	0	0	0	0	0	0	0	0	0	0
Bacteria	ASV11149	ASV11149	ASV11149	ASV11149	0	0	0	0	0	0	0	0	0	0	0	0	0	0	0	0	0	0	0	0	0	0	0	0	0	0	0	0	0	0	0	0	0	0	0	0	0	0	0	0	0	0	0	0	0
Bacteria	Bacteroidota	Bacteroidia	ASV11152	ASV11152	0	0	0	0	0	0	0	0	0	0	0	0	0	0	0	0	0	0	0	0	0	0	0	0	0	0	0	0	0	0	0	0	0	0	0	0	0	0	0	0	0	0	0	0	0
Bacteria	Bacteroidota	Bacteroidia	ASV11153	ASV11153	0	0	0	0	0	0	0	0	0	0	0	0	0	0	0	0	0	0	0	0	0	0	0	0	0	0	0	0	0	0	0	0	0	0	0	0	0	0	0	0	0	0	0	0	0
Bacteria	Proteobacteria	ASV11154	ASV11154	ASV11154	0	0	0	0	0	0	0	0	0	0	0	0	0	0	0	0	0	0	0	0	0	0	0	0	0	0	0	0	0	0	0	0	0	0	0	0	0	0	0	0	0	0	0	0	0
Bacteria	Bacteroidota	Bacteroidia	ASV11155	ASV11155	0	0	0	0	0	0	0	0	0	0	0	0	0	0	0	0	0	0	0	0	0	0	0	0	0	0	0	0	0	0	0	0	0	0	0	0	0	0	0	0	0	0	0	0	0
Bacteria	Proteobacteria	Gammaproteobacteria	ASV11158	ASV11158	0	0	0	0	0	0	0	0	0	0	0	0	0	0	0	0	0	0	0	0	0	0	0	0	0	0	0	0	0	0	0	0	0	0	0	0	0	0	0	0	0	0	0	0	0
Bacteria	Proteobacteria	Gammaproteobacteria	ASV1116	ASV1116	0	0	0	0	0	0	0	0	0	0	0	0	0	0	10.2864784241115	0	0	0	0	0	0	0	0	0	0	0	0	0	0	0	0	0	0	0	0	0	0	0	0	0	0	0	1.05788984827744	0	0
Bacteria	Proteobacteria	Alphaproteobacteria	Caulobacterales	ASV11164	0	0	0	0	0	0	0	0	0	0	0	0	0	0	0	0	0	0	0	0	0	0	0	0	0	0	0	0	0	0	0	0	0	0	0	0	0	0	0	0	0	0	0	0	0
Bacteria	ASV11166	ASV11166	ASV11166	ASV11166	0	0	0	0	0	0	0	0	0	0	0	0	0	0	0	0	0	0	0	0	0	0	0	0	0	0	0	0	0	0	0	0	0	0	0	0	0	0	0	0	0	0	0	0	0
Bacteria	Planctomycetota	OM190	ASV11168	ASV11168	0	0	0	0	0	0	0	0	0	0	0	0	0	0	0	0	0	0	0	0	0	0	0	0	0	0	0	0	0	0	0	0	0	0	0	0	0	0	0	0	0	0	0	0	0
Bacteria	Chloroflexi	TK10	ASV11169	ASV11169	0	0	0	0	0	0	0	0	0	0	0	0	0	0	0	0	0	0	0	0	0	0	0	0	0	0	0	0	0	0	0	0	0	0	0	0	0	0	0	0	0	0	0	0	0
Bacteria	Verrucomicrobiota	Chlamydiae	Chlamydiales	ASV11171	0	0	0	0	0	0	0	0	0	0	0	0	0	0	0	0	0	0	0	0	0	0	0	0	0	0	0	0	0	0	0	0	0	0	0	0	0	0	0	0	0	0	0	0	0
Bacteria	Latescibacterota	ASV11173	ASV11173	ASV11173	0	0	0	0	0	0	0	0	0	0	0	0	0	0	0	0	0	0	0	0	0	0	0	0	0	0	0	0	0	0	0	0	0	0	0	0	0	0	0	0	0	0	0	0	0
Bacteria	ASV11174	ASV11174	ASV11174	ASV11174	0	0	0	0	0	0	0	0	0	0	0	0	0	0	0	0	0	0	0	0	0	0	0	0	0	0	0	0	0	0	0	0	0	0	0	0	0	0	0	0	0	0	0	0	0
Bacteria	Planctomycetota	Phycisphaerae	CCM11a	ASV11176	0	0	0	0	0	0	0	0	0	0	0	0	0	0	0	0	0	0	0	0	0	0	0	0	0	0	0	0	0	0	0	0	0	0	0	0	0	0	0	0	0	0	0	0	0
Bacteria	Desulfobacterota	Desulfobulbia	Desulfobulbales	ASV11179	0	0	0	0	0	0	0	0	0	0	0	0	0	0	0	0	0	0	0	0	0	0	0	0	0	0	0	0	0	0	0	0	0	0	0	0	0	0	0	0	0	0	0	0	0
Bacteria	Firmicutes	Bacilli	Lactobacillales	Vagococcaceae	0	1693.13588463207	0	0	0	0	0	0	0	0	0	0	0	0	0	0	0	0	0	0	0	4.20978184910458	0	0	0	0	4.24821017595024	0	0	0	0	0	0	0	2.52343004799564	0	2.41783589180668	0	0	0	0	0	0	0	0
Archaea	Nanoarchaeota	Nanoarchaeia	Woesearchaeales	ASV11180	0	0	0	0	0	0	0	0	0	0	0	0	0	0	0	0	0	0	0	0	0	0	0	0	0	0	0	0	0	0	0	0	0	0	0	0	0	0	0	0	0	0	0	0	0
Bacteria	ASV11181	ASV11181	ASV11181	ASV11181	0	0	0	0	0	0	0	0	0	0	0	0	0	0	0	0	0	0	0	0	0	0	0	0	0	0	0	0	0	0	0	0	0	0	0	0	0	0	0	0	0	0	0	0	0
Archaea	Thermoplasmatota	Thermoplasmata	Marine_Benthic_Group_D_and_DHVEG_1	ASV11182	0	0	0	0	0	0	0	0	0	0	0	0	0	0	0	0	0	0	0	0	0	0	0	0	0	0	0	0	0	0	0	0	0	0	0	0	0	0	0	0	0	0	0	0	0
Bacteria	Planctomycetota	OM190	ASV11183	ASV11183	0	0	0	0	0	0	0	0	0	0	0	0	0	0	0	0	0	0	0	0	0	0	0	0	0	0	0	0	0	0	0	0	0	0	0	0	0	0	0	0	0	0	0	0	0
Bacteria	Planctomycetota	Pla3_lineage	ASV11184	ASV11184	0	0	0	0	0	0	0	0	0	0	0	0	0	0	0	0	0	0	0	0	0	0	0	0	0	0	0	0	0	0	0	0	0	0	0	0	0	0	0	0	0	0	0	0	0
Bacteria	Planctomycetota	Pla3_lineage	ASV11185	ASV11185	0	0	0	0	0	0	0	0	0	0	0	0	0	0	0	0	0	0	0	0	0	0	0	0	0	0	0	0	0	0	0	0	0	0	0	0	0	0	0	0	0	0	0	0	0
Bacteria	Planctomycetota	Pla4_lineage	ASV11186	ASV11186	0	0	0	0	0	0	0	0	0	0	0	0	0	0	0	0	0	0	0	0	0	0	0	0	0	0	0	0	0	0	0	0	0	0	0	0	0	0	0	0	0	0	0	0	0
Bacteria	Cyanobacteria	Cyanobacteriia	ASV11187	ASV11187	0	0	0	0	0	0	0	0	0	0	0	0	0	0	0	0	0	0	0	0	0	0	0	0	0	0	0	0	0	0	0	0	0	0	0	0	0	0	0	0	0	0	0	0	0
Bacteria	Planctomycetota	OM190	ASV11188	ASV11188	0	0	0	0	0	0	0	0	0	0	0	0	0	0	0	0	0	0	0	0	0	0	0	0	0	0	0	0	0	0	0	0	0	0	0	0	0	0	0	0	0	0	0	0	0
Bacteria	Proteobacteria	Alphaproteobacteria	ASV1119	ASV1119	0	0	3.24822971480543	0	0	0	0	1117.84569087892	13.619196781679	0	0	0	0	1.58908489368228	0	0	40.8069326081669	0	0	0	0	4.20978184910458	0	0	3.45755761587572	0	0	0	0	0	0	0	0	2.30452978374293	0	0	0	2.19386288795723	0	0	0	0	0	0	0
Bacteria	Proteobacteria	Alphaproteobacteria	ASV11191	ASV11191	0	0	0	0	0	0	0	0	0	0	0	0	0	0	0	0	0	0	0	0	0	0	0	0	0	0	0	0	0	0	0	0	0	0	0	0	0	0	0	0	0	0	0	0	0
Bacteria	Myxococcota	Polyangia	MidBa8	ASV11192	0	0	0	0	0	0	0	0	0	0	0	0	0	0	0	0	0	0	0	0	0	0	0	0	0	0	0	0	0	0	0	0	0	0	0	0	0	0	0	0	0	0	0	0	0
Bacteria	Proteobacteria	Gammaproteobacteria	ASV11193	ASV11193	0	0	0	0	0	0	0	0	0	0	0	0	0	0	0	0	0	0	0	0	0	0	0	0	0	0	0	0	0	0	0	0	0	0	0	0	0	0	0	0	0	0	0	0	0
Bacteria	Proteobacteria	Gammaproteobacteria	ASV11194	ASV11194	0	0	0	0	0	0	0	0	0	0	0	0	0	0	0	0	0	0	0	0	0	0	0	0	0	0	0	0	0	0	0	0	0	0	0	0	0	0	0	0	0	0	0	0	0
Bacteria	ASV11196	ASV11196	ASV11196	ASV11196	0	0	0	0	0	0	0	0	0	0	0	0	0	0	0	0	0	0	0	0	0	0	0	0	0	0	0	0	0	0	0	0	0	0	0	0	0	0	0	0	0	0	0	0	0
Bacteria	Proteobacteria	Alphaproteobacteria	ASV11199	ASV11199	0	0	0	0	0	0	0	0	0	0	0	0	0	0	0	0	0	0	0	0	0	0	0	0	0	0	0	0	0	0	0	0	0	0	0	0	0	0	0	0	0	0	0	0	0
Bacteria	Firmicutes	Bacilli	Bacillales	Bacillaceae	4370.75883748696	265524.777828302	126.680958877412	89.9905436166462	116.169434470983	190277.87378171	74.4047619047619	98.6334433128459	76.4770280817361	86.2542423004887	118.973968495693	87.5322775273382	78.3513093623099	85.8105842588429	78.1772360232474	110.351169607449	71.8202013903738	125.576614393713	73.369455561955	58.9301841773826	72.8573412019262	88.4054188311962	63.2791242169208	575.855331388986	89.8964980127688	86.3856254319281	96.6467815028681	75.3102979041663	69.1518651794747	44.8565666425039	100.512614333099	91.9256807907772	117.703263149878	59.9177743773161	123.648072351786	102.151199490816	1230.6784689296	37157.4557333316	173.608343120947	339.760468869447	148.990502721675	65.8075554815758	56.0681619587042	219.077415040241	150.113267283496
Bacteria	Planctomycetota	ASV11204	ASV11204	ASV11204	0	0	0	0	0	0	0	0	0	0	0	0	0	0	0	0	0	0	0	0	0	0	0	0	0	0	0	0	0	0	0	0	0	0	0	0	0	0	0	0	0	0	0	0	0
Bacteria	Planctomycetota	Planctomycetes	ASV11205	ASV11205	0	0	0	0	0	0	0	0	0	0	0	0	0	0	0	0	0	0	0	0	0	0	0	0	0	0	0	0	0	0	0	0	0	0	0	0	0	0	0	0	0	0	0	0	0
Bacteria	ASV11208	ASV11208	ASV11208	ASV11208	0	0	0	0	0	0	0	0	0	0	0	0	0	0	0	0	0	0	0	0	0	0	0	0	0	0	0	0	0	0	0	0	0	0	0	0	0	0	0	0	0	0	0	0	0
Bacteria	Myxococcota	Polyangia	ASV11210	ASV11210	0	0	0	0	0	0	0	0	0	0	0	0	0	0	0	0	0	0	0	0	0	0	0	0	0	0	0	0	0	0	0	0	0	0	0	0	0	0	0	0	0	0	0	0	0
Bacteria	Desulfobacterota	Desulfuromonadia	Bradymonadales	ASV11211	0	0	0	0	0	0	0	0	0	0	0	0	0	0	0	0	0	0	0	0	0	0	0	0	0	0	0	0	0	0	0	0	0	0	0	0	0	0	0	0	0	0	0	0	0
Bacteria	Desulfobacterota	Desulfuromonadia	Bradymonadales	ASV11213	0	0	0	0	0	0	0	0	0	0	0	0	0	0	0	0	0	0	0	0	0	0	0	0	0	0	0	0	0	0	0	0	0	0	0	0	0	0	0	0	0	0	0	0	0
Bacteria	Myxococcota	Polyangia	UASB_TL25	ASV11215	0	0	0	0	0	0	0	0	0	0	0	0	0	0	0	0	0	0	0	0	0	0	0	0	0	0	0	0	0	0	0	0	0	0	0	0	0	0	0	0	0	0	0	0	0
Bacteria	Bacteroidota	Bacteroidia	ASV11217	ASV11217	0	0	0	0	0	0	0	0	0	0	0	0	0	0	0	0	0	0	0	0	0	0	0	0	0	0	0	0	0	0	0	0	0	0	0	0	0	0	0	0	0	0	0	0	0
Bacteria	Planctomycetota	ASV11218	ASV11218	ASV11218	0	0	0	0	0	0	0	0	0	0	0	0	0	0	0	0	0	0	0	0	0	0	0	0	0	0	0	0	0	0	0	0	0	0	0	0	0	0	0	0	0	0	0	0	0
Bacteria	Planctomycetota	vadinHA49	ASV11219	ASV11219	0	0	0	0	0	0	0	0	0	0	0	0	0	0	0	0	0	0	0	0	0	0	0	0	0	0	0	0	0	0	0	0	0	0	0	0	0	0	0	0	0	0	0	0	0
Bacteria	Bdellovibrionota	Oligoflexia	Oligoflexales	ASV11220	0	0	0	0	0	0	0	0	0	0	0	0	0	0	0	0	0	0	0	0	0	0	0	0	0	0	0	0	0	0	0	0	0	0	0	0	0	0	0	0	0	0	0	0	0
Bacteria	Proteobacteria	Gammaproteobacteria	ASV11221	ASV11221	0	0	0	0	0	0	0	0	0	0	0	0	0	0	0	0	0	0	0	0	0	0	0	0	0	0	0	0	0	0	0	0	0	0	0	0	0	0	0	0	0	0	0	0	0
Bacteria	Proteobacteria	Gammaproteobacteria	ASV11224	ASV11224	0	0	0	0	0	0	0	0	0	0	0	0	0	0	0	0	0	0	0	0	0	0	0	0	0	0	0	0	0	0	0	0	0	0	0	0	0	0	0	0	0	0	0	0	0
Bacteria	Proteobacteria	Gammaproteobacteria	ASV11227	ASV11227	0	0	0	0	0	0	0	0	0	0	0	0	0	0	0	0	0	0	0	0	0	0	0	0	0	0	0	0	0	0	0	0	0	0	0	0	0	0	0	0	0	0	0	0	0
Bacteria	Proteobacteria	Gammaproteobacteria	HOC36	ASV11228	0	0	0	0	0	0	0	0	0	0	0	0	0	0	0	0	0	0	0	0	0	0	0	0	0	0	0	0	0	0	0	0	0	0	0	0	0	0	0	0	0	0	0	0	0
Bacteria	Proteobacteria	Gammaproteobacteria	KI89A_clade	ASV11229	0	0	0	0	0	0	0	0	0	0	0	0	0	0	0	0	0	0	0	0	0	0	0	0	0	0	0	0	0	0	0	0	0	0	0	0	0	0	0	0	0	0	0	0	0
Bacteria	Proteobacteria	Gammaproteobacteria	HOC36	ASV11231	0	0	0	0	0	0	0	0	0	0	0	0	0	0	0	0	0	0	0	0	0	0	0	0	0	0	0	0	0	0	0	0	0	0	0	0	0	0	0	0	0	0	0	0	0
Bacteria	Proteobacteria	Gammaproteobacteria	ASV11236	ASV11236	0	0	0	0	0	0	0	0	0	0	0	0	0	0	0	0	0	0	0	0	0	0	0	0	0	0	0	0	0	0	0	0	0	0	0	0	0	0	0	0	0	0	0	0	0
Bacteria	Proteobacteria	ASV11239	ASV11239	ASV11239	0	0	0	0	0	0	0	0	0	0	0	0	0	0	0	0	0	0	0	0	0	0	0	0	0	0	0	0	0	0	0	0	0	0	0	0	0	0	0	0	0	0	0	0	0
Bacteria	Proteobacteria	Gammaproteobacteria	Milano_WF1B_44	ASV11240	0	0	0	0	0	0	0	0	0	0	0	0	0	0	0	0	0	0	0	0	0	0	0	0	0	0	0	0	0	0	0	0	0	0	0	0	0	0	0	0	0	0	0	0	0
Bacteria	Proteobacteria	Alphaproteobacteria	ASV11241	ASV11241	0	0	0	0	0	0	0	0	0	0	0	0	0	0	0	0	0	0	0	0	0	0	0	0	0	0	0	0	0	0	0	0	0	0	0	0	0	0	0	0	0	0	0	0	0
Bacteria	ASV11244	ASV11244	ASV11244	ASV11244	0	0	0	0	0	0	0	0	0	0	0	0	0	0	0	0	0	0	0	0	0	0	0	0	0	0	0	0	0	0	0	0	0	0	0	0	0	0	0	0	0	0	0	0	0
Bacteria	Proteobacteria	Gammaproteobacteria	Oceanospirillales	ASV11245	0	0	0	0	0	0	0	0	0	0	0	0	0	0	0	0	0	0	0	0	0	0	0	0	0	0	0	0	0	0	0	0	0	0	0	0	0	0	0	0	0	0	0	0	0
Bacteria	SAR324_clade(Marine_group_B)	ASV11247	ASV11247	ASV11247	0	0	0	0	0	0	0	0	0	0	0	0	0	0	0	0	0	0	0	0	0	0	0	0	0	0	0	0	0	0	0	0	0	0	0	0	0	0	0	0	0	0	0	0	0
Bacteria	Sva0485	ASV11248	ASV11248	ASV11248	0	0	0	0	0	0	0	0	0	0	0	0	0	0	0	0	0	0	0	0	0	0	0	0	0	0	0	0	0	0	0	0	0	0	0	0	0	0	0	0	0	0	0	0	0
Bacteria	Planctomycetota	Phycisphaerae	CCM11a	ASV11249	0	0	0	0	0	0	0	0	0	0	0	0	0	0	0	0	0	0	0	0	0	0	0	0	0	0	0	0	0	0	0	0	0	0	0	0	0	0	0	0	0	0	0	0	0
Bacteria	Cyanobacteria	Cyanobacteriia	Leptolyngbyales	Leptolyngbyaceae	0	0	0	0	0	0	0	0	0	0	0	0	0	0	0	0	0	0	0	0	0	0	0	0	0	0	0	0	0	0	0	0	0	0	0	0	0	0	0	0	0	0	0	0	0
Bacteria	ASV11255	ASV11255	ASV11255	ASV11255	0	0	0	0	0	0	0	0	0	0	0	0	0	0	0	0	0	0	0	0	0	0	0	0	0	0	0	0	0	0	0	0	0	0	0	0	0	0	0	0	0	0	0	0	0
Bacteria	Desulfobacterota	Desulfobacteria	Desulfobacterales	ASV11257	0	0	0	0	0	0	0	0	0	0	0	0	0	0	0	0	0	0	0	0	0	0	0	0	0	0	0	0	0	0	0	0	0	0	0	0	0	0	0	0	0	0	0	0	0
Bacteria	Acidobacteriota	Subgroup_22	ASV11260	ASV11260	0	0	0	0	0	0	0	0	0	0	0	0	0	0	0	0	0	0	0	0	0	0	0	0	0	0	0	0	0	0	0	0	0	0	0	0	0	0	0	0	0	0	0	0	0
Bacteria	Patescibacteria	Gracilibacteria	Candidatus_Peribacteria	ASV11263	0	0	0	0	0	0	0	0	0	0	0	0	0	0	0	0	0	0	0	0	0	0	0	0	0	0	0	0	0	0	0	0	0	0	0	0	0	0	0	0	0	0	0	0	0
Bacteria	Dependentiae	Babeliae	Babeliales	ASV11264	0	0	0	0	0	0	0	0	0	0	0	0	0	0	0	0	0	0	0	0	0	0	0	0	0	0	0	0	0	0	0	0	0	0	0	0	0	0	0	0	0	0	0	0	0
Bacteria	Proteobacteria	Alphaproteobacteria	ASV11265	ASV11265	0	0	0	0	0	0	0	0	0	0	0	0	0	0	0	0	0	0	0	0	0	0	0	0	0	0	0	0	0	0	0	0	0	0	0	0	0	0	0	0	0	0	0	0	0
Bacteria	Proteobacteria	Alphaproteobacteria	ASV11268	ASV11268	0	0	0	0	0	0	0	0	0	0	0	0	0	0	0	0	0	0	0	0	0	0	0	0	0	0	0	0	0	0	0	0	0	0	0	0	0	0	0	0	0	0	0	0	0
Bacteria	Latescibacterota	ASV11272	ASV11272	ASV11272	0	0	0	0	0	0	0	0	0	0	0	0	0	0	0	0	0	0	0	0	0	0	0	0	0	0	0	0	0	0	0	0	0	0	0	0	0	0	0	0	0	0	0	0	0
Bacteria	Latescibacterota	ASV11273	ASV11273	ASV11273	0	0	0	0	0	0	0	0	0	0	0	0	0	0	0	0	0	0	0	0	0	0	0	0	0	0	0	0	0	0	0	0	0	0	0	0	0	0	0	0	0	0	0	0	0
Bacteria	ASV11275	ASV11275	ASV11275	ASV11275	0	0	0	0	0	0	0	0	0	0	0	0	0	0	0	0	0	0	0	0	0	0	0	0	0	0	0	0	0	0	0	0	0	0	0	0	0	0	0	0	0	0	0	0	0
Bacteria	Chloroflexi	Anaerolineae	ASV11276	ASV11276	0	0	0	0	0	0	0	0	0	0	0	0	0	0	0	0	0	0	0	0	0	0	0	0	0	0	0	0	0	0	0	0	0	0	0	0	0	0	0	0	0	0	0	0	0
Bacteria	Proteobacteria	Alphaproteobacteria	ASV11277	ASV11277	0	0	0	0	0	0	0	0	0	0	0	0	0	0	0	0	0	0	0	0	0	0	0	0	0	0	0	0	0	0	0	0	0	0	0	0	0	0	0	0	0	0	0	0	0
Bacteria	ASV11280	ASV11280	ASV11280	ASV11280	0	0	0	0	0	0	0	0	0	0	0	0	0	0	0	0	0	0	0	0	0	0	0	0	0	0	0	0	0	0	0	0	0	0	0	0	0	0	0	0	0	0	0	0	0
Bacteria	Verrucomicrobiota	Kiritimatiellae	WCHB1_41	ASV11281	0	0	0	0	0	0	0	0	0	0	0	0	0	0	0	0	0	0	0	0	0	0	0	0	0	0	0	0	0	0	0	0	0	0	0	0	0	0	0	0	0	0	0	0	0
Bacteria	ASV11285	ASV11285	ASV11285	ASV11285	0	0	0	0	0	0	0	0	0	0	0	0	0	0	0	0	0	0	0	0	0	0	0	0	0	0	0	0	0	0	0	0	0	0	0	0	0	0	0	0	0	0	0	0	0
Bacteria	Verrucomicrobiota	Lentisphaeria	P.palmC41	ASV11286	0	0	0	0	0	0	0	0	0	0	0	0	0	0	0	0	0	0	0	0	0	0	0	0	0	0	0	0	0	0	0	0	0	0	0	0	0	0	0	0	0	0	0	0	0
Bacteria	ASV11287	ASV11287	ASV11287	ASV11287	0	0	0	0	0	0	0	0	0	0	0	0	0	0	0	0	0	0	0	0	0	0	0	0	0	0	0	0	0	0	0	0	0	0	0	0	0	0	0	0	0	0	0	0	0
Bacteria	ASV1129	ASV1129	ASV1129	ASV1129	0	0	0	0	0	0	0	0	0	0	0	0	0	0	0	0	0	0	0	0	0	0	0	0	0	0	0	0	0	0	0	0	0	0	0	0	0	0	0	0	0	0	0	0	0
Bacteria	ASV11296	ASV11296	ASV11296	ASV11296	0	0	0	0	0	0	0	0	0	0	0	0	0	0	0	0	0	0	0	0	0	0	0	0	0	0	0	0	0	0	0	0	0	0	0	0	0	0	0	0	0	0	0	0	0
Bacteria	Planctomycetota	Planctomycetes	ASV11297	ASV11297	0	0	0	0	0	0	0	0	0	0	0	0	0	0	0	0	0	0	0	0	0	0	0	0	0	0	0	0	0	0	0	0	0	0	0	0	0	0	0	0	0	0	0	0	0
Bacteria	Actinobacteriota	Acidimicrobiia	Microtrichales	ASV11298	0	0	0	0	0	0	0	0	0	0	0	0	0	0	0	0	0	0	0	0	0	0	0	0	0	0	0	0	0	0	0	0	0	0	0	0	0	0	0	0	0	0	0	0	0
Bacteria	Proteobacteria	Gammaproteobacteria	ASV11299	ASV11299	0	0	0	0	0	0	0	0	0	0	0	0	0	0	0	0	0	0	0	0	0	0	0	0	0	0	0	0	0	0	0	0	0	0	0	0	0	0	0	0	0	0	0	0	0
Bacteria	ASV11301	ASV11301	ASV11301	ASV11301	0	0	0	0	0	0	0	0	0	0	0	0	0	0	0	0	0	0	0	0	0	0	0	0	0	0	0	0	0	0	0	0	0	0	0	0	0	0	0	0	0	0	0	0	0
Bacteria	ASV11302	ASV11302	ASV11302	ASV11302	15.1132739885441	0	0	0	0	0	0	0	0	0	0	0	0	0	0	0	0	0	0	0	0	0	0	0	0	0	0	0	0	0	0	0	0	0	0	0	0	0	0	0	0	0	0	0	0
Bacteria	ASV11303	ASV11303	ASV11303	ASV11303	15.1132739885441	0	0	0	0	0	0	0	0	0	0	0	0	0	0	0	0	0	0	0	0	0	0	0	0	0	0	0	0	0	0	0	0	0	0	0	0	0	0	0	0	0	0	0	0
Bacteria	Proteobacteria	ASV11304	ASV11304	ASV11304	15.1132739885441	0	0	0	0	0	0	0	0	0	0	0	0	0	0	0	0	0	0	0	0	0	0	0	0	0	0	0	0	0	0	0	0	0	0	0	0	0	0	0	0	0	0	0	0
Bacteria	Desulfobacterota	ASV11306	ASV11306	ASV11306	0	0	12.9929188592217	0	0	0	0	0	0	0	0	0	0	0	0	0	0	0	0	0	0	0	0	0	0	0	0	0	0	0	0	0	0	0	0	0	0	0	0	0	0	0	0	3.84346342175861	0
Bacteria	ASV11311	ASV11311	ASV11311	ASV11311	0	0	0	1.47525481338764	0	0	0	0	0	0	0	0	0	0	0	0	0	0	0	0	0	0	0	0	0	0	0	0	0	0	0	0	0	0	0	0	0	0	0	0	0	0	0	0	0
Bacteria	Bacteroidota	Bacteroidia	ASV11312	ASV11312	0	0	0	4.42576444016293	2.70161475513915	0	0	0	0	0	0	0	0	0	0	0	0	0	0	0	0	0	0	0	0	0	0	0	0	0	0	0	0	0	0	0	0	0	0	0	0	0	0	0	0
Bacteria	Bacteroidota	Bacteroidia	ASV11314	ASV11314	0	0	0	0	8.10484426541744	1.57097343798111	0	0	0	0	0	0	0	0	0	0	0	0	0	0	0	0	0	0	0	0	0	0	0	0	0	0	0	0	0	0	0	0	0	0	0	0	1.05788984827744	0	0
Bacteria	ASV11316	ASV11316	ASV11316	ASV11316	0	0	0	0	0	0	0	1.93398908456561	0	0	0	0	0	0	0	0	1.63227730432668	0	0	0	0	0	0	0	0	0	0	0	0	0	0	0	0	0	7.57029014398692	0	0	0	0	0	0	0	0	0	0
Bacteria	Proteobacteria	Gammaproteobacteria	ASV11318	ASV11318	0	0	0	0	0	0	0	0	5.23815260833809	0	0	0	0	0	0	0	0	0	0	0	0	0	0	0	0	0	0	0	0	0	0	0	0	0	0	0	0	0	0	0	0	0	0	0	0
Bacteria	Desulfobacterota	Desulfuromonadia	PB19	ASV1132	0	0	0	1996.01976251348	335.000229637254	9.42584062788666	1.90781440781441	1.93398908456561	2.09526104333524	1.76029065919365	2.37947936991386	9.37845830650052	4.47721767784628	1.58908489368228	2.0572956848223	11.4949135007759	0	1.01271463220736	0	2.74093879894803	2.74933363026137	4.20978184910458	3.08678654716687	4.29742784618646	3.45755761587572	1.79970052983184	1.06205254398756	3.8953602364224	0	0	0	9.46293772846235	3.46186068087876	3.45679467561439	0	0	0	0	0	0	0	0	1.05788984827744	0	0
Bacteria	ASV11321	ASV11321	ASV11321	ASV11321	0	0	0	0	0	0	0	0	5.23815260833809	0	0	0	0	0	0	0	0	0	0	0	0	0	0	0	0	0	0	0	0	0	0	0	0	0	0	0	0	0	0	0	0	0	0	0	0
Bacteria	ASV11325	ASV11325	ASV11325	ASV11325	0	0	0	0	0	0	0	0	0	0	0	0	0	1.58908489368228	0	0	0	1.01271463220736	0	0	0	0	0	0	0	0	0	0	0	1.79426266570016	0	0	0	0	0	2.61926152540553	0	0	0	0	0	0	0	0	0
Bacteria	Proteobacteria	Gammaproteobacteria	ASV1133	ASV1133	0	0	0	1.47525481338764	5.40322951027829	4.71292031394333	1.90781440781441	3.86797816913121	1.04763052166762	3.52058131838729	0	6.25230553766701	0	0	0	2.29898270015518	0	1.01271463220736	0	0	5.49866726052273	8.41956369820916	6.17357309433374	4.29742784618646	3.45755761587572	0	1.06205254398756	0	2.5611801918324	3.58852533140031	0	2.70369649384639	5172.01985723287	1.15226489187146	0	0	0	0	0	0	0	0	0	0	0
Bacteria	Proteobacteria	Gammaproteobacteria	ASV11337	ASV11337	0	0	0	0	0	0	0	0	0	0	0	0	0	0	0	0	0	0	0	1.37046939947401	0	0	0	0	1.72877880793786	0	0	0	0	0	0	0	0	0	0	0	0	0	0	0	0	0	0	0	0
Bacteria	Proteobacteria	ASV11338	ASV11338	ASV11338	0	0	0	0	0	0	0	0	0	0	0	0	0	0	0	0	0	0	0	0	5.49866726052273	0	0	0	0	0	0	0	0	0	0	0	0	0	0	0	0	0	0	0	0	0	0	0	0
Bacteria	Patescibacteria	Gracilibacteria	Absconditabacteriales_(SR1)	ASV1134	0	0	0	1.47525481338764	0	0	0	0	71.238875473398	38.7263945022602	2.37947936991386	0	0	0	0	0	1.63227730432668	9.11443168986627	0	0	0	0	0	0	0	3.59940105966367	49.9164695674154	93.4886456741375	28.1729821101564	0	0	0	0	0	0	0	4.83567178361336	65.8158866387168	0	8.49401172173618	0	0	0	0	6.82333033106799
Bacteria	Proteobacteria	Gammaproteobacteria	ASV11340	ASV11340	0	0	0	0	0	0	0	0	0	0	0	0	0	0	0	0	0	0	0	0	0	0	0	0	0	0	1.06205254398756	0	0	0	0	0	0	0	0	0	0	0	0	0	0	0	0	0	0
Bacteria	Proteobacteria	Gammaproteobacteria	ASV11341	ASV11341	0	0	0	0	0	0	0	0	0	0	0	0	0	0	0	0	0	0	0	0	0	0	0	0	0	0	5.31026271993781	0	0	0	0	0	0	0	0	0	0	0	0	0	0	0	0	0	0
Bacteria	Bacteroidota	Bacteroidia	ASV11349	ASV11349	0	0	0	0	0	0	0	0	0	0	0	0	0	0	0	0	0	0	0	0	0	0	0	0	0	0	0	0	0	0	0	0	0	0	0	0	0	0	1.77151370531578	0	0	0	0	0	0
Bacteria	Planctomycetota	OM190	ASV1135	ASV1135	0	0	6.49645942961086	1718.6718575966	2.70161475513915	1.57097343798111	0	1.93398908456561	12.5715662600114	0	0	18.756916613001	2.23860883892314	0	2.0572956848223	4.59796540031036	1.63227730432668	0	0	6.85234699737007	2.74933363026137	0	1.54339327358344	1.43247594872882	3.45755761587572	1.79970052983184	5.31026271993781	0	5.12236038366479	1.79426266570016	0	4.05554474076958	0	0	0	0	0	0	0	0	0	15.4841307015473	1.05788984827744	0	0
Bacteria	ASV11352	ASV11352	ASV11352	ASV11352	0	0	0	0	0	0	0	0	0	0	0	0	0	0	0	0	0	0	0	0	0	0	0	0	0	0	0	0	0	0	0	0	0	0	0	0	0	0	0	42.4700586086809	0	0	0	0	0
Bacteria	ASV11353	ASV11353	ASV11353	ASV11353	0	0	0	0	0	0	0	0	0	0	0	0	0	0	0	0	0	0	0	0	0	0	0	0	0	0	0	0	0	0	0	0	0	0	0	0	0	0	0	0	17.3244770606599	0	0	0	0
Bacteria	Bacteroidota	Bacteroidia	ASV11354	ASV11354	0	0	0	0	0	0	0	0	0	0	0	0	0	0	0	0	0	0	0	0	0	0	0	0	0	0	0	0	0	0	0	0	0	0	0	0	0	0	0	0	0	0	2.11577969655488	0	0
Bacteria	Bacteroidota	Bacteroidia	ASV11356	ASV11356	0	0	0	0	0	0	0	0	0	0	0	0	0	0	0	0	0	0	0	0	0	0	0	0	0	0	0	0	0	0	0	0	0	0	0	0	0	0	0	0	0	0	0	19.2173171087931	0
Bacteria	ASV11358	ASV11358	ASV11358	ASV11358	0	0	0	0	0	0	0	0	0	0	0	0	0	0	0	0	0	0	0	0	0	0	0	0	0	0	0	0	0	0	0	0	0	0	0	0	0	0	0	0	0	0	0	3.84346342175861	0
Bacteria	Desulfobacterota	Desulfuromonadia	Bradymonadales	ASV11359	0	0	0	0	0	0	0	0	0	0	0	0	0	0	0	0	0	0	0	0	0	0	0	0	0	0	0	0	0	0	0	0	0	0	0	0	0	0	0	0	0	0	0	0	34.1166516553399
Bacteria	Proteobacteria	Gammaproteobacteria	Oceanospirillales	Alcanivoracaceae	0	0	2130.83869291236	0	575.443942844638	1.57097343798111	0	1.93398908456561	2.09526104333524	0	2.37947936991386	3.12615276883351	11.1930441946157	136.661300856676	8.2291827392892	4.59796540031036	4.89683191298003	3.03814389662209	1.83423638904888	1.37046939947401	5.49866726052273	437.817312306876	109.580922424424	7.1623797436441	0	0	2.12410508797512	3.8953602364224	0	0	0	51.3702333830814	0	1.15226489187146	0	0	0	0	1.77151370531578	16.9880234434724	38.1138495334518	3.87103267538681	1.05788984827744	0	0
Bacteria	Proteobacteria	Gammaproteobacteria	Acidiferrobacterales	Acidiferrobacteraceae	0	0	0	0	0	0	0	0	0	0	0	0	0	0	0	0	0	0	0	0	0	0	0	0	0	0	0	0	0	0	0	0	0	0	0	0	0	0	0	0	0	0	0	0	0
Bacteria	ASV11370	ASV11370	ASV11370	ASV11370	0	0	0	0	0	0	0	0	0	0	0	0	0	0	0	0	0	0	0	0	0	0	0	0	0	0	0	0	0	0	0	0	0	0	0	0	0	0	0	0	0	0	0	0	0
Bacteria	Cyanobacteria	Cyanobacteriia	Cyanobacteriales	ASV11374	0	0	0	0	0	0	0	0	0	0	0	0	0	0	0	0	0	0	0	0	0	0	0	0	0	0	0	0	0	0	0	0	0	0	0	0	0	0	0	0	0	0	0	0	0
Bacteria	Bacteroidota	Bacteroidia	Flavobacteriales	ASV11375	0	0	0	0	0	0	0	0	0	0	0	0	0	0	0	0	0	0	0	0	0	0	0	0	0	0	0	0	0	0	0	0	0	0	0	0	0	0	0	0	0	0	0	0	0
Archaea	Thermoplasmatota	Thermoplasmata	Marine_Group_II	ASV11376	0	0	0	0	0	0	0	0	0	0	0	0	0	0	0	0	0	0	0	0	0	0	0	0	0	0	0	0	0	0	0	0	0	0	0	0	0	0	0	0	0	0	0	0	0
Bacteria	Proteobacteria	ASV11377	ASV11377	ASV11377	0	0	0	0	0	0	0	0	0	0	0	0	0	0	0	0	0	0	0	0	0	0	0	0	0	0	0	0	0	0	0	0	0	0	0	0	0	0	0	0	0	0	0	0	0
Bacteria	Proteobacteria	Gammaproteobacteria	ASV11378	ASV11378	0	0	0	0	0	0	0	0	0	0	0	0	0	0	0	0	0	0	0	0	0	0	0	0	0	0	0	0	0	0	0	0	0	0	0	0	0	0	0	0	0	0	0	0	0
Bacteria	Proteobacteria	ASV1138	ASV1138	ASV1138	0	0	0	0	0	0	0	0	0	112.658602188393	0	0	0	0	0	0	0	0	0	0	0	0	0	0	0	0	14.8687356158259	0	0	0	0	0	0	0	7.57029014398692	0	0	0	0	0	0	0	0	15.3738536870345	0
Bacteria	Bacteroidota	Bacteroidia	ASV11380	ASV11380	0	0	0	0	0	0	0	0	0	0	0	0	0	0	0	0	0	0	0	0	0	0	0	0	0	0	0	0	0	0	0	0	0	0	0	0	0	0	0	0	0	0	0	0	0
Bacteria	Patescibacteria	Gracilibacteria	Absconditabacteriales_(SR1)	ASV11382	0	0	0	0	0	0	0	0	0	0	0	0	0	0	0	0	0	0	0	0	0	0	0	0	0	0	0	0	0	0	0	0	0	0	0	0	0	0	0	0	0	0	0	0	0
Bacteria	Proteobacteria	Alphaproteobacteria	ASV11383	ASV11383	0	0	0	0	0	0	0	0	0	0	0	0	0	0	0	0	0	0	0	0	0	0	0	0	0	0	0	0	0	0	0	0	0	0	0	0	0	0	0	0	0	0	0	0	0
Bacteria	Proteobacteria	ASV11389	ASV11389	ASV11389	0	0	0	0	0	0	0	0	0	0	0	0	0	0	0	0	0	0	0	0	0	0	0	0	0	0	0	0	0	0	0	0	0	0	0	0	0	0	0	0	0	0	0	0	0
Bacteria	Proteobacteria	Gammaproteobacteria	ASV11390	ASV11390	0	0	0	0	0	0	0	0	0	0	0	0	0	0	0	0	0	0	0	0	0	0	0	0	0	0	0	0	0	0	0	0	0	0	0	0	0	0	0	0	0	0	0	0	0
Bacteria	ASV11394	ASV11394	ASV11394	ASV11394	0	0	0	0	0	0	0	0	0	0	0	0	0	0	0	0	0	0	0	0	0	0	0	0	0	0	0	0	0	0	0	0	0	0	0	0	0	0	0	0	0	0	0	0	0
Bacteria	Patescibacteria	ABY1	Candidatus_Kerfeldbacteria	ASV11395	0	0	0	0	0	0	0	0	0	0	0	0	0	0	0	0	0	0	0	0	0	0	0	0	0	0	0	0	0	0	0	0	0	0	0	0	0	0	0	0	0	0	0	0	0
Bacteria	ASV11396	ASV11396	ASV11396	ASV11396	0	0	0	0	0	0	0	0	0	0	0	0	0	0	0	0	0	0	0	0	0	0	0	0	0	0	0	0	0	0	0	0	0	0	0	0	0	0	0	0	0	0	0	0	0
Bacteria	ASV11397	ASV11397	ASV11397	ASV11397	0	0	0	0	0	0	0	0	0	0	0	0	0	0	0	0	0	0	0	0	0	0	0	0	0	0	0	0	0	0	0	0	0	0	0	0	0	0	0	0	0	0	0	0	0
Bacteria	Proteobacteria	Gammaproteobacteria	ASV11398	ASV11398	0	0	0	0	0	0	0	0	0	0	0	0	0	0	0	0	0	0	0	0	0	0	0	0	0	0	0	0	0	0	0	0	0	0	0	0	0	0	0	0	0	0	0	0	0
Bacteria	Acidobacteriota	Holophagae	Acanthopleuribacterales	Acanthopleuribacteraceae	33.2492027747971	48.1956996863089	12054.180471643	47.2081540284046	397.137369005455	42.41628282549	40.0641025641026	40.6137707758777	156.096947728475	225.317204376787	118.973968495693	134.424569059841	6509.87450358849	11446.1784891934	41.145913696446	82.7633772055865	117.523965911521	130.64018755475	187.092111682985	1315.65062349505	45.3640048993125	14553.2158523545	22964.1485176479	35.8118987182205	67.4223735095766	48.5919143054596	131.694515454458	35.0582421278016	43.5400632611507	970.696102143785	4464.2309926969	10375.4352951355	2894.11552921464	31.1111520805295	116.077782207799	199.06387593082	442.463968200622	41.6833948711873	4455.35696886919	14269.9396925168	8866.66735964575	23.2261960523209	27.5051360552134	30.7477073740689	27.293321324272
Bacteria	Proteobacteria	Alphaproteobacteria	ASV11401	ASV11401	0	0	0	0	0	0	0	0	0	0	0	0	0	0	0	0	0	0	0	0	0	0	0	0	0	0	0	0	0	0	0	0	0	0	0	0	0	0	0	0	0	0	0	0	0
Bacteria	Proteobacteria	Gammaproteobacteria	ASV11404	ASV11404	0	0	0	0	0	0	0	0	0	0	0	0	0	0	0	0	0	0	0	0	0	0	0	0	0	0	0	0	0	0	0	0	0	0	0	0	0	0	0	0	0	0	0	0	0
Bacteria	Proteobacteria	Alphaproteobacteria	ASV11405	ASV11405	0	0	0	0	0	0	0	0	0	0	0	0	0	0	0	0	0	0	0	0	0	0	0	0	0	0	0	0	0	0	0	0	0	0	0	0	0	0	0	0	0	0	0	0	0
Bacteria	Planctomycetota	BD7_11	ASV11406	ASV11406	0	0	0	0	0	0	0	0	0	0	0	0	0	0	0	0	0	0	0	0	0	0	0	0	0	0	0	0	0	0	0	0	0	0	0	0	0	0	0	0	0	0	0	0	0
Bacteria	Verrucomicrobiota	Chlamydiae	Chlamydiales	ASV11408	0	0	0	0	0	0	0	0	0	0	0	0	0	0	0	0	0	0	0	0	0	0	0	0	0	0	0	0	0	0	0	0	0	0	0	0	0	0	0	0	0	0	0	0	0
Bacteria	Bacteroidota	Bacteroidia	ASV11409	ASV11409	0	0	0	0	0	0	0	0	0	0	0	0	0	0	0	0	0	0	0	0	0	0	0	0	0	0	0	0	0	0	0	0	0	0	0	0	0	0	0	0	0	0	0	0	0
Bacteria	Actinobacteriota	Actinobacteria	PeM15	ASV11410	0	0	0	0	0	0	0	0	0	0	0	0	0	0	0	0	0	0	0	0	0	0	0	0	0	0	0	0	0	0	0	0	0	0	0	0	0	0	0	0	0	0	0	0	0
Bacteria	ASV11412	ASV11412	ASV11412	ASV11412	0	0	0	0	0	0	0	0	0	0	0	0	0	0	0	0	0	0	0	0	0	0	0	0	0	0	0	0	0	0	0	0	0	0	0	0	0	0	0	0	0	0	0	0	0
Bacteria	Proteobacteria	Alphaproteobacteria	Caedibacterales	Caedibacteraceae	0	0	0	0	0	0	0	0	0	0	0	0	0	0	0	0	0	0	0	0	0	0	0	0	0	0	0	0	0	0	0	0	0	0	0	0	0	0	0	0	0	0	0	0	0
Bacteria	ASV11414	ASV11414	ASV11414	ASV11414	0	0	0	0	0	0	0	0	0	0	0	0	0	0	0	0	0	0	0	0	0	0	0	0	0	0	0	0	0	0	0	0	0	0	0	0	0	0	0	0	0	0	0	0	0
Bacteria	ASV11418	ASV11418	ASV11418	ASV11418	0	0	0	0	0	0	0	0	0	0	0	0	0	0	0	0	0	0	0	0	0	0	0	0	0	0	0	0	0	0	0	0	0	0	0	0	0	0	0	0	0	0	0	0	0
Bacteria	ASV11419	ASV11419	ASV11419	ASV11419	0	0	0	0	0	0	0	0	0	0	0	0	0	0	0	0	0	0	0	0	0	0	0	0	0	0	0	0	0	0	0	0	0	0	0	0	0	0	0	0	0	0	0	0	0
Bacteria	Cyanobacteria	Cyanobacteriia	Cyanobacteriales	Nostocaceae	0	0	45.475216007276	1.47525481338764	2.70161475513915	23.5646015697167	7.63125763125763	1.93398908456561	4.19052208667047	3.52058131838729	7.13843810974159	34.3876804571686	73.8740916844636	3.17816978736455	4.1145913696446	52.8766021035692	11.4259411302867	14.1780048509031	3.66847277809775	10.9637551957921	5.49866726052273	0	16.9773260094178	1.43247594872882	6.91511523175144	8.99850264915918	14.8687356158259	9.08917388498559	2.5611801918324	12.5598386599011	4.90305435771214	5.40739298769277	3.46186068087876	6.91358935122878	0	0	0	0	0	0	0	0	10.5788984827744	0	0
Bacteria	Firmicutes	Clostridia	ASV11421	ASV11421	0	0	0	0	0	0	0	0	0	0	0	0	0	0	0	0	0	0	0	0	0	0	0	0	0	0	0	0	0	0	0	0	0	0	0	0	0	0	0	0	0	0	0	0	0
Bacteria	ASV11427	ASV11427	ASV11427	ASV11427	0	0	0	0	0	0	0	0	0	0	0	0	0	0	0	0	0	0	0	0	0	0	0	0	0	0	0	0	0	0	0	0	0	0	0	0	0	0	0	0	0	0	0	0	0
Bacteria	Proteobacteria	Alphaproteobacteria	SAR11_clade	ASV11428	0	0	0	0	0	0	0	0	0	0	0	0	0	0	0	0	0	0	0	0	0	0	0	0	0	0	0	0	0	0	0	0	0	0	0	0	0	0	0	0	0	0	0	0	0
Bacteria	Nitrospirota	Nitrospiria	Nitrospirales	Nitrospiraceae	0	0	3.24822971480543	0	5.40322951027829	1.57097343798111	1.90781440781441	0	1.04763052166762	1.76029065919365	0	3.12615276883351	158.941227563543	0	0	2.29898270015518	1.63227730432668	1.01271463220736	0	2.74093879894803	4.12400044539205	0	3.08678654716687	1.43247594872882	1.72877880793786	1.79970052983184	0	2.5969068242816	5.12236038366479	1.79426266570016	2721.19516853024	0	6.92372136175752	0	0	0	0	0	0	0	0	0	3.17366954483231	3.84346342175861	0
Bacteria	ASV11432	ASV11432	ASV11432	ASV11432	0	0	0	0	0	0	0	0	0	0	0	0	0	0	0	0	0	0	0	0	0	0	0	0	0	0	0	0	0	0	0	0	0	0	0	0	0	0	0	0	0	0	0	0	0
Bacteria	Proteobacteria	Gammaproteobacteria	ASV11435	ASV11435	0	0	0	0	0	0	0	0	0	0	0	0	0	0	0	0	0	0	0	0	0	0	0	0	0	0	0	0	0	0	0	0	0	0	0	0	0	0	0	0	0	0	0	0	0
Bacteria	ASV11436	ASV11436	ASV11436	ASV11436	0	0	0	0	0	0	0	0	0	0	0	0	0	0	0	0	0	0	0	0	0	0	0	0	0	0	0	0	0	0	0	0	0	0	0	0	0	0	0	0	0	0	0	0	0
Bacteria	Bacteroidota	Bacteroidia	ASV11437	ASV11437	0	0	0	0	0	0	0	0	0	0	0	0	0	0	0	0	0	0	0	0	0	0	0	0	0	0	0	0	0	0	0	0	0	0	0	0	0	0	0	0	0	0	0	0	0
Bacteria	Actinobacteriota	Actinobacteria	PeM15	ASV11441	0	0	0	0	0	0	0	0	0	0	0	0	0	0	0	0	0	0	0	0	0	0	0	0	0	0	0	0	0	0	0	0	0	0	0	0	0	0	0	0	0	0	0	0	0
Bacteria	ASV11442	ASV11442	ASV11442	ASV11442	0	0	0	0	0	0	0	0	0	0	0	0	0	0	0	0	0	0	0	0	0	0	0	0	0	0	0	0	0	0	0	0	0	0	0	0	0	0	0	0	0	0	0	0	0
Bacteria	ASV11447	ASV11447	ASV11447	ASV11447	0	0	0	0	0	0	0	0	0	0	0	0	0	0	0	0	0	0	0	0	0	0	0	0	0	0	0	0	0	0	0	0	0	0	0	0	0	0	0	0	0	0	0	0	0
Bacteria	Proteobacteria	Gammaproteobacteria	ASV11449	ASV11449	0	0	0	0	0	0	0	0	0	0	0	0	0	0	0	0	0	0	0	0	0	0	0	0	0	0	0	0	0	0	0	0	0	0	0	0	0	0	0	0	0	0	0	0	0
Bacteria	Proteobacteria	Gammaproteobacteria	CHAB_XI_27	ASV11451	0	0	0	0	0	0	0	0	0	0	0	0	0	0	0	0	0	0	0	0	0	0	0	0	0	0	0	0	0	0	0	0	0	0	0	0	0	0	0	0	0	0	0	0	0
Bacteria	Proteobacteria	Gammaproteobacteria	ASV11452	ASV11452	0	0	0	0	0	0	0	0	0	0	0	0	0	0	0	0	0	0	0	0	0	0	0	0	0	0	0	0	0	0	0	0	0	0	0	0	0	0	0	0	0	0	0	0	0
Bacteria	ASV11455	ASV11455	ASV11455	ASV11455	0	0	0	0	0	0	0	0	0	0	0	0	0	0	0	0	0	0	0	0	0	0	0	0	0	0	0	0	0	0	0	0	0	0	0	0	0	0	0	0	0	0	0	0	0
Bacteria	Bacteroidota	Bacteroidia	ASV11462	ASV11462	0	0	0	0	0	0	0	0	0	0	0	0	0	0	0	0	0	0	0	0	0	0	0	0	0	0	0	0	0	0	0	0	0	0	0	0	0	0	0	0	0	0	0	0	0
Bacteria	Proteobacteria	Alphaproteobacteria	ASV11463	ASV11463	0	0	0	0	0	0	0	0	0	0	0	0	0	0	0	0	0	0	0	0	0	0	0	0	0	0	0	0	0	0	0	0	0	0	0	0	0	0	0	0	0	0	0	0	0
Bacteria	Proteobacteria	Alphaproteobacteria	Kiloniellales	Fodinicurvataceae	0	0	0	0	0	0	0	0	0	0	0	0	0	0	0	0	0	0	0	0	0	0	0	0	0	0	0	0	0	0	0	0	0	0	0	0	0	0	0	0	0	0	0	0	0
Bacteria	Proteobacteria	Gammaproteobacteria	ASV11465	ASV11465	0	0	0	0	0	0	0	0	0	0	0	0	0	0	0	0	0	0	0	0	0	0	0	0	0	0	0	0	0	0	0	0	0	0	0	0	0	0	0	0	0	0	0	0	0
Bacteria	Proteobacteria	Gammaproteobacteria	ASV11469	ASV11469	0	0	0	0	0	0	0	0	0	0	0	0	0	0	0	0	0	0	0	0	0	0	0	0	0	0	0	0	0	0	0	0	0	0	0	0	0	0	0	0	0	0	0	0	0
Bacteria	ASV11470	ASV11470	ASV11470	ASV11470	0	0	0	0	0	0	0	0	0	0	0	0	0	0	0	0	0	0	0	0	0	0	0	0	0	0	0	0	0	0	0	0	0	0	0	0	0	0	0	0	0	0	0	0	0
Bacteria	Planctomycetota	OM190	ASV11477	ASV11477	0	0	0	0	0	0	0	0	0	0	0	0	0	0	0	0	0	0	0	0	0	0	0	0	0	0	0	0	0	0	0	0	0	0	0	0	0	0	0	0	0	0	0	0	0
Bacteria	Planctomycetota	OM190	ASV11478	ASV11478	0	0	0	0	0	0	0	0	0	0	0	0	0	0	0	0	0	0	0	0	0	0	0	0	0	0	0	0	0	0	0	0	0	0	0	0	0	0	0	0	0	0	0	0	0
Bacteria	Planctomycetota	OM190	ASV11479	ASV11479	0	0	0	0	0	0	0	0	0	0	0	0	0	0	0	0	0	0	0	0	0	0	0	0	0	0	0	0	0	0	0	0	0	0	0	0	0	0	0	0	0	0	0	0	0
Bacteria	Desulfobacterota	Desulfuromonadia	PB19	ASV11480	0	0	0	0	0	0	0	0	0	0	0	0	0	0	0	0	0	0	0	0	0	0	0	0	0	0	0	0	0	0	0	0	0	0	0	0	0	0	0	0	0	0	0	0	0
Bacteria	Proteobacteria	Gammaproteobacteria	Burkholderiales	ASV11481	0	0	0	0	0	0	0	0	0	0	0	0	0	0	0	0	0	0	0	0	0	0	0	0	0	0	0	0	0	0	0	0	0	0	0	0	0	0	0	0	0	0	0	0	0
Bacteria	Cyanobacteria	Cyanobacteriia	Synechococcales	Prochlorotrichaceae	0	0	0	0	0	0	0	0	0	0	0	0	0	0	0	0	0	0	0	0	0	0	0	0	0	0	0	0	0	0	0	0	0	0	0	0	0	0	0	0	0	0	0	0	0
Archaea	Nanoarchaeota	Nanoarchaeia	Woesearchaeales	ASV11488	0	0	0	0	0	0	0	0	0	0	0	0	0	0	0	0	0	0	0	0	0	0	0	0	0	0	0	0	0	0	0	0	0	0	0	0	0	0	0	0	0	0	0	0	0
Bacteria	Planctomycetota	Phycisphaerae	Phycisphaerales	ASV11489	0	0	0	0	0	0	0	0	0	0	0	0	0	0	0	0	0	0	0	0	0	0	0	0	0	0	0	0	0	0	0	0	0	0	0	0	0	0	0	0	0	0	0	0	0
Bacteria	Margulisbacteria	ASV11492	ASV11492	ASV11492	0	0	0	0	0	0	0	0	0	0	0	0	0	0	0	0	0	0	0	0	0	0	0	0	0	0	0	0	0	0	0	0	0	0	0	0	0	0	0	0	0	0	0	0	0
Bacteria	Bacteroidota	Bacteroidia	ASV11493	ASV11493	0	0	0	0	0	0	0	0	0	0	0	0	0	0	0	0	0	0	0	0	0	0	0	0	0	0	0	0	0	0	0	0	0	0	0	0	0	0	0	0	0	0	0	0	0
Bacteria	ASV11494	ASV11494	ASV11494	ASV11494	0	0	0	0	0	0	0	0	0	0	0	0	0	0	0	0	0	0	0	0	0	0	0	0	0	0	0	0	0	0	0	0	0	0	0	0	0	0	0	0	0	0	0	0	0
Bacteria	Planctomycetota	BD7_11	ASV11496	ASV11496	0	0	0	0	0	0	0	0	0	0	0	0	0	0	0	0	0	0	0	0	0	0	0	0	0	0	0	0	0	0	0	0	0	0	0	0	0	0	0	0	0	0	0	0	0
Bacteria	Planctomycetota	Pla3_lineage	ASV11497	ASV11497	0	0	0	0	0	0	0	0	0	0	0	0	0	0	0	0	0	0	0	0	0	0	0	0	0	0	0	0	0	0	0	0	0	0	0	0	0	0	0	0	0	0	0	0	0
Bacteria	Proteobacteria	Gammaproteobacteria	ASV11499	ASV11499	0	0	0	0	0	0	0	0	0	0	0	0	0	0	0	0	0	0	0	0	0	0	0	0	0	0	0	0	0	0	0	0	0	0	0	0	0	0	0	0	0	0	0	0	0
Bacteria	Proteobacteria	Alphaproteobacteria	Puniceispirillales	ASV115	0	0	9.74468914441629	8.85152888032585	21.6129180411132	29414.9066527583	11.4468864468864	9.66994542282803	11.5239357383438	14.0823252735492	7.13843810974159	6.25230553766701	15.670261872462	7.94542446841138	1438.04968369079	2.29898270015518	3.26455460865335	17.2161487475252	14.673891112391	16.4456327936882	13.7466681513068	16.8391273964183	18.5207192830012	170.46463789873	20.7453456952543	17.9970052983184	14.8687356158259	5.1938136485632	12.805900959162	10.7655759942009	12.2576358942803	24.3332684446175	20.7711640852726	9.2181191349717	0	0	0	4.38772577591446	0	0	0	7.74206535077363	4.23155939310975	0	0
Bacteria	SAR324_clade(Marine_group_B)	ASV11506	ASV11506	ASV11506	0	0	0	0	0	0	0	0	0	0	0	0	0	0	0	0	0	0	0	0	0	0	0	0	0	0	0	0	0	0	0	0	0	0	0	0	0	0	0	0	0	0	0	0	0
Bacteria	ASV11507	ASV11507	ASV11507	ASV11507	0	0	0	0	0	0	0	0	0	0	0	0	0	0	0	0	0	0	0	0	0	0	0	0	0	0	0	0	0	0	0	0	0	0	0	0	0	0	0	0	0	0	0	0	0
Bacteria	Bacteroidota	Bacteroidia	Sphingobacteriales	ASV11508	0	0	0	0	0	0	0	0	0	0	0	0	0	0	0	0	0	0	0	0	0	0	0	0	0	0	0	0	0	0	0	0	0	0	0	0	0	0	0	0	0	0	0	0	0
Bacteria	Campilobacterota	Campylobacteria	Campylobacterales	Nitratiruptoraceae	0	0	0	0	0	0	0	0	0	0	0	0	0	0	0	0	0	0	0	0	0	0	0	0	0	0	0	0	0	0	0	0	0	0	0	0	0	0	0	0	0	0	0	0	0
Bacteria	Myxococcota	Polyangia	Nannocystales	Nannocystaceae	6.04530959541766	2.09546520375256	5677.90554147989	17.7030577606517	18.911303285974	18.8516812557733	26.7094017094017	135.379235919592	16.7620883466819	17.6029065919365	19.0358349593109	31.2615276883351	26.8633060670777	6.3563395747291	0	32.1857578021725	9.79366382596006	32.4068682306356	7.3369455561955	9.5932857963181	30.242669932875	21.0489092455229	6.17357309433374	8.59485569237292	8.6438940396893	39.5934116563004	47.7923644794403	15.5814409456896	5.12236038366479	12.5598386599011	7.3545815365682	6.75924123461597	10.3855820426363	9.2181191349717	22.7108704319608	2.61926152540553	7.25350767542004	10.9693144397861	7.08605482126312	0	13.8595816485279	7.74206535077363	3.17366954483231	57.6519513263792	54.5866426485439
Bacteria	Planctomycetota	Planctomycetes	ASV11517	ASV11517	0	0	0	0	0	0	0	0	0	0	0	0	0	0	0	0	0	0	0	0	0	0	0	0	0	0	0	0	0	0	0	0	0	0	0	0	0	0	0	0	0	0	0	0	0
Bacteria	Nitrospinota	P9X2b3D02	ASV11521	ASV11521	0	0	0	0	0	0	0	0	0	0	0	0	0	0	0	0	0	0	0	0	0	0	0	0	0	0	0	0	0	0	0	0	0	0	0	0	0	0	0	0	0	0	0	0	0
Bacteria	Nitrospinota	Nitrospinia	Nitrospinales	Nitrospinaceae	0	0	0	0	0	0	0	0	0	0	0	0	0	0	0	0	0	0	0	0	0	0	0	0	0	0	0	0	0	0	0	0	0	0	0	0	0	0	0	0	0	0	0	0	0
Bacteria	Desulfobacterota	Desulfuromonadia	Bradymonadales	ASV11523	0	0	0	0	0	0	0	0	0	0	0	0	0	0	0	0	0	0	0	0	0	0	0	0	0	0	0	0	0	0	0	0	0	0	0	0	0	0	0	0	0	0	0	0	0
Bacteria	ASV11526	ASV11526	ASV11526	ASV11526	0	0	0	0	0	0	0	0	0	0	0	0	0	0	0	0	0	0	0	0	0	0	0	0	0	0	0	0	0	0	0	0	0	0	0	0	0	0	0	0	0	0	0	0	0
Bacteria	Patescibacteria	Gracilibacteria	JGI_0000069_P22	ASV11527	0	0	0	0	0	0	0	0	0	0	0	0	0	0	0	0	0	0	0	0	0	0	0	0	0	0	0	0	0	0	0	0	0	0	0	0	0	0	0	0	0	0	0	0	0
Bacteria	Proteobacteria	ASV11528	ASV11528	ASV11528	0	0	0	0	0	0	0	0	0	0	0	0	0	0	0	0	0	0	0	0	0	0	0	0	0	0	0	0	0	0	0	0	0	0	0	0	0	0	0	0	0	0	0	0	0
Bacteria	Bdellovibrionota	Oligoflexia	Oligoflexales	ASV11529	0	0	0	0	0	0	0	0	0	0	0	0	0	0	0	0	0	0	0	0	0	0	0	0	0	0	0	0	0	0	0	0	0	0	0	0	0	0	0	0	0	0	0	0	0
Bacteria	Bacteroidota	Bacteroidia	Flavobacteriales	ASV1153	3.02265479770883	0	9.74468914441629	8.85152888032585	8.10484426541744	0	5.72344322344322	13.5379235919592	8.38104417334095	1.76029065919365	11.8973968495693	3.12615276883351	4.47721767784628	3.17816978736455	0	2.29898270015518	6.52910921730671	4.05085852882945	9.17118194524438	12.3342245952661	12.3720013361761	21.0489092455229	3.08678654716687	1.43247594872882	1.72877880793786	8.99850264915918	5.31026271993781	0	0	7.17705066280063	4.90305435771214	0	6.92372136175752	1.15226489187146	0	0	0	0	0	0	0	0	9.52100863449694	0	0
Bacteria	Proteobacteria	Gammaproteobacteria	ASV11530	ASV11530	0	0	0	0	0	0	0	0	0	0	0	0	0	0	0	0	0	0	0	0	0	0	0	0	0	0	0	0	0	0	0	0	0	0	0	0	0	0	0	0	0	0	0	0	0
Bacteria	Proteobacteria	Alphaproteobacteria	ASV11531	ASV11531	0	0	0	0	0	0	0	0	0	0	0	0	0	0	0	0	0	0	0	0	0	0	0	0	0	0	0	0	0	0	0	0	0	0	0	0	0	0	0	0	0	0	0	0	0
Bacteria	Proteobacteria	Gammaproteobacteria	ASV11532	ASV11532	0	0	0	0	0	0	0	0	0	0	0	0	0	0	0	0	0	0	0	0	0	0	0	0	0	0	0	0	0	0	0	0	0	0	0	0	0	0	0	0	0	0	0	0	0
Bacteria	ASV11533	ASV11533	ASV11533	ASV11533	0	0	0	0	0	0	0	0	0	0	0	0	0	0	0	0	0	0	0	0	0	0	0	0	0	0	0	0	0	0	0	0	0	0	0	0	0	0	0	0	0	0	0	0	0
Bacteria	Planctomycetota	BD7_11	ASV11535	ASV11535	0	0	0	0	0	0	0	0	0	0	0	0	0	0	0	0	0	0	0	0	0	0	0	0	0	0	0	0	0	0	0	0	0	0	0	0	0	0	0	0	0	0	0	0	0
Bacteria	Planctomycetota	BD7_11	ASV11536	ASV11536	0	0	0	0	0	0	0	0	0	0	0	0	0	0	0	0	0	0	0	0	0	0	0	0	0	0	0	0	0	0	0	0	0	0	0	0	0	0	0	0	0	0	0	0	0
Bacteria	Planctomycetota	OM190	ASV11537	ASV11537	0	0	0	0	0	0	0	0	0	0	0	0	0	0	0	0	0	0	0	0	0	0	0	0	0	0	0	0	0	0	0	0	0	0	0	0	0	0	0	0	0	0	0	0	0
Bacteria	Proteobacteria	Gammaproteobacteria	ASV11538	ASV11538	0	0	0	0	0	0	0	0	0	0	0	0	0	0	0	0	0	0	0	0	0	0	0	0	0	0	0	0	0	0	0	0	0	0	0	0	0	0	0	0	0	0	0	0	0
Bacteria	Proteobacteria	Alphaproteobacteria	Rickettsiales	ASV11539	0	0	0	0	0	0	0	0	0	0	0	0	0	0	0	0	0	0	0	0	0	0	0	0	0	0	0	0	0	0	0	0	0	0	0	0	0	0	0	0	0	0	0	0	0
Archaea	Thermoplasmatota	Thermoplasmata	Marine_Group_II	ASV1154	0	0	0	0	0	0	0	0	0	0	0	0	0	0	0	0	0	0	0	0	0	0	0	0	0	0	0	0	0	0	0	0	0	0	0	0	0	0	0	0	0	0	0	0	0
Bacteria	Sva0485	ASV11541	ASV11541	ASV11541	0	0	0	0	0	0	0	0	0	0	0	0	0	0	0	0	0	0	0	0	0	0	0	0	0	0	0	0	0	0	0	0	0	0	0	0	0	0	0	0	0	0	0	0	0
Bacteria	ASV11542	ASV11542	ASV11542	ASV11542	0	0	0	0	0	0	0	0	0	0	0	0	0	0	0	0	0	0	0	0	0	0	0	0	0	0	0	0	0	0	0	0	0	0	0	0	0	0	0	0	0	0	0	0	0
Bacteria	Bdellovibrionota	Oligoflexia	Oligoflexales	ASV11547	0	0	0	0	0	0	0	0	0	0	0	0	0	0	0	0	0	0	0	0	0	0	0	0	0	0	0	0	0	0	0	0	0	0	0	0	0	0	0	0	0	0	0	0	0
Bacteria	Proteobacteria	Alphaproteobacteria	ASV11548	ASV11548	0	0	0	0	0	0	0	0	0	0	0	0	0	0	0	0	0	0	0	0	0	0	0	0	0	0	0	0	0	0	0	0	0	0	0	0	0	0	0	0	0	0	0	0	0
Bacteria	Proteobacteria	Gammaproteobacteria	ASV11549	ASV11549	0	0	0	0	0	0	0	0	0	0	0	0	0	0	0	0	0	0	0	0	0	0	0	0	0	0	0	0	0	0	0	0	0	0	0	0	0	0	0	0	0	0	0	0	0
Bacteria	Proteobacteria	Gammaproteobacteria	ASV11551	ASV11551	0	0	0	0	0	0	0	0	0	0	0	0	0	0	0	0	0	0	0	0	0	0	0	0	0	0	0	0	0	0	0	0	0	0	0	0	0	0	0	0	0	0	0	0	0
Bacteria	Proteobacteria	Gammaproteobacteria	ASV11552	ASV11552	0	0	0	0	0	0	0	0	0	0	0	0	0	0	0	0	0	0	0	0	0	0	0	0	0	0	0	0	0	0	0	0	0	0	0	0	0	0	0	0	0	0	0	0	0
Bacteria	Proteobacteria	Alphaproteobacteria	Defluviicoccales	ASV11553	0	0	0	0	0	0	0	0	0	0	0	0	0	0	0	0	0	0	0	0	0	0	0	0	0	0	0	0	0	0	0	0	0	0	0	0	0	0	0	0	0	0	0	0	0
Bacteria	Proteobacteria	Gammaproteobacteria	ASV11554	ASV11554	0	0	0	0	0	0	0	0	0	0	0	0	0	0	0	0	0	0	0	0	0	0	0	0	0	0	0	0	0	0	0	0	0	0	0	0	0	0	0	0	0	0	0	0	0
Bacteria	Proteobacteria	Gammaproteobacteria	ASV11557	ASV11557	0	0	0	0	0	0	0	0	0	0	0	0	0	0	0	0	0	0	0	0	0	0	0	0	0	0	0	0	0	0	0	0	0	0	0	0	0	0	0	0	0	0	0	0	0
Bacteria	Myxococcota	ASV11561	ASV11561	ASV11561	0	0	0	0	0	0	0	0	0	0	0	0	0	0	0	0	0	0	0	0	0	0	0	0	0	0	0	0	0	0	0	0	0	0	0	0	0	0	0	0	0	0	0	0	0
Bacteria	ASV11562	ASV11562	ASV11562	ASV11562	0	0	0	0	0	0	0	0	0	0	0	0	0	0	0	0	0	0	0	0	0	0	0	0	0	0	0	0	0	0	0	0	0	0	0	0	0	0	0	0	0	0	0	0	0
Bacteria	Proteobacteria	Gammaproteobacteria	ASV11564	ASV11564	0	0	0	0	0	0	0	0	0	0	0	0	0	0	0	0	0	0	0	0	0	0	0	0	0	0	0	0	0	0	0	0	0	0	0	0	0	0	0	0	0	0	0	0	0
Bacteria	Proteobacteria	Gammaproteobacteria	ASV11565	ASV11565	0	0	0	0	0	0	0	0	0	0	0	0	0	0	0	0	0	0	0	0	0	0	0	0	0	0	0	0	0	0	0	0	0	0	0	0	0	0	0	0	0	0	0	0	0
Bacteria	Proteobacteria	Alphaproteobacteria	ASV11566	ASV11566	0	0	0	0	0	0	0	0	0	0	0	0	0	0	0	0	0	0	0	0	0	0	0	0	0	0	0	0	0	0	0	0	0	0	0	0	0	0	0	0	0	0	0	0	0
Bacteria	Latescibacterota	ASV11570	ASV11570	ASV11570	0	0	0	0	0	0	0	0	0	0	0	0	0	0	0	0	0	0	0	0	0	0	0	0	0	0	0	0	0	0	0	0	0	0	0	0	0	0	0	0	0	0	0	0	0
Bacteria	Acidobacteriota	Subgroup_22	ASV11571	ASV11571	0	0	0	0	0	0	0	0	0	0	0	0	0	0	0	0	0	0	0	0	0	0	0	0	0	0	0	0	0	0	0	0	0	0	0	0	0	0	0	0	0	0	0	0	0
Bacteria	Proteobacteria	Alphaproteobacteria	ASV11572	ASV11572	0	0	0	0	0	0	0	0	0	0	0	0	0	0	0	0	0	0	0	0	0	0	0	0	0	0	0	0	0	0	0	0	0	0	0	0	0	0	0	0	0	0	0	0	0
Bacteria	Proteobacteria	Alphaproteobacteria	ASV11574	ASV11574	0	0	0	0	0	0	0	0	0	0	0	0	0	0	0	0	0	0	0	0	0	0	0	0	0	0	0	0	0	0	0	0	0	0	0	0	0	0	0	0	0	0	0	0	0
Bacteria	Bdellovibrionota	Oligoflexia	Oligoflexales	ASV11576	0	0	0	0	0	0	0	0	0	0	0	0	0	0	0	0	0	0	0	0	0	0	0	0	0	0	0	0	0	0	0	0	0	0	0	0	0	0	0	0	0	0	0	0	0
Bacteria	Proteobacteria	Alphaproteobacteria	ASV11577	ASV11577	0	0	0	0	0	0	0	0	0	0	0	0	0	0	0	0	0	0	0	0	0	0	0	0	0	0	0	0	0	0	0	0	0	0	0	0	0	0	0	0	0	0	0	0	0
Bacteria	Proteobacteria	Alphaproteobacteria	ASV11578	ASV11578	0	0	0	0	0	0	0	0	0	0	0	0	0	0	0	0	0	0	0	0	0	0	0	0	0	0	0	0	0	0	0	0	0	0	0	0	0	0	0	0	0	0	0	0	0
Bacteria	Proteobacteria	Gammaproteobacteria	ASV11579	ASV11579	0	0	0	0	0	0	0	0	0	0	0	0	0	0	0	0	0	0	0	0	0	0	0	0	0	0	0	0	0	0	0	0	0	0	0	0	0	0	0	0	0	0	0	0	0
Bacteria	SAR324_clade(Marine_group_B)	ASV11580	ASV11580	ASV11580	0	0	0	0	0	0	0	0	0	0	0	0	0	0	0	0	0	0	0	0	0	0	0	0	0	0	0	0	0	0	0	0	0	0	0	0	0	0	0	0	0	0	0	0	0
Bacteria	Planctomycetota	Phycisphaerae	CCM11a	ASV11581	0	0	0	0	0	0	0	0	0	0	0	0	0	0	0	0	0	0	0	0	0	0	0	0	0	0	0	0	0	0	0	0	0	0	0	0	0	0	0	0	0	0	0	0	0
Bacteria	Planctomycetota	vadinHA49	ASV11582	ASV11582	0	0	0	0	0	0	0	0	0	0	0	0	0	0	0	0	0	0	0	0	0	0	0	0	0	0	0	0	0	0	0	0	0	0	0	0	0	0	0	0	0	0	0	0	0
Bacteria	Patescibacteria	Gracilibacteria	JGI_0000069_P22	ASV11584	0	0	0	0	0	0	0	0	0	0	0	0	0	0	0	0	0	0	0	0	0	0	0	0	0	0	0	0	0	0	0	0	0	0	0	0	0	0	0	0	0	0	0	0	0
Bacteria	Proteobacteria	Alphaproteobacteria	Rhizobiales	Hyphomicrobiaceae	3.02265479770883	0	3.24822971480543	1279.04592320709	13.5080737756957	12.5677875038489	11.4468864468864	7.73595633826243	11.5239357383438	7.04116263677458	4.75895873982773	25.0092221506681	4.47721767784628	14.3017640431405	2.0572956848223	11.4949135007759	1.63227730432668	7.08900242545154	1.83423638904888	6.85234699737007	5.49866726052273	12.6293455473137	3.08678654716687	1.43247594872882	3.45755761587572	7.19880211932734	3.18615763196268	3.8953602364224	5.12236038366479	7.17705066280063	7.3545815365682	6.75924123461597	0	4.60905956748585	0	0	0	221.58015168368	0	0	0	19.3551633769341	1.05788984827744	0	0
Bacteria	Acidobacteriota	Subgroup_22	ASV11591	ASV11591	0	0	0	0	0	0	0	0	0	0	0	0	0	0	0	0	0	0	0	0	0	0	0	0	0	0	0	0	0	0	0	0	0	0	0	0	0	0	0	0	0	0	0	0	0
Bacteria	Patescibacteria	Gracilibacteria	JGI_0000069_P22	ASV11595	0	0	0	0	0	0	0	0	0	0	0	0	0	0	0	0	0	0	0	0	0	0	0	0	0	0	0	0	0	0	0	0	0	0	0	0	0	0	0	0	0	0	0	0	0
Bacteria	Dependentiae	Babeliae	Babeliales	ASV11597	0	0	0	0	0	0	0	0	0	0	0	0	0	0	0	0	0	0	0	0	0	0	0	0	0	0	0	0	0	0	0	0	0	0	0	0	0	0	0	0	0	0	0	0	0
Bacteria	ASV11606	ASV11606	ASV11606	ASV11606	0	0	0	0	0	0	0	0	0	0	0	0	0	0	0	0	0	0	0	0	0	0	0	0	0	0	0	0	0	0	0	0	0	0	0	0	0	0	0	0	0	0	0	0	0
Bacteria	Verrucomicrobiota	Kiritimatiellae	WCHB1_41	ASV11607	0	0	0	0	0	0	0	0	0	0	0	0	0	0	0	0	0	0	0	0	0	0	0	0	0	0	0	0	0	0	0	0	0	0	0	0	0	0	0	0	0	0	0	0	0
Bacteria	ASV11608	ASV11608	ASV11608	ASV11608	0	0	0	0	0	0	0	0	0	0	0	0	0	0	0	0	0	0	0	0	0	0	0	0	0	0	0	0	0	0	0	0	0	0	0	0	0	0	0	0	0	0	0	0	0
Bacteria	Verrucomicrobiota	Kiritimatiellae	WCHB1_41	ASV11609	0	0	0	0	0	0	0	0	0	0	0	0	0	0	0	0	0	0	0	0	0	0	0	0	0	0	0	0	0	0	0	0	0	0	0	0	0	0	0	0	0	0	0	0	0
Bacteria	Planctomycetota	OM190	ASV1161	ASV1161	0	2.09546520375256	0	0	0	0	0	0	0	0	0	0	0	0	0	0	0	0	0	0	0	0	0	0	0	0	0	0	0	0	0	0	0	0	0	0	0	0	1.77151370531578	0	0	0	0	0	0
Bacteria	Armatimonadota	Fimbriimonadia	Fimbriimonadales	Fimbriimonadaceae	0	0	0	0	0	0	0	0	0	0	0	0	0	0	0	0	0	0	0	0	0	0	0	0	0	0	0	0	0	0	0	0	0	0	0	0	0	0	0	0	0	0	0	0	0
Bacteria	Myxococcota	Polyangia	ASV11618	ASV11618	0	0	0	0	0	0	0	0	0	0	0	0	0	0	0	0	0	0	0	0	0	0	0	0	0	0	0	0	0	0	0	0	0	0	0	0	0	0	0	0	0	0	0	0	0
Bacteria	Actinobacteriota	Actinobacteria	ASV11620	ASV11620	0	0	0	0	0	0	0	0	0	0	0	0	0	0	0	0	0	0	0	0	0	0	0	0	0	0	0	0	0	0	0	0	0	0	0	0	0	0	0	0	0	0	0	0	0
Bacteria	ASV11621	ASV11621	ASV11621	ASV11621	0	0	0	0	0	0	0	0	0	0	0	0	0	0	0	0	0	0	0	0	0	0	0	0	0	0	0	0	0	0	0	0	0	0	0	0	0	0	0	0	0	0	0	0	0
Bacteria	Bacteroidota	Bacteroidia	ASV11623	ASV11623	0	0	0	0	0	0	0	0	0	0	0	0	0	0	0	0	0	0	0	0	0	0	0	0	0	0	0	0	0	0	0	0	0	0	0	0	0	0	0	0	0	0	0	0	0
Bacteria	Bacteroidota	Bacteroidia	Bacteroidetes_VC2.1_Bac22	ASV11624	0	0	0	0	0	0	0	0	0	0	0	0	0	0	0	0	0	0	0	0	0	0	0	0	0	0	0	0	0	0	0	0	0	0	0	0	0	0	0	0	0	0	0	0	0
Bacteria	Bacteroidota	Bacteroidia	Bacteroidales	SB_5	0	0	0	0	0	0	0	0	0	0	0	0	0	0	0	0	0	0	0	0	0	0	0	0	0	0	0	0	0	0	0	0	0	0	0	0	0	0	0	0	0	0	0	0	0
Bacteria	Bacteroidota	Bacteroidia	ASV11627	ASV11627	0	0	0	0	0	0	0	0	0	0	0	0	0	0	0	0	0	0	0	0	0	0	0	0	0	0	0	0	0	0	0	0	0	0	0	0	0	0	0	0	0	0	0	0	0
Archaea	Nanoarchaeota	Nanoarchaeia	Woesearchaeales	ASV11632	0	0	0	0	0	0	0	0	0	0	0	0	0	0	0	0	0	0	0	0	0	0	0	0	0	0	0	0	0	0	0	0	0	0	0	0	0	0	0	0	0	0	0	0	0
Bacteria	Planctomycetota	SGST604	ASV11633	ASV11633	0	0	0	0	0	0	0	0	0	0	0	0	0	0	0	0	0	0	0	0	0	0	0	0	0	0	0	0	0	0	0	0	0	0	0	0	0	0	0	0	0	0	0	0	0
Archaea	Nanoarchaeota	Nanoarchaeia	Woesearchaeales	ASV11634	0	0	0	0	0	0	0	0	0	0	0	0	0	0	0	0	0	0	0	0	0	0	0	0	0	0	0	0	0	0	0	0	0	0	0	0	0	0	0	0	0	0	0	0	0
Bacteria	Proteobacteria	Alphaproteobacteria	ASV11635	ASV11635	0	0	0	0	0	0	0	0	0	0	0	0	0	0	0	0	0	0	0	0	0	0	0	0	0	0	0	0	0	0	0	0	0	0	0	0	0	0	0	0	0	0	0	0	0
Bacteria	Proteobacteria	ASV11637	ASV11637	ASV11637	0	0	0	0	0	0	0	0	0	0	0	0	0	0	0	0	0	0	0	0	0	0	0	0	0	0	0	0	0	0	0	0	0	0	0	0	0	0	0	0	0	0	0	0	0
Bacteria	Bacteroidota	Bacteroidia	ASV11642	ASV11642	0	0	3.24822971480543	0	0	0	0	0	0	0	0	0	0	0	0	0	0	0	0	0	0	0	0	0	0	0	0	0	0	0	0	0	0	0	0	0	0	0	0	0	0	0	0	0	0
Bacteria	ASV11643	ASV11643	ASV11643	ASV11643	0	0	0	4.42576444016293	0	0	0	0	0	0	0	0	0	0	0	0	0	0	0	0	0	0	0	0	0	0	0	0	0	0	0	0	0	0	0	0	0	0	0	0	0	0	0	0	0
Bacteria	Bacteroidota	Bacteroidia	Flavobacteriales	ASV11645	0	0	0	1.47525481338764	0	0	0	0	0	0	0	3.12615276883351	4.47721767784628	0	0	0	0	0	0	0	0	0	0	0	0	0	0	0	0	0	0	0	0	0	0	0	0	0	0	0	0	0	0	0	0
Bacteria	Proteobacteria	Gammaproteobacteria	ASV11653	ASV11653	0	0	0	0	0	0	0	0	0	1.76029065919365	0	0	0	0	0	0	0	0	3.66847277809775	0	0	0	0	0	0	0	0	0	0	0	0	0	0	0	0	0	0	0	0	0	0	0	0	0	0
Bacteria	ASV11654	ASV11654	ASV11654	ASV11654	0	0	0	0	0	0	0	0	0	1.76029065919365	0	0	0	0	0	0	0	0	0	0	0	0	0	0	0	0	0	0	0	0	0	0	0	0	0	0	0	0	0	0	0	0	0	0	0
Bacteria	Proteobacteria	ASV11657	ASV11657	ASV11657	0	0	0	0	0	0	0	0	0	0	0	0	0	1.58908489368228	0	0	0	0	1.83423638904888	0	0	0	1.54339327358344	0	0	0	0	0	0	0	2.45152717885607	0	0	0	0	0	0	0	0	0	0	0	0	0	0
Bacteria	Proteobacteria	ASV11662	ASV11662	ASV11662	0	0	0	0	0	0	0	0	0	0	0	0	0	0	0	0	0	1.01271463220736	0	0	0	0	0	0	0	0	0	0	0	0	0	1.35184824692319	0	0	0	0	0	0	0	0	0	0	0	0	0
Bacteria	Proteobacteria	ASV11664	ASV11664	ASV11664	0	0	0	0	0	0	0	0	0	0	0	0	0	0	0	0	0	0	0	0	0	8.41956369820916	0	0	0	0	0	0	0	0	0	0	0	0	0	0	0	0	0	0	0	0	0	0	0
Bacteria	ASV11665	ASV11665	ASV11665	ASV11665	0	0	0	0	0	0	0	0	0	0	0	0	0	0	0	0	0	0	0	0	0	0	0	0	0	0	1.06205254398756	0	0	0	0	0	0	0	0	0	0	0	0	0	0	0	0	0	0
Bacteria	Proteobacteria	Gammaproteobacteria	Oceanospirillales	ASV11667	0	0	0	0	0	0	0	0	0	0	0	0	0	0	0	0	0	0	0	0	0	0	0	0	0	0	0	0	0	0	0	2.70369649384639	0	0	0	0	0	0	0	0	0	0	0	0	0
Bacteria	Bacteroidota	Bacteroidia	Chitinophagales	ASV11668	0	0	0	0	0	0	0	0	0	0	0	0	0	0	0	0	0	0	0	0	0	0	0	0	0	0	0	0	0	0	0	1.35184824692319	0	0	0	0	0	0	0	0	0	0	0	0	0
Bacteria	ASV11679	ASV11679	ASV11679	ASV11679	0	0	0	0	0	0	0	0	0	0	0	0	0	0	0	0	0	0	0	0	0	0	0	0	0	0	0	0	0	0	0	0	0	0	0	0	0	0	0	0	0	0	0	0	13.646660662136
Bacteria	Patescibacteria	Gracilibacteria	JGI_0000069_P22	ASV11681	0	0	0	0	0	0	0	0	0	0	0	0	0	0	0	0	0	0	0	0	0	0	0	0	0	0	0	0	0	0	0	0	0	0	0	0	0	0	0	0	0	0	0	0	0
Bacteria	Dependentiae	Babeliae	Babeliales	ASV11684	0	0	0	0	0	0	0	0	0	0	0	0	0	0	0	0	0	0	0	0	0	0	0	0	0	0	0	0	0	0	0	0	0	0	0	0	0	0	0	0	0	0	0	0	0
Bacteria	Bacteroidota	Bacteroidia	ASV11685	ASV11685	0	0	0	0	0	0	0	0	0	0	0	0	0	0	0	0	0	0	0	0	0	0	0	0	0	0	0	0	0	0	0	0	0	0	0	0	0	0	0	0	0	0	0	0	0
Bacteria	Bacteroidota	Bacteroidia	ASV11686	ASV11686	0	0	0	0	0	0	0	0	0	0	0	0	0	0	0	0	0	0	0	0	0	0	0	0	0	0	0	0	0	0	0	0	0	0	0	0	0	0	0	0	0	0	0	0	0
Bacteria	ASV11688	ASV11688	ASV11688	ASV11688	0	0	0	0	0	0	0	0	0	0	0	0	0	0	0	0	0	0	0	0	0	0	0	0	0	0	0	0	0	0	0	0	0	0	0	0	0	0	0	0	0	0	0	0	0
Bacteria	Bacteroidota	Bacteroidia	Chitinophagales	ASV11690	0	0	0	0	0	0	0	0	0	0	0	0	0	0	0	0	0	0	0	0	0	0	0	0	0	0	0	0	0	0	0	0	0	0	0	0	0	0	0	0	0	0	0	0	0
Bacteria	Desulfobacterota	ASV11696	ASV11696	ASV11696	0	0	0	0	0	0	0	0	0	0	0	0	0	0	0	0	0	0	0	0	0	0	0	0	0	0	0	0	0	0	0	0	0	0	0	0	0	0	0	0	0	0	0	0	0
Bacteria	ASV11699	ASV11699	ASV11699	ASV11699	0	0	0	0	0	0	0	0	0	0	0	0	0	0	0	0	0	0	0	0	0	0	0	0	0	0	0	0	0	0	0	0	0	0	0	0	0	0	0	0	0	0	0	0	0
Bacteria	Proteobacteria	Alphaproteobacteria	ASV11701	ASV11701	0	0	0	0	0	0	0	0	0	0	0	0	0	0	0	0	0	0	0	0	0	0	0	0	0	0	0	0	0	0	0	0	0	0	0	0	0	0	0	0	0	0	0	0	0
Bacteria	Proteobacteria	Gammaproteobacteria	ASV11702	ASV11702	0	0	0	0	0	0	0	0	0	0	0	0	0	0	0	0	0	0	0	0	0	0	0	0	0	0	0	0	0	0	0	0	0	0	0	0	0	0	0	0	0	0	0	0	0
Bacteria	Cyanobacteria	Cyanobacteriia	ASV11703	ASV11703	0	0	0	0	0	0	0	0	0	0	0	0	0	0	0	0	0	0	0	0	0	0	0	0	0	0	0	0	0	0	0	0	0	0	0	0	0	0	0	0	0	0	0	0	0
Bacteria	Actinobacteriota	Acidimicrobiia	Microtrichales	ASV11705	0	0	0	0	0	0	0	0	0	0	0	0	0	0	0	0	0	0	0	0	0	0	0	0	0	0	0	0	0	0	0	0	0	0	0	0	0	0	0	0	0	0	0	0	0
Bacteria	Proteobacteria	Gammaproteobacteria	ASV11706	ASV11706	0	0	0	0	0	0	0	0	0	0	0	0	0	0	0	0	0	0	0	0	0	0	0	0	0	0	0	0	0	0	0	0	0	0	0	0	0	0	0	0	0	0	0	0	0
Bacteria	Planctomycetota	vadinHA49	ASV11708	ASV11708	0	0	0	0	0	0	0	0	0	0	0	0	0	0	0	0	0	0	0	0	0	0	0	0	0	0	0	0	0	0	0	0	0	0	0	0	0	0	0	0	0	0	0	0	0
Bacteria	Proteobacteria	Gammaproteobacteria	Steroidobacterales	Woeseiaceae	6.04530959541766	2.09546520375256	3.24822971480543	0	0	0	3.81562881562882	0	0	0	0	9.37845830650052	6.71582651676942	1.58908489368228	0	2.29898270015518	0	1.01271463220736	1.83423638904888	0	1979.52021378818	0	0	4.29742784618646	1.72877880793786	25.1958074176457	1.06205254398756	1.2984534121408	5.12236038366479	0	2.45152717885607	4.05554474076958	6.92372136175752	0	0	0	4.83567178361336	4.38772577591446	0	0	3.46489541213198	0	0	3.84346342175861	6.82333033106799
Bacteria	Proteobacteria	Gammaproteobacteria	ASV11710	ASV11710	0	0	0	0	0	0	0	0	0	0	0	0	0	0	0	0	0	0	0	0	0	0	0	0	0	0	0	0	0	0	0	0	0	0	0	0	0	0	0	0	0	0	0	0	0
Bacteria	Bacteroidota	Bacteroidia	ASV11713	ASV11713	0	0	0	0	0	0	0	0	0	0	0	0	0	0	0	0	0	0	0	0	0	0	0	0	0	0	0	0	0	0	0	0	0	0	0	0	0	0	0	0	0	0	0	0	0
Bacteria	Dependentiae	Babeliae	Babeliales	ASV11720	0	0	0	0	0	0	0	0	0	0	0	0	0	0	0	0	0	0	0	0	0	0	0	0	0	0	0	0	0	0	0	0	0	0	0	0	0	0	0	0	0	0	0	0	0
Bacteria	Desulfobacterota	Desulfuromonadia	PB19	ASV11722	0	0	0	0	0	0	0	0	0	0	0	0	0	0	0	0	0	0	0	0	0	0	0	0	0	0	0	0	0	0	0	0	0	0	0	0	0	0	0	0	0	0	0	0	0
Bacteria	Proteobacteria	Alphaproteobacteria	Rhodospirillales	ASV11725	0	0	0	0	0	0	0	0	0	0	0	0	0	0	0	0	0	0	0	0	0	0	0	0	0	0	0	0	0	0	0	0	0	0	0	0	0	0	0	0	0	0	0	0	0
Bacteria	Bacteroidota	Bacteroidia	ASV11728	ASV11728	0	0	0	0	0	0	0	0	0	0	0	0	0	0	0	0	0	0	0	0	0	0	0	0	0	0	0	0	0	0	0	0	0	0	0	0	0	0	0	0	0	0	0	0	0
Bacteria	Proteobacteria	Gammaproteobacteria	ASV11730	ASV11730	0	0	0	0	0	0	0	0	0	0	0	0	0	0	0	0	0	0	0	0	0	0	0	0	0	0	0	0	0	0	0	0	0	0	0	0	0	0	0	0	0	0	0	0	0
Bacteria	Verrucomicrobiota	Chlamydiae	Chlamydiales	ASV11731	0	0	0	0	0	0	0	0	0	0	0	0	0	0	0	0	0	0	0	0	0	0	0	0	0	0	0	0	0	0	0	0	0	0	0	0	0	0	0	0	0	0	0	0	0
Bacteria	Proteobacteria	Gammaproteobacteria	ASV11734	ASV11734	0	0	0	0	0	0	0	0	0	0	0	0	0	0	0	0	0	0	0	0	0	0	0	0	0	0	0	0	0	0	0	0	0	0	0	0	0	0	0	0	0	0	0	0	0
Bacteria	ASV11740	ASV11740	ASV11740	ASV11740	0	0	0	0	0	0	0	0	0	0	0	0	0	0	0	0	0	0	0	0	0	0	0	0	0	0	0	0	0	0	0	0	0	0	0	0	0	0	0	0	0	0	0	0	0
Bacteria	Proteobacteria	Gammaproteobacteria	ASV11748	ASV11748	0	0	0	0	0	0	0	0	0	0	0	0	0	0	0	0	0	0	0	0	0	0	0	0	0	0	0	0	0	0	0	0	0	0	0	0	0	0	0	0	0	0	0	0	0
Bacteria	Acidobacteriota	Subgroup_21	ASV11751	ASV11751	0	0	0	0	0	0	0	0	0	0	0	0	0	0	0	0	0	0	0	0	0	0	0	0	0	0	0	0	0	0	0	0	0	0	0	0	0	0	0	0	0	0	0	0	0
Bacteria	Chloroflexi	Anaerolineae	SBR1031	ASV11754	0	0	0	0	0	0	0	0	0	0	0	0	0	0	0	0	0	0	0	0	0	0	0	0	0	0	0	0	0	0	0	0	0	0	0	0	0	0	0	0	0	0	0	0	0
Bacteria	Bacteroidota	Bacteroidia	Flavobacteriales	ASV11761	0	0	0	0	0	0	0	0	0	0	0	0	0	0	0	0	0	0	0	0	0	0	0	0	0	0	0	0	0	0	0	0	0	0	0	0	0	0	0	0	0	0	0	0	0
Bacteria	Desulfobacterota	Desulfobulbia	Desulfobulbales	ASV11763	0	0	0	0	0	0	0	0	0	0	0	0	0	0	0	0	0	0	0	0	0	0	0	0	0	0	0	0	0	0	0	0	0	0	0	0	0	0	0	0	0	0	0	0	0
Bacteria	ASV11769	ASV11769	ASV11769	ASV11769	0	0	0	0	0	0	0	0	0	0	0	0	0	0	0	0	0	0	0	0	0	0	0	0	0	0	0	0	0	0	0	0	0	0	0	0	0	0	0	0	0	0	0	0	0
Bacteria	Proteobacteria	Alphaproteobacteria	ASV11771	ASV11771	0	0	0	0	0	0	0	0	0	0	0	0	0	0	0	0	0	0	0	0	0	0	0	0	0	0	0	0	0	0	0	0	0	0	0	0	0	0	0	0	0	0	0	0	0
Bacteria	ASV11772	ASV11772	ASV11772	ASV11772	0	0	0	0	0	0	0	0	0	0	0	0	0	0	0	0	0	0	0	0	0	0	0	0	0	0	0	0	0	0	0	0	0	0	0	0	0	0	0	0	0	0	0	0	0
Bacteria	ASV11774	ASV11774	ASV11774	ASV11774	0	0	0	0	0	0	0	0	0	0	0	0	0	0	0	0	0	0	0	0	0	0	0	0	0	0	0	0	0	0	0	0	0	0	0	0	0	0	0	0	0	0	0	0	0
Bacteria	Proteobacteria	Gammaproteobacteria	ASV11775	ASV11775	0	0	0	0	0	0	0	0	0	0	0	0	0	0	0	0	0	0	0	0	0	0	0	0	0	0	0	0	0	0	0	0	0	0	0	0	0	0	0	0	0	0	0	0	0
Bacteria	Proteobacteria	Gammaproteobacteria	ASV11776	ASV11776	0	0	0	0	0	0	0	0	0	0	0	0	0	0	0	0	0	0	0	0	0	0	0	0	0	0	0	0	0	0	0	0	0	0	0	0	0	0	0	0	0	0	0	0	0
Bacteria	WPS_2	ASV1178	ASV1178	ASV1178	0	0	6.49645942961086	1565.24535700429	383.629295229759	4.71292031394333	1.90781440781441	1.93398908456561	4.19052208667047	5.28087197758094	0	25.0092221506681	8.95443535569256	1.58908489368228	0	16.0928789010863	0	6.07628779324418	0	5.48187759789606	0	8.41956369820916	1.54339327358344	1.43247594872882	0	3.59940105966367	1.06205254398756	1.2984534121408	2.5611801918324	3.58852533140031	2.45152717885607	0	0	2.30452978374293	0	0	2.41783589180668	0	0	0	0	0	2.11577969655488	0	0
Bacteria	Proteobacteria	Gammaproteobacteria	ASV11782	ASV11782	0	0	0	0	0	0	0	0	0	0	0	0	0	0	0	0	0	0	0	0	0	0	0	0	0	0	0	0	0	0	0	0	0	0	0	0	0	0	0	0	0	0	0	0	0
Bacteria	Proteobacteria	Gammaproteobacteria	Oceanospirillales	ASV11789	0	0	0	0	0	0	0	0	0	0	0	0	0	0	0	0	0	0	0	0	0	0	0	0	0	0	0	0	0	0	0	0	0	0	0	0	0	0	0	0	0	0	0	0	0
Bacteria	ASV11791	ASV11791	ASV11791	ASV11791	0	0	0	0	0	0	0	0	0	0	0	0	0	0	0	0	0	0	0	0	0	0	0	0	0	0	0	0	0	0	0	0	0	0	0	0	0	0	0	0	0	0	0	0	0
Bacteria	Verrucomicrobiota	Lentisphaeria	P.palmC41	ASV11792	0	0	0	0	0	0	0	0	0	0	0	0	0	0	0	0	0	0	0	0	0	0	0	0	0	0	0	0	0	0	0	0	0	0	0	0	0	0	0	0	0	0	0	0	0
Bacteria	ASV11794	ASV11794	ASV11794	ASV11794	0	0	0	0	0	0	0	0	0	0	0	0	0	0	0	0	0	0	0	0	0	0	0	0	0	0	0	0	0	0	0	0	0	0	0	0	0	0	0	0	0	0	0	0	0
Bacteria	Planctomycetota	028H05_P_BN_P5	ASV11798	ASV11798	0	0	0	0	0	0	0	0	0	0	0	0	0	0	0	0	0	0	0	0	0	0	0	0	0	0	0	0	0	0	0	0	0	0	0	0	0	0	0	0	0	0	0	0	0
Bacteria	Proteobacteria	Gammaproteobacteria	Burkholderiales	Methylophilaceae	0	4.19093040750512	71.4610537257195	13.2772933204888	8.10484426541744	7.85486718990555	13.3547008547009	11.6039345073936	15.7144578250143	1.76029065919365	9.51791747965545	0	13.4316530335388	6.3563395747291	16.4583654785784	4.59796540031036	1.63227730432668	11.139860954281	9.17118194524438	32.8912655873763	10.9973345210455	29.4684729437321	10.803752915084	98.8408404622886	19.0165668873165	1.79970052983184	8.49642035190049	5.1938136485632	15.3670811509944	14.3541013256013	2.45152717885607	20.2777237038479	6.92372136175752	4.60905956748585	5.04686009599128	0	0	140.407224829263	38.9733015169472	67.9520937738894	34.6489541213198	11.6130980261604	3.17366954483231	7.68692684351723	6.82333033106799
Bacteria	Proteobacteria	Alphaproteobacteria	ASV11800	ASV11800	0	0	0	0	0	0	0	0	0	0	0	0	0	0	0	0	0	0	0	0	0	0	0	0	0	0	0	0	0	0	0	0	0	0	0	0	0	0	0	0	0	0	0	0	0
Bacteria	Proteobacteria	Gammaproteobacteria	ASV11801	ASV11801	0	0	0	0	0	0	0	0	0	0	0	0	0	0	0	0	0	0	0	0	0	0	0	0	0	0	0	0	0	0	0	0	0	0	0	0	0	0	0	0	0	0	0	0	0
Bacteria	Desulfobacterota	Desulfuromonadia	Bradymonadales	ASV11809	0	0	0	0	0	0	0	0	0	0	0	0	0	0	0	0	0	0	0	0	0	0	0	0	0	0	0	0	0	0	0	0	0	0	0	0	0	0	0	0	0	0	0	0	0
Bacteria	Cyanobacteria	Cyanobacteriia	Cyanobacteriales	ASV11811	0	0	0	0	0	0	0	0	0	0	0	0	0	0	0	0	0	0	0	0	0	0	0	0	0	0	0	0	0	0	0	0	0	0	0	0	0	0	0	0	0	0	0	0	0
Bacteria	ASV11812	ASV11812	ASV11812	ASV11812	0	0	0	0	0	0	0	0	0	0	0	0	0	0	0	0	0	0	0	0	0	0	0	0	0	0	0	0	0	0	0	0	0	0	0	0	0	0	0	0	0	0	0	0	0
Bacteria	Proteobacteria	Alphaproteobacteria	ASV11815	ASV11815	0	0	0	0	0	0	0	0	0	0	0	0	0	0	0	0	0	0	0	0	0	0	0	0	0	0	0	0	0	0	0	0	0	0	0	0	0	0	0	0	0	0	0	0	0
Bacteria	ASV11817	ASV11817	ASV11817	ASV11817	0	0	0	0	0	0	0	0	0	0	0	0	0	0	0	0	0	0	0	0	0	0	0	0	0	0	0	0	0	0	0	0	0	0	0	0	0	0	0	0	0	0	0	0	0
Bacteria	Bacteroidota	Bacteroidia	Flavobacteriales	ASV11819	0	0	0	0	0	0	0	0	0	0	0	0	0	0	0	0	0	0	0	0	0	0	0	0	0	0	0	0	0	0	0	0	0	0	0	0	0	0	0	0	0	0	0	0	0
Bacteria	Margulisbacteria	ASV11825	ASV11825	ASV11825	0	0	0	0	0	0	0	0	0	0	0	0	0	0	0	0	0	0	0	0	0	0	0	0	0	0	0	0	0	0	0	0	0	0	0	0	0	0	0	0	0	0	0	0	0
Bacteria	Margulisbacteria	ASV11826	ASV11826	ASV11826	0	0	0	0	0	0	0	0	0	0	0	0	0	0	0	0	0	0	0	0	0	0	0	0	0	0	0	0	0	0	0	0	0	0	0	0	0	0	0	0	0	0	0	0	0
Bacteria	Firmicutes	Bacilli	Entomoplasmatales	Entomoplasmatales_Incertae_Sedis	0	0	0	0	0	0	0	0	0	0	0	0	0	0	0	0	0	0	0	0	0	0	0	0	0	0	0	0	0	0	0	0	0	0	0	0	0	0	0	0	0	0	0	0	0
Bacteria	Proteobacteria	Alphaproteobacteria	ASV11828	ASV11828	0	0	0	0	0	0	0	0	0	0	0	0	0	0	0	0	0	0	0	0	0	0	0	0	0	0	0	0	0	0	0	0	0	0	0	0	0	0	0	0	0	0	0	0	0
Bacteria	Planctomycetota	OM190	ASV11829	ASV11829	0	0	0	0	0	0	0	0	0	0	0	0	0	0	0	0	0	0	0	0	0	0	0	0	0	0	0	0	0	0	0	0	0	0	0	0	0	0	0	0	0	0	0	0	0
Bacteria	Planctomycetota	Pla3_lineage	ASV11830	ASV11830	0	0	0	0	0	0	0	0	0	0	0	0	0	0	0	0	0	0	0	0	0	0	0	0	0	0	0	0	0	0	0	0	0	0	0	0	0	0	0	0	0	0	0	0	0
Bacteria	Planctomycetota	ASV11831	ASV11831	ASV11831	0	0	0	0	0	0	0	0	0	0	0	0	0	0	0	0	0	0	0	0	0	0	0	0	0	0	0	0	0	0	0	0	0	0	0	0	0	0	0	0	0	0	0	0	0
Bacteria	Myxococcota	Polyangia	MidBa8	ASV11833	0	0	0	0	0	0	0	0	0	0	0	0	0	0	0	0	0	0	0	0	0	0	0	0	0	0	0	0	0	0	0	0	0	0	0	0	0	0	0	0	0	0	0	0	0
Bacteria	Proteobacteria	Gammaproteobacteria	Ga0077536	ASV11834	0	0	0	0	0	0	0	0	0	0	0	0	0	0	0	0	0	0	0	0	0	0	0	0	0	0	0	0	0	0	0	0	0	0	0	0	0	0	0	0	0	0	0	0	0
Bacteria	Fibrobacterota	Fibrobacteria	Fibrobacterales	Fibrobacteraceae	0	0	0	0	0	0	0	0	0	0	0	0	0	0	0	0	0	0	0	0	0	0	0	0	0	0	0	0	0	0	0	0	0	0	0	0	0	0	0	0	0	0	0	0	0
Bacteria	ASV11843	ASV11843	ASV11843	ASV11843	0	0	0	0	0	0	0	0	0	0	0	0	0	0	0	0	0	0	0	0	0	0	0	0	0	0	0	0	0	0	0	0	0	0	0	0	0	0	0	0	0	0	0	0	0
Bacteria	SAR324_clade(Marine_group_B)	ASV11844	ASV11844	ASV11844	0	0	0	0	0	0	0	0	0	0	0	0	0	0	0	0	0	0	0	0	0	0	0	0	0	0	0	0	0	0	0	0	0	0	0	0	0	0	0	0	0	0	0	0	0
Bacteria	Calditrichota	Calditrichia	Calditrichales	Calditrichaceae	0	0	0	0	0	0	0	0	0	0	0	0	0	0	0	0	0	0	0	0	0	0	0	0	0	0	0	0	0	0	0	0	0	0	0	0	0	0	0	0	0	0	0	0	0
Bacteria	ASV11846	ASV11846	ASV11846	ASV11846	0	0	0	0	0	0	0	0	0	0	0	0	0	0	0	0	0	0	0	0	0	0	0	0	0	0	0	0	0	0	0	0	0	0	0	0	0	0	0	0	0	0	0	0	0
Bacteria	ASV11847	ASV11847	ASV11847	ASV11847	0	0	0	0	0	0	0	0	0	0	0	0	0	0	0	0	0	0	0	0	0	0	0	0	0	0	0	0	0	0	0	0	0	0	0	0	0	0	0	0	0	0	0	0	0
Bacteria	Campilobacterota	Campylobacteria	Campylobacterales	ASV11848	0	0	0	0	0	0	0	0	0	0	0	0	0	0	0	0	0	0	0	0	0	0	0	0	0	0	0	0	0	0	0	0	0	0	0	0	0	0	0	0	0	0	0	0	0
Bacteria	Planctomycetota	ASV11850	ASV11850	ASV11850	0	0	0	0	0	0	0	0	0	0	0	0	0	0	0	0	0	0	0	0	0	0	0	0	0	0	0	0	0	0	0	0	0	0	0	0	0	0	0	0	0	0	0	0	0
Bacteria	ASV11852	ASV11852	ASV11852	ASV11852	0	0	0	0	0	0	0	0	0	0	0	0	0	0	0	0	0	0	0	0	0	0	0	0	0	0	0	0	0	0	0	0	0	0	0	0	0	0	0	0	0	0	0	0	0
Bacteria	Planctomycetota	Pla4_lineage	ASV11858	ASV11858	0	0	0	0	0	0	0	0	0	0	0	0	0	0	0	0	0	0	0	0	0	0	0	0	0	0	0	0	0	0	0	0	0	0	0	0	0	0	0	0	0	0	0	0	0
Bacteria	Desulfobacterota	Desulfuromonadia	Bradymonadales	ASV11860	0	0	0	0	0	0	0	0	0	0	0	0	0	0	0	0	0	0	0	0	0	0	0	0	0	0	0	0	0	0	0	0	0	0	0	0	0	0	0	0	0	0	0	0	0
Bacteria	Desulfobacterota	Desulfuromonadia	Bradymonadales	ASV11861	0	0	0	0	0	0	0	0	0	0	0	0	0	0	0	0	0	0	0	0	0	0	0	0	0	0	0	0	0	0	0	0	0	0	0	0	0	0	0	0	0	0	0	0	0
Bacteria	NB1_j	ASV11862	ASV11862	ASV11862	0	0	0	0	0	0	0	0	0	0	0	0	0	0	0	0	0	0	0	0	0	0	0	0	0	0	0	0	0	0	0	0	0	0	0	0	0	0	0	0	0	0	0	0	0
Bacteria	ASV11863	ASV11863	ASV11863	ASV11863	0	0	0	0	0	0	0	0	0	0	0	0	0	0	0	0	0	0	0	0	0	0	0	0	0	0	0	0	0	0	0	0	0	0	0	0	0	0	0	0	0	0	0	0	0
Bacteria	10bav_F6	ASV11864	ASV11864	ASV11864	0	0	0	0	0	0	0	0	0	0	0	0	0	0	0	0	0	0	0	0	0	0	0	0	0	0	0	0	0	0	0	0	0	0	0	0	0	0	0	0	0	0	0	0	0
Bacteria	Bdellovibrionota	Oligoflexia	Oligoflexales	ASV11865	0	0	0	0	0	0	0	0	0	0	0	0	0	0	0	0	0	0	0	0	0	0	0	0	0	0	0	0	0	0	0	0	0	0	0	0	0	0	0	0	0	0	0	0	0
Bacteria	ASV11866	ASV11866	ASV11866	ASV11866	0	0	0	0	0	0	0	0	0	0	0	0	0	0	0	0	0	0	0	0	0	0	0	0	0	0	0	0	0	0	0	0	0	0	0	0	0	0	0	0	0	0	0	0	0
Bacteria	ASV11868	ASV11868	ASV11868	ASV11868	0	0	0	0	0	0	0	0	0	0	0	0	0	0	0	0	0	0	0	0	0	0	0	0	0	0	0	0	0	0	0	0	0	0	0	0	0	0	0	0	0	0	0	0	0
Bacteria	ASV11869	ASV11869	ASV11869	ASV11869	0	0	0	0	0	0	0	0	0	0	0	0	0	0	0	0	0	0	0	0	0	0	0	0	0	0	0	0	0	0	0	0	0	0	0	0	0	0	0	0	0	0	0	0	0
Bacteria	Proteobacteria	Gammaproteobacteria	Alteromonadales	ASV11871	0	0	0	0	0	0	0	0	0	0	0	0	0	0	0	0	0	0	0	0	0	0	0	0	0	0	0	0	0	0	0	0	0	0	0	0	0	0	0	0	0	0	0	0	0
Bacteria	Proteobacteria	Alphaproteobacteria	Rhizobiales	ASV11879	0	0	0	0	0	0	0	0	0	0	0	0	0	0	0	0	0	0	0	0	0	0	0	0	0	0	0	0	0	0	0	0	0	0	0	0	0	0	0	0	0	0	0	0	0
Bacteria	NB1_j	ASV11880	ASV11880	ASV11880	0	0	0	0	0	0	0	0	0	0	0	0	0	0	0	0	0	0	0	0	0	0	0	0	0	0	0	0	0	0	0	0	0	0	0	0	0	0	0	0	0	0	0	0	0
Bacteria	Proteobacteria	Alphaproteobacteria	ASV11881	ASV11881	0	0	0	0	0	0	0	0	0	0	0	0	0	0	0	0	0	0	0	0	0	0	0	0	0	0	0	0	0	0	0	0	0	0	0	0	0	0	0	0	0	0	0	0	0
Bacteria	Proteobacteria	Gammaproteobacteria	ASV11882	ASV11882	0	0	0	0	0	0	0	0	0	0	0	0	0	0	0	0	0	0	0	0	0	0	0	0	0	0	0	0	0	0	0	0	0	0	0	0	0	0	0	0	0	0	0	0	0
Bacteria	ASV11884	ASV11884	ASV11884	ASV11884	0	0	0	0	0	0	0	0	0	0	0	0	0	0	0	0	0	0	0	0	0	0	0	0	0	0	0	0	0	0	0	0	0	0	0	0	0	0	0	0	0	0	0	0	0
Bacteria	ASV11885	ASV11885	ASV11885	ASV11885	0	0	0	0	0	0	0	0	0	0	0	0	0	0	0	0	0	0	0	0	0	0	0	0	0	0	0	0	0	0	0	0	0	0	0	0	0	0	0	0	0	0	0	0	0
Bacteria	Acidobacteriota	Vicinamibacteria	Subgroup_17	ASV11886	0	0	0	0	0	0	0	0	0	0	0	0	0	0	0	0	0	0	0	0	0	0	0	0	0	0	0	0	0	0	0	0	0	0	0	0	0	0	0	0	0	0	0	0	0
Bacteria	ASV11888	ASV11888	ASV11888	ASV11888	0	0	0	0	0	0	0	0	0	0	0	0	0	0	0	0	0	0	0	0	0	0	0	0	0	0	0	0	0	0	0	0	0	0	0	0	0	0	0	0	0	0	0	0	0
Bacteria	Proteobacteria	Gammaproteobacteria	ASV11889	ASV11889	0	0	0	0	0	0	0	0	0	0	0	0	0	0	0	0	0	0	0	0	0	0	0	0	0	0	0	0	0	0	0	0	0	0	0	0	0	0	0	0	0	0	0	0	0
Bacteria	Proteobacteria	Gammaproteobacteria	ASV11890	ASV11890	0	0	0	0	0	0	0	0	0	0	0	0	0	0	0	0	0	0	0	0	0	0	0	0	0	0	0	0	0	0	0	0	0	0	0	0	0	0	0	0	0	0	0	0	0
Bacteria	Proteobacteria	Gammaproteobacteria	ASV11891	ASV11891	0	0	0	0	0	0	0	0	0	0	0	0	0	0	0	0	0	0	0	0	0	0	0	0	0	0	0	0	0	0	0	0	0	0	0	0	0	0	0	0	0	0	0	0	0
Bacteria	Nitrospirota	Thermodesulfovibrionia	ASV11894	ASV11894	0	0	0	0	0	0	0	0	0	0	0	0	0	0	0	0	0	0	0	0	0	0	0	0	0	0	0	0	0	0	0	0	0	0	0	0	0	0	0	0	0	0	0	0	0
Bacteria	Planctomycetota	vadinHA49	ASV11895	ASV11895	0	0	0	0	0	0	0	0	0	0	0	0	0	0	0	0	0	0	0	0	0	0	0	0	0	0	0	0	0	0	0	0	0	0	0	0	0	0	0	0	0	0	0	0	0
Bacteria	ASV11896	ASV11896	ASV11896	ASV11896	0	0	0	0	0	0	0	0	0	0	0	0	0	0	0	0	0	0	0	0	0	0	0	0	0	0	0	0	0	0	0	0	0	0	0	0	0	0	0	0	0	0	0	0	0
Bacteria	Desulfobacterota	ASV11897	ASV11897	ASV11897	0	0	0	0	0	0	0	0	0	0	0	0	0	0	0	0	0	0	0	0	0	0	0	0	0	0	0	0	0	0	0	0	0	0	0	0	0	0	0	0	0	0	0	0	0
Bacteria	Desulfobacterota	Desulfuromonadia	ASV11898	ASV11898	0	0	0	0	0	0	0	0	0	0	0	0	0	0	0	0	0	0	0	0	0	0	0	0	0	0	0	0	0	0	0	0	0	0	0	0	0	0	0	0	0	0	0	0	0
Bacteria	Desulfobacterota	Desulfuromonadia	ASV11899	ASV11899	0	0	0	0	0	0	0	0	0	0	0	0	0	0	0	0	0	0	0	0	0	0	0	0	0	0	0	0	0	0	0	0	0	0	0	0	0	0	0	0	0	0	0	0	0
Bacteria	Desulfobacterota	Desulfuromonadia	C8S_102	ASV11904	0	0	0	0	0	0	0	0	0	0	0	0	0	0	0	0	0	0	0	0	0	0	0	0	0	0	0	0	0	0	0	0	0	0	0	0	0	0	0	0	0	0	0	0	0
Bacteria	Patescibacteria	Gracilibacteria	JGI_0000069_P22	ASV11907	0	0	0	0	0	0	0	0	0	0	0	0	0	0	0	0	0	0	0	0	0	0	0	0	0	0	0	0	0	0	0	0	0	0	0	0	0	0	0	0	0	0	0	0	0
Bacteria	Desulfobacterota	Desulfuromonadia	Geopsychrobacteraceae	ASV11911	0	0	0	0	0	0	0	0	0	0	0	0	0	0	0	0	0	0	0	0	0	0	0	0	0	0	0	0	0	0	0	0	0	0	0	0	0	0	0	0	0	0	0	0	0
Bacteria	Dependentiae	Babeliae	Babeliales	ASV11912	0	0	0	0	0	0	0	0	0	0	0	0	0	0	0	0	0	0	0	0	0	0	0	0	0	0	0	0	0	0	0	0	0	0	0	0	0	0	0	0	0	0	0	0	0
Bacteria	Planctomycetota	OM190	ASV11913	ASV11913	0	0	0	0	0	0	0	0	0	0	0	0	0	0	0	0	0	0	0	0	0	0	0	0	0	0	0	0	0	0	0	0	0	0	0	0	0	0	0	0	0	0	0	0	0
Bacteria	ASV11917	ASV11917	ASV11917	ASV11917	0	0	0	0	0	0	0	0	0	0	0	0	0	0	0	0	0	0	0	0	0	0	0	0	0	0	0	0	0	0	0	0	0	0	0	0	0	0	0	0	0	0	0	0	0
Bacteria	Bacteroidota	Bacteroidia	Cytophagales	ASV11918	0	0	0	0	0	0	0	0	0	0	0	0	0	0	0	0	0	0	0	0	0	0	0	0	0	0	0	0	0	0	0	0	0	0	0	0	0	0	0	0	0	0	0	0	0
Bacteria	ASV11919	ASV11919	ASV11919	ASV11919	0	0	0	0	0	0	0	0	0	0	0	0	0	0	0	0	0	0	0	0	0	0	0	0	0	0	0	0	0	0	0	0	0	0	0	0	0	0	0	0	0	0	0	0	0
Bacteria	Chloroflexi	Anaerolineae	Ardenticatenales	ASV11921	0	0	0	0	0	0	0	0	0	0	0	0	0	0	0	0	0	0	0	0	0	0	0	0	0	0	0	0	0	0	0	0	0	0	0	0	0	0	0	0	0	0	0	0	0
Bacteria	Zixibacteria	ASV11925	ASV11925	ASV11925	0	0	0	0	0	0	0	0	0	0	0	0	0	0	0	0	0	0	0	0	0	0	0	0	0	0	0	0	0	0	0	0	0	0	0	0	0	0	0	0	0	0	0	0	0
Bacteria	Verrucomicrobiota	Kiritimatiellae	WCHB1_41	ASV11927	0	0	0	0	0	0	0	0	0	0	0	0	0	0	0	0	0	0	0	0	0	0	0	0	0	0	0	0	0	0	0	0	0	0	0	0	0	0	0	0	0	0	0	0	0
Bacteria	Bacteroidota	Bacteroidia	ASV11928	ASV11928	0	0	0	0	0	0	0	0	0	0	0	0	0	0	0	0	0	0	0	0	0	0	0	0	0	0	0	0	0	0	0	0	0	0	0	0	0	0	0	0	0	0	0	0	0
Bacteria	Bacteroidota	Bacteroidia	ASV11929	ASV11929	0	0	0	0	0	0	0	0	0	0	0	0	0	0	0	0	0	0	0	0	0	0	0	0	0	0	0	0	0	0	0	0	0	0	0	0	0	0	0	0	0	0	0	0	0
Bacteria	Proteobacteria	Alphaproteobacteria	ASV1193	ASV1193	0	0	6.49645942961086	1916.35600259055	5.40322951027829	6.28389375192444	1.90781440781441	0	3.14289156500285	1.76029065919365	2.37947936991386	0	2.23860883892314	3.17816978736455	2.0572956848223	4.59796540031036	4.89683191298003	2.02542926441473	3.66847277809775	1.37046939947401	5.49866726052273	0	0	5.72990379491528	3.45755761587572	3.59940105966367	1.06205254398756	1.2984534121408	0	0	4.90305435771214	1.35184824692319	3.46186068087876	6.91358935122877	0	0	0	0	0	0	0	0	0	0	0
Bacteria	Cyanobacteria	Vampirivibrionia	Caenarcaniphilales	ASV11931	0	0	0	0	0	0	0	0	0	0	0	0	0	0	0	0	0	0	0	0	0	0	0	0	0	0	0	0	0	0	0	0	0	0	0	0	0	0	0	0	0	0	0	0	0
Bacteria	Proteobacteria	ASV11934	ASV11934	ASV11934	0	0	0	0	0	0	0	0	0	0	0	0	0	0	0	0	0	0	0	0	0	0	0	0	0	0	0	0	0	0	0	0	0	0	0	0	0	0	0	0	0	0	0	0	0
Bacteria	Verrucomicrobiota	Lentisphaeria	Victivallales	GWF2_44_16	0	0	0	0	0	0	0	0	0	0	0	0	0	0	0	0	0	0	0	0	0	0	0	0	0	0	0	0	0	0	0	0	0	0	0	0	0	0	0	0	0	0	0	0	0
Bacteria	Verrucomicrobiota	Lentisphaeria	P.palmC41	ASV11938	0	0	0	0	0	0	0	0	0	0	0	0	0	0	0	0	0	0	0	0	0	0	0	0	0	0	0	0	0	0	0	0	0	0	0	0	0	0	0	0	0	0	0	0	0
Bacteria	Bacteroidota	Bacteroidia	Flavobacteriales	ASV11941	0	0	0	0	0	0	0	0	0	0	0	0	0	0	0	0	0	0	0	0	0	0	0	0	0	0	0	0	0	0	0	0	0	0	0	0	0	0	0	0	0	0	0	0	0
Bacteria	Bacteroidota	Bacteroidia	Cytophagales	ASV11942	0	0	0	0	0	0	0	0	0	0	0	0	0	0	0	0	0	0	0	0	0	0	0	0	0	0	0	0	0	0	0	0	0	0	0	0	0	0	0	0	0	0	0	0	0
Bacteria	Bacteroidota	Bacteroidia	Cytophagales	ASV11943	0	0	0	0	0	0	0	0	0	0	0	0	0	0	0	0	0	0	0	0	0	0	0	0	0	0	0	0	0	0	0	0	0	0	0	0	0	0	0	0	0	0	0	0	0
Bacteria	ASV11945	ASV11945	ASV11945	ASV11945	0	0	0	0	0	0	0	0	0	0	0	0	0	0	0	0	0	0	0	0	0	0	0	0	0	0	0	0	0	0	0	0	0	0	0	0	0	0	0	0	0	0	0	0	0
Archaea	Nanoarchaeota	Nanoarchaeia	Woesearchaeales	ASV11946	0	0	0	0	0	0	0	0	0	0	0	0	0	0	0	0	0	0	0	0	0	0	0	0	0	0	0	0	0	0	0	0	0	0	0	0	0	0	0	0	0	0	0	0	0
Bacteria	Bacteroidota	Bacteroidia	ASV11947	ASV11947	0	0	0	0	0	0	0	0	0	0	0	0	0	0	0	0	0	0	0	0	0	0	0	0	0	0	0	0	0	0	0	0	0	0	0	0	0	0	0	0	0	0	0	0	0
Archaea	Halobacterota	Halobacteria	Halobacterales	ASV1195	0	0	1039.43350873774	1141.84722556204	572.742328089499	3.14194687596222	1.90781440781441	1.93398908456561	2.09526104333524	0	0	28.1353749195016	4.47721767784628	1.58908489368228	4.1145913696446	18.3918616012415	1.63227730432668	4.05085852882945	0	12.3342245952661	2.74933363026137	0	3.08678654716687	0	1.72877880793786	3.59940105966367	0	3.8953602364224	2.5611801918324	14.3541013256013	2.45152717885607	0	0	3.45679467561439	0	0	0	0	0	0	0	0	0	0	0
Bacteria	Proteobacteria	Gammaproteobacteria	EC3	ASV11950	0	0	0	0	0	0	0	0	0	0	0	0	0	0	0	0	0	0	0	0	0	0	0	0	0	0	0	0	0	0	0	0	0	0	0	0	0	0	0	0	0	0	0	0	0
Bacteria	Proteobacteria	Gammaproteobacteria	Burkholderiales	ASV11951	0	0	0	0	0	0	0	0	0	0	0	0	0	0	0	0	0	0	0	0	0	0	0	0	0	0	0	0	0	0	0	0	0	0	0	0	0	0	0	0	0	0	0	0	0
Bacteria	ASV11952	ASV11952	ASV11952	ASV11952	0	0	0	0	0	0	0	0	0	0	0	0	0	0	0	0	0	0	0	0	0	0	0	0	0	0	0	0	0	0	0	0	0	0	0	0	0	0	0	0	0	0	0	0	0
Bacteria	Proteobacteria	Alphaproteobacteria	ASV11953	ASV11953	0	0	0	0	0	0	0	0	0	0	0	0	0	0	0	0	0	0	0	0	0	0	0	0	0	0	0	0	0	0	0	0	0	0	0	0	0	0	0	0	0	0	0	0	0
Bacteria	Chloroflexi	Gitt_GS_136	ASV11956	ASV11956	0	2.09546520375256	0	0	0	0	0	0	0	0	0	0	0	0	0	0	0	0	0	0	0	0	0	0	0	0	1.06205254398756	0	0	0	0	0	0	0	0	0	0	0	0	0	0	0	0	0	0
Bacteria	Bacteroidota	Bacteroidia	Bacteroidales	ASV11959	0	0	9.74468914441629	0	0	0	0	0	0	0	0	0	0	0	0	0	0	0	0	0	0	0	0	0	0	0	0	0	0	0	0	0	0	0	0	0	0	0	0	0	0	0	0	0	0
Bacteria	Actinobacteriota	MB_A2_108	ASV1196	ASV1196	6.04530959541766	2.09546520375256	0	0	0	0	0	0	0	0	0	0	0	0	0	0	0	0	0	0	0	0	0	0	0	0	0	0	0	0	0	0	0	0	0	0	2.41783589180668	0	0	0	0	0	0	3.84346342175861	0
Bacteria	ASV11964	ASV11964	ASV11964	ASV11964	0	0	0	4.42576444016293	0	0	0	0	0	0	0	0	0	0	0	0	0	0	0	0	0	0	0	0	0	0	0	0	0	0	0	0	0	0	0	0	0	0	0	0	0	0	0	0	0
Bacteria	Proteobacteria	Gammaproteobacteria	MBAE14	ASV11966	0	0	0	0	2.70161475513915	0	0	0	0	0	0	0	0	0	0	0	0	0	0	0	1.37466681513068	4.20978184910458	0	0	0	0	0	0	0	0	0	0	0	0	0	0	0	0	0	0	0	0	0	0	0
Bacteria	Chloroflexi	Anaerolineae	RBG_13_54_9	ASV11970	0	0	0	0	0	4.71292031394333	0	0	0	0	0	0	0	0	0	0	0	0	0	0	0	0	0	0	0	0	0	0	0	0	0	0	0	0	0	0	0	0	0	0	0	0	0	0	0
Bacteria	ASV11973	ASV11973	ASV11973	ASV11973	0	0	0	0	0	0	0	3.86797816913121	0	0	0	0	0	0	0	0	0	0	0	0	0	0	0	0	0	0	0	0	0	0	0	0	0	0	0	0	0	0	0	0	0	0	0	0	0
Bacteria	Proteobacteria	Gammaproteobacteria	ASV11975	ASV11975	0	0	0	0	0	0	0	0	2.09526104333524	0	0	0	0	0	0	0	0	0	0	0	0	0	0	0	0	0	0	0	0	0	0	0	0	0	2.52343004799564	0	0	0	0	0	0	0	0	0	0
Bacteria	Proteobacteria	Alphaproteobacteria	ASV11979	ASV11979	0	0	0	0	0	0	0	0	3.14289156500285	0	0	0	0	0	0	0	0	0	0	0	0	0	0	0	0	0	0	0	0	0	0	0	0	0	0	0	0	0	0	0	0	0	0	0	0
Bacteria	Proteobacteria	Alphaproteobacteria	ASV11981	ASV11981	0	0	0	0	0	0	0	0	0	5.28087197758094	0	0	0	0	0	0	0	0	0	0	0	0	0	0	0	0	0	0	0	0	0	0	0	0	0	0	0	0	0	0	0	0	0	0	0
Bacteria	Desulfobacterota	Desulfuromonadia	Bradymonadales	ASV11982	0	0	0	0	0	0	0	0	0	1.76029065919365	0	0	0	0	0	0	0	1.01271463220736	0	0	0	0	0	0	0	0	0	0	0	0	0	0	0	0	0	0	0	0	0	0	0	0	0	0	0
Bacteria	Desulfobacterota	ASV11984	ASV11984	ASV11984	0	0	0	0	0	0	0	0	0	0	0	0	0	3.17816978736455	0	0	0	0	0	0	0	0	0	0	0	0	0	0	0	0	0	0	0	0	0	0	0	0	0	0	0	0	0	0	0
Bacteria	ASV11985	ASV11985	ASV11985	ASV11985	0	0	0	0	0	0	0	0	0	0	0	0	0	1.58908489368228	0	0	0	0	0	0	0	0	0	0	0	0	0	0	0	0	0	0	0	0	0	0	0	0	0	0	0	0	0	0	0
Bacteria	ASV11986	ASV11986	ASV11986	ASV11986	0	0	0	0	0	0	0	0	0	0	0	0	0	0	0	6.89694810046554	0	0	0	0	0	0	0	0	0	0	0	0	0	0	0	0	0	0	0	0	0	0	0	0	0	0	0	0	0
Bacteria	ASV11987	ASV11987	ASV11987	ASV11987	0	0	0	0	0	0	0	0	0	0	0	0	0	0	0	4.59796540031036	0	0	0	0	0	0	0	0	0	0	0	0	2.5611801918324	0	0	0	0	0	0	0	0	0	0	0	0	0	0	0	0
Bacteria	Campilobacterota	Campylobacteria	Campylobacterales	ASV11989	0	0	0	0	0	0	0	0	0	0	0	0	0	0	0	0	1.63227730432668	0	0	0	0	0	0	0	0	0	0	0	2.5611801918324	0	0	0	0	0	0	0	0	0	0	0	0	0	0	0	0
Bacteria	Bacteroidota	Bacteroidia	Bacteroidales	ASV1199	0	0	4063.53537322159	1.47525481338764	0	3.14194687596222	9.53907203907204	3.86797816913121	4.19052208667047	5.28087197758094	2.37947936991386	6.25230553766701	6.71582651676942	9.53450936209365	2.0572956848223	11.4949135007759	9.79366382596007	6.07628779324418	1.83423638904888	2.74093879894803	5.49866726052273	12.6293455473137	7.71696636791718	0	6.91511523175144	7.19880211932734	1.06205254398756	1.2984534121408	0	3.58852533140031	0	5.40739298769277	6.92372136175752	12.6749138105861	0	0	0	0	0	0	0	0	6.34733908966463	0	0
Bacteria	ASV11991	ASV11991	ASV11991	ASV11991	0	0	0	0	0	0	0	0	0	0	0	0	0	0	0	0	0	1.01271463220736	0	0	0	0	0	0	0	0	0	0	0	0	0	0	0	0	0	0	0	0	0	0	0	0	0	0	0
Bacteria	Bacteroidota	Bacteroidia	ASV11993	ASV11993	0	0	0	0	0	0	0	0	0	0	0	0	0	0	0	0	0	1.01271463220736	0	0	0	0	0	0	0	0	0	0	0	0	0	0	0	0	0	0	0	0	0	0	0	0	0	0	0
Bacteria	Proteobacteria	Gammaproteobacteria	ASV11995	ASV11995	0	0	0	0	0	0	0	0	0	0	0	0	0	0	0	0	0	0	0	2.74093879894803	0	0	0	0	0	0	0	0	0	0	0	0	0	0	0	0	0	0	0	0	0	0	0	0	0
Bacteria	ASV11997	ASV11997	ASV11997	ASV11997	0	0	0	0	0	0	0	0	0	0	0	0	0	0	0	0	0	0	0	1.37046939947401	0	0	0	0	0	0	1.06205254398756	0	0	0	0	0	0	0	0	0	0	0	0	0	0	0	0	0	0
Bacteria	Bacteroidota	Bacteroidia	ASV12002	ASV12002	0	0	0	0	0	0	0	0	0	0	0	0	0	0	0	0	0	0	0	0	0	0	0	0	1.72877880793786	0	0	0	0	0	0	0	0	0	0	0	0	0	0	0	0	0	0	0	0
Bacteria	Planctomycetota	OM190	ASV12010	ASV12010	0	0	0	0	0	0	0	0	0	0	0	0	0	0	0	0	0	0	0	0	0	0	0	0	0	0	0	1.2984534121408	0	0	0	0	0	0	0	0	0	0	0	0	0	0	0	0	0
Bacteria	Proteobacteria	Gammaproteobacteria	ASV12013	ASV12013	0	0	0	0	0	0	0	0	0	0	0	0	0	0	0	0	0	0	0	0	0	0	0	0	0	0	0	0	0	5.38278799710047	0	0	0	0	0	0	0	0	0	0	0	0	0	0	0
Bacteria	ASV12014	ASV12014	ASV12014	ASV12014	0	0	0	0	0	0	0	0	0	0	0	0	0	0	0	0	0	0	0	0	0	0	0	0	0	0	0	0	0	1.79426266570016	0	1.35184824692319	0	0	0	0	0	0	0	0	0	0	0	0	0
Bacteria	Proteobacteria	Alphaproteobacteria	Rhodospirillales	ASV12016	0	0	0	0	0	0	0	0	0	0	0	0	0	0	0	0	0	0	0	0	0	0	0	0	0	0	0	0	0	0	0	4.05554474076958	0	0	0	0	0	0	0	0	0	0	0	0	0
Bacteria	Desulfobacterota	ASV12018	ASV12018	ASV12018	0	0	0	0	0	0	0	0	0	0	0	0	0	0	0	0	0	0	0	0	0	0	0	0	0	0	0	0	0	0	0	0	0	0	0	0	2.41783589180668	0	0	0	0	0	0	0	0
Bacteria	ASV12019	ASV12019	ASV12019	ASV12019	0	0	0	0	0	0	0	0	0	0	0	0	0	0	0	0	0	0	0	0	0	0	0	0	0	0	0	0	0	0	0	0	0	0	0	0	2.41783589180668	0	0	0	3.46489541213198	0	0	0	0
Bacteria	ASV12023	ASV12023	ASV12023	ASV12023	0	0	0	0	0	0	0	0	0	0	0	0	0	0	0	0	0	0	0	0	0	0	0	0	0	0	0	0	0	0	0	0	0	0	0	0	0	0	5.31454111594734	0	0	0	0	0	0
Bacteria	ASV12028	ASV12028	ASV12028	ASV12028	0	0	0	0	0	0	0	0	0	0	0	0	0	0	0	0	0	0	0	0	0	0	0	0	0	0	0	0	0	0	0	0	0	0	0	0	0	0	0	0	0	0	0	11.5303902652758	0
Bacteria	ASV12033	ASV12033	ASV12033	ASV12033	0	0	0	0	0	0	0	0	0	0	0	0	0	0	0	0	0	0	0	0	0	0	0	0	0	0	0	0	0	0	0	0	0	0	0	0	0	0	0	0	0	0	0	0	0
Bacteria	ASV12035	ASV12035	ASV12035	ASV12035	0	0	0	0	0	0	0	0	0	0	0	0	0	0	0	0	0	0	0	0	0	0	0	0	0	0	0	0	0	0	0	0	0	0	0	0	0	0	0	0	0	0	0	0	0
Bacteria	ASV12036	ASV12036	ASV12036	ASV12036	0	0	0	0	0	0	0	0	0	0	0	0	0	0	0	0	0	0	0	0	0	0	0	0	0	0	0	0	0	0	0	0	0	0	0	0	0	0	0	0	0	0	0	0	0
Bacteria	Bacteroidota	Bacteroidia	ASV12038	ASV12038	0	0	0	0	0	0	0	0	0	0	0	0	0	0	0	0	0	0	0	0	0	0	0	0	0	0	0	0	0	0	0	0	0	0	0	0	0	0	0	0	0	0	0	0	0
Bacteria	ASV12040	ASV12040	ASV12040	ASV12040	0	0	0	0	0	0	0	0	0	0	0	0	0	0	0	0	0	0	0	0	0	0	0	0	0	0	0	0	0	0	0	0	0	0	0	0	0	0	0	0	0	0	0	0	0
Bacteria	ASV12047	ASV12047	ASV12047	ASV12047	0	0	0	0	0	0	0	0	0	0	0	0	0	0	0	0	0	0	0	0	0	0	0	0	0	0	0	0	0	0	0	0	0	0	0	0	0	0	0	0	0	0	0	0	0
Bacteria	Firmicutes	Clostridia	Peptostreptococcales_Tissierellales	ASV12050	0	0	0	0	0	0	0	0	0	0	0	0	0	0	0	0	0	0	0	0	0	0	0	0	0	0	0	0	0	0	0	0	0	0	0	0	0	0	0	0	0	0	0	0	0
Bacteria	Proteobacteria	ASV12056	ASV12056	ASV12056	0	0	0	0	0	0	0	0	0	0	0	0	0	0	0	0	0	0	0	0	0	0	0	0	0	0	0	0	0	0	0	0	0	0	0	0	0	0	0	0	0	0	0	0	0
Bacteria	ASV12059	ASV12059	ASV12059	ASV12059	0	0	0	0	0	0	0	0	0	0	0	0	0	0	0	0	0	0	0	0	0	0	0	0	0	0	0	0	0	0	0	0	0	0	0	0	0	0	0	0	0	0	0	0	0
Bacteria	Proteobacteria	ASV1206	ASV1206	ASV1206	0	0	0	0	0	0	0	69.6236070443618	0	0	0	0	0	0	0	0	0	0	0	0	0	0	0	0	1.72877880793786	43.1928127159641	10.6205254398756	0	0	0	0	0	0	0	340.663056479411	0	0	0	0	0	0	0	0	0	0
Bacteria	NB1_j	ASV12062	ASV12062	ASV12062	0	0	0	0	0	0	0	0	0	0	0	0	0	0	0	0	0	0	0	0	0	0	0	0	0	0	0	0	0	0	0	0	0	0	0	0	0	0	0	0	0	0	0	0	0
Bacteria	Proteobacteria	Alphaproteobacteria	SAR11_clade	ASV12067	0	0	0	0	0	0	0	0	0	0	0	0	0	0	0	0	0	0	0	0	0	0	0	0	0	0	0	0	0	0	0	0	0	0	0	0	0	0	0	0	0	0	0	0	0
Bacteria	Proteobacteria	Gammaproteobacteria	ASV12070	ASV12070	0	0	0	0	0	0	0	0	0	0	0	0	0	0	0	0	0	0	0	0	0	0	0	0	0	0	0	0	0	0	0	0	0	0	0	0	0	0	0	0	0	0	0	0	0
Bacteria	Bacteroidota	Bacteroidia	ASV12072	ASV12072	0	0	0	0	0	0	0	0	0	0	0	0	0	0	0	0	0	0	0	0	0	0	0	0	0	0	0	0	0	0	0	0	0	0	0	0	0	0	0	0	0	0	0	0	0
Bacteria	Cyanobacteria	Cyanobacteriia	Cyanobacteriales	ASV12076	0	0	0	0	0	0	0	0	0	0	0	0	0	0	0	0	0	0	0	0	0	0	0	0	0	0	0	0	0	0	0	0	0	0	0	0	0	0	0	0	0	0	0	0	0
Bacteria	Verrucomicrobiota	Chlamydiae	Chlamydiales	ASV12077	0	0	0	0	0	0	0	0	0	0	0	0	0	0	0	0	0	0	0	0	0	0	0	0	0	0	0	0	0	0	0	0	0	0	0	0	0	0	0	0	0	0	0	0	0
Bacteria	Acidobacteriota	Holophagae	Subgroup_7	ASV12078	0	0	0	0	0	0	0	0	0	0	0	0	0	0	0	0	0	0	0	0	0	0	0	0	0	0	0	0	0	0	0	0	0	0	0	0	0	0	0	0	0	0	0	0	0
Bacteria	Bdellovibrionota	Oligoflexia	Oligoflexales	ASV12081	0	0	0	0	0	0	0	0	0	0	0	0	0	0	0	0	0	0	0	0	0	0	0	0	0	0	0	0	0	0	0	0	0	0	0	0	0	0	0	0	0	0	0	0	0
Bacteria	Proteobacteria	Alphaproteobacteria	ASV12083	ASV12083	0	0	0	0	0	0	0	0	0	0	0	0	0	0	0	0	0	0	0	0	0	0	0	0	0	0	0	0	0	0	0	0	0	0	0	0	0	0	0	0	0	0	0	0	0
Bacteria	Campilobacterota	Campylobacteria	Campylobacterales	ASV12085	0	0	0	0	0	0	0	0	0	0	0	0	0	0	0	0	0	0	0	0	0	0	0	0	0	0	0	0	0	0	0	0	0	0	0	0	0	0	0	0	0	0	0	0	0
Bacteria	Patescibacteria	Gracilibacteria	ASV12086	ASV12086	0	0	0	0	0	0	0	0	0	0	0	0	0	0	0	0	0	0	0	0	0	0	0	0	0	0	0	0	0	0	0	0	0	0	0	0	0	0	0	0	0	0	0	0	0
Bacteria	Acidobacteriota	Subgroup_22	ASV12087	ASV12087	0	0	0	0	0	0	0	0	0	0	0	0	0	0	0	0	0	0	0	0	0	0	0	0	0	0	0	0	0	0	0	0	0	0	0	0	0	0	0	0	0	0	0	0	0
Bacteria	Bacteroidota	Bacteroidia	Flavobacteriales	ASV12090	0	0	0	0	0	0	0	0	0	0	0	0	0	0	0	0	0	0	0	0	0	0	0	0	0	0	0	0	0	0	0	0	0	0	0	0	0	0	0	0	0	0	0	0	0
Bacteria	Bacteroidota	Ignavibacteria	Ignavibacteriales	Ignavibacteriaceae	0	0	0	0	0	0	0	0	0	0	0	0	0	0	0	0	0	0	0	0	0	0	0	0	0	0	0	0	0	0	0	0	0	0	0	0	0	0	0	0	0	0	0	0	0
Bacteria	Dependentiae	Babeliae	Babeliales	ASV12093	0	0	0	0	0	0	0	0	0	0	0	0	0	0	0	0	0	0	0	0	0	0	0	0	0	0	0	0	0	0	0	0	0	0	0	0	0	0	0	0	0	0	0	0	0
Bacteria	Proteobacteria	Alphaproteobacteria	ASV12095	ASV12095	0	0	0	0	0	0	0	0	0	0	0	0	0	0	0	0	0	0	0	0	0	0	0	0	0	0	0	0	0	0	0	0	0	0	0	0	0	0	0	0	0	0	0	0	0
Bacteria	ASV12098	ASV12098	ASV12098	ASV12098	0	0	0	0	0	0	0	0	0	0	0	0	0	0	0	0	0	0	0	0	0	0	0	0	0	0	0	0	0	0	0	0	0	0	0	0	0	0	0	0	0	0	0	0	0
Bacteria	ASV12099	ASV12099	ASV12099	ASV12099	0	0	0	0	0	0	0	0	0	0	0	0	0	0	0	0	0	0	0	0	0	0	0	0	0	0	0	0	0	0	0	0	0	0	0	0	0	0	0	0	0	0	0	0	0
Bacteria	Proteobacteria	Gammaproteobacteria	Oceanospirillales	Nitrincolaceae	139.042120694606	79.6276777425972	4589.74858702007	110.644111004073	991.492615136067	18795.126212006	379.655067155067	2748.19848916773	827.628112117418	1865.90809874526	454.480559653548	3079.260477301	4141.42635200781	1188.63550047434	65.8334619143136	57.4745675038795	12627.2972262712	2356.58694914654	135.733492789617	301.503267884283	54.9866726052273	2353.26805364946	1211.563719763	6209.78323773944	508.260969533731	4751.20939875605	910.17903019734	222.035533476077	64.0295047958099	55.6221426367049	61.2881794714017	1345.08900568858	30114.7260629643	63.3745690529304	123.648072351786	523.852305081105	125.727466373947	85.5606526303319	988.504647566206	764.461054956256	329.165064152539	27.0972287277077	50.778712717317	457.372147189275	409.399819864079
Bacteria	Proteobacteria	Alphaproteobacteria	Micavibrionales	Micavibrionaceae	6.04530959541766	4.19093040750512	9.74468914441629	2.95050962677528	2.70161475513915	3.14194687596222	0	48.3497271141402	866.39044141912	70.4116263677458	1739.39941940703	434.535234867858	199.236186664159	30.1926129799632	2.0572956848223	11.4949135007759	432.55348564657	205.581070338095	7.3369455561955	1.37046939947401	1.37466681513068	374.670584570308	72.5394838584214	0	3.45755761587572	5.39910158949551	108.329359486731	55.8334967220544	2.5611801918324	86.1246079536076	2.45152717885607	98.6849220253931	0	3.45679467561439	7.57029014398692	481.944120674617	118.473958698527	8.77545155182891	147.03563754121	1359.04187547779	10.394686236396	3.87103267538681	0	30.7477073740689	6.82333033106799
Bacteria	Patescibacteria	Saccharimonadia	Saccharimonadales	LWQ8	0	0	0	0	0	0	0	0	0	0	0	0	0	0	0	0	0	0	0	0	0	0	0	0	0	0	0	0	0	0	0	0	0	0	0	0	0	0	0	0	0	0	0	0	0
Bacteria	Proteobacteria	Gammaproteobacteria	ASV12102	ASV12102	0	0	0	0	0	0	0	0	0	0	0	0	0	0	0	0	0	0	0	0	0	0	0	0	0	0	0	0	0	0	0	0	0	0	0	0	0	0	0	0	0	0	0	0	0
Bacteria	ASV12104	ASV12104	ASV12104	ASV12104	0	0	0	0	0	0	0	0	0	0	0	0	0	0	0	0	0	0	0	0	0	0	0	0	0	0	0	0	0	0	0	0	0	0	0	0	0	0	0	0	0	0	0	0	0
Bacteria	SAR324_clade(Marine_group_B)	ASV12105	ASV12105	ASV12105	0	0	0	0	0	0	0	0	0	0	0	0	0	0	0	0	0	0	0	0	0	0	0	0	0	0	0	0	0	0	0	0	0	0	0	0	0	0	0	0	0	0	0	0	0
Bacteria	Proteobacteria	Gammaproteobacteria	ASV12108	ASV12108	0	0	0	0	0	0	0	0	0	0	0	0	0	0	0	0	0	0	0	0	0	0	0	0	0	0	0	0	0	0	0	0	0	0	0	0	0	0	0	0	0	0	0	0	0
Bacteria	ASV1211	ASV1211	ASV1211	ASV1211	0	0	0	0	0	0	0	0	0	0	0	0	0	0	0	0	0	0	0	0	0	0	0	0	0	0	0	0	0	0	0	0	0	0	0	2.61926152540553	0	2.19386288795723	0	0	0	0	0	0	6.82333033106799
Bacteria	Patescibacteria	Gracilibacteria	JGI_0000069_P22	ASV12112	0	0	0	0	0	0	0	0	0	0	0	0	0	0	0	0	0	0	0	0	0	0	0	0	0	0	0	0	0	0	0	0	0	0	0	0	0	0	0	0	0	0	0	0	0
Bacteria	Bacteroidota	Bacteroidia	Flavobacteriales	ASV12114	0	0	0	0	0	0	0	0	0	0	0	0	0	0	0	0	0	0	0	0	0	0	0	0	0	0	0	0	0	0	0	0	0	0	0	0	0	0	0	0	0	0	0	0	0
Bacteria	Proteobacteria	Alphaproteobacteria	Rhizobiales	Labraceae	0	0	0	0	0	0	0	0	0	0	0	0	0	0	0	0	0	0	0	0	0	0	0	0	0	0	0	0	0	0	0	0	0	0	0	0	0	0	0	0	0	0	0	0	0
Bacteria	Firmicutes	Clostridia	Peptostreptococcales_Tissierellales	ASV12123	0	0	0	0	0	0	0	0	0	0	0	0	0	0	0	0	0	0	0	0	0	0	0	0	0	0	0	0	0	0	0	0	0	0	0	0	0	0	0	0	0	0	0	0	0
Bacteria	Proteobacteria	ASV12126	ASV12126	ASV12126	0	0	0	0	0	0	0	0	0	0	0	0	0	0	0	0	0	0	0	0	0	0	0	0	0	0	0	0	0	0	0	0	0	0	0	0	0	0	0	0	0	0	0	0	0
Bacteria	Chloroflexi	Anaerolineae	ASV12130	ASV12130	0	0	0	0	0	0	0	0	0	0	0	0	0	0	0	0	0	0	0	0	0	0	0	0	0	0	0	0	0	0	0	0	0	0	0	0	0	0	0	0	0	0	0	0	0
Bacteria	ASV12131	ASV12131	ASV12131	ASV12131	0	0	0	0	0	0	0	0	0	0	0	0	0	0	0	0	0	0	0	0	0	0	0	0	0	0	0	0	0	0	0	0	0	0	0	0	0	0	0	0	0	0	0	0	0
Bacteria	ASV12139	ASV12139	ASV12139	ASV12139	0	0	0	0	0	0	0	0	0	0	0	0	0	0	0	0	0	0	0	0	0	0	0	0	0	0	0	0	0	0	0	0	0	0	0	0	0	0	0	0	0	0	0	0	0
Bacteria	ASV1214	ASV1214	ASV1214	ASV1214	3.02265479770883	0	2894.17267589164	4.42576444016293	0	0	1.90781440781441	1.93398908456561	17.8097188683495	1.76029065919365	4.75895873982773	0	4.47721767784628	1.58908489368228	0	0	3.26455460865335	3.03814389662209	0	2.74093879894803	2.74933363026137	0	1.54339327358344	0	5.18633642381358	3.59940105966367	3.18615763196268	2.5969068242816	2.5611801918324	0	0	0	0	0	0	0	0	0	0	0	0	0	2.11577969655488	7.68692684351723	0
Bacteria	Proteobacteria	Gammaproteobacteria	ASV12141	ASV12141	0	0	0	0	0	0	0	0	0	0	0	0	0	0	0	0	0	0	0	0	0	0	0	0	0	0	0	0	0	0	0	0	0	0	0	0	0	0	0	0	0	0	0	0	0
Bacteria	ASV12146	ASV12146	ASV12146	ASV12146	0	0	0	0	0	0	0	0	0	0	0	0	0	0	0	0	0	0	0	0	0	0	0	0	0	0	0	0	0	0	0	0	0	0	0	0	0	0	0	0	0	0	0	0	0
Bacteria	Campilobacterota	Campylobacteria	Campylobacterales	ASV12149	0	0	0	0	0	0	0	0	0	0	0	0	0	0	0	0	0	0	0	0	0	0	0	0	0	0	0	0	0	0	0	0	0	0	0	0	0	0	0	0	0	0	0	0	0
Bacteria	ASV12154	ASV12154	ASV12154	ASV12154	0	0	0	0	0	0	0	0	0	0	0	0	0	0	0	0	0	0	0	0	0	0	0	0	0	0	0	0	0	0	0	0	0	0	0	0	0	0	0	0	0	0	0	0	0
Bacteria	ASV12155	ASV12155	ASV12155	ASV12155	0	0	0	0	0	0	0	0	0	0	0	0	0	0	0	0	0	0	0	0	0	0	0	0	0	0	0	0	0	0	0	0	0	0	0	0	0	0	0	0	0	0	0	0	0
Bacteria	Bacteroidota	Bacteroidia	ASV12156	ASV12156	0	0	0	0	0	0	0	0	0	0	0	0	0	0	0	0	0	0	0	0	0	0	0	0	0	0	0	0	0	0	0	0	0	0	0	0	0	0	0	0	0	0	0	0	0
Bacteria	ASV12158	ASV12158	ASV12158	ASV12158	0	0	0	0	0	0	0	0	0	0	0	0	0	0	0	0	0	0	0	0	0	0	0	0	0	0	0	0	0	0	0	0	0	0	0	0	0	0	0	0	0	0	0	0	0
Bacteria	Proteobacteria	Alphaproteobacteria	ASV12159	ASV12159	0	0	0	0	0	0	0	0	0	0	0	0	0	0	0	0	0	0	0	0	0	0	0	0	0	0	0	0	0	0	0	0	0	0	0	0	0	0	0	0	0	0	0	0	0
Bacteria	Bacteroidota	Bacteroidia	Cytophagales	Bernardetiaceae	3.02265479770883	0	0	0	0	0	0	9.66994542282803	201.145060160183	3.52058131838729	0	0	0	1.58908489368228	0	0	190.976444606221	14.1780048509031	0	0	0	0	0	0	0	23.3961068878139	36.1097864955771	0	0	0	0	0	0	0	5.04686009599128	136.201599321087	0	0	0	0	0	0	0	122.990829496276	150.113267283496
Bacteria	Margulisbacteria	ASV12160	ASV12160	ASV12160	0	0	0	0	0	0	0	0	0	0	0	0	0	0	0	0	0	0	0	0	0	0	0	0	0	0	0	0	0	0	0	0	0	0	0	0	0	0	0	0	0	0	0	0	0
Bacteria	Bacteroidota	Bacteroidia	Chitinophagales	ASV12162	0	0	0	0	0	0	0	0	0	0	0	0	0	0	0	0	0	0	0	0	0	0	0	0	0	0	0	0	0	0	0	0	0	0	0	0	0	0	0	0	0	0	0	0	0
Bacteria	ASV12163	ASV12163	ASV12163	ASV12163	0	0	0	0	0	0	0	0	0	0	0	0	0	0	0	0	0	0	0	0	0	0	0	0	0	0	0	0	0	0	0	0	0	0	0	0	0	0	0	0	0	0	0	0	0
Bacteria	ASV12166	ASV12166	ASV12166	ASV12166	0	0	0	0	0	0	0	0	0	0	0	0	0	0	0	0	0	0	0	0	0	0	0	0	0	0	0	0	0	0	0	0	0	0	0	0	0	0	0	0	0	0	0	0	0
Bacteria	Proteobacteria	ASV12168	ASV12168	ASV12168	0	0	0	0	0	0	0	0	0	0	0	0	0	0	0	0	0	0	0	0	0	0	0	0	0	0	0	0	0	0	0	0	0	0	0	0	0	0	0	0	0	0	0	0	0
Bacteria	Proteobacteria	Gammaproteobacteria	ASV12173	ASV12173	0	0	0	0	0	0	0	0	0	0	0	0	0	0	0	0	0	0	0	0	0	0	0	0	0	0	0	0	0	0	0	0	0	0	0	0	0	0	0	0	0	0	0	0	0
Bacteria	Proteobacteria	Gammaproteobacteria	Burkholderiales	ASV12179	0	0	0	0	0	0	0	0	0	0	0	0	0	0	0	0	0	0	0	0	0	0	0	0	0	0	0	0	0	0	0	0	0	0	0	0	0	0	0	0	0	0	0	0	0
Bacteria	ASV1218	ASV1218	ASV1218	ASV1218	0	0	0	0	0	0	0	0	0	0	0	0	0	0	0	0	0	0	0	0	0	4.20978184910458	0	0	0	1.79970052983184	2.12410508797512	1.2984534121408	0	0	2.45152717885607	0	0	0	0	0	0	0	0	0	0	0	0	0	0
Bacteria	ASV12180	ASV12180	ASV12180	ASV12180	0	0	0	0	0	0	0	0	0	0	0	0	0	0	0	0	0	0	0	0	0	0	0	0	0	0	0	0	0	0	0	0	0	0	0	0	0	0	0	0	0	0	0	0	0
Archaea	Nanoarchaeota	Nanoarchaeia	Woesearchaeales	ASV12182	0	0	0	0	0	0	0	0	0	0	0	0	0	0	0	0	0	0	0	0	0	0	0	0	0	0	0	0	0	0	0	0	0	0	0	0	0	0	0	0	0	0	0	0	0
Bacteria	Proteobacteria	ASV12183	ASV12183	ASV12183	0	0	0	0	0	0	0	0	0	0	0	0	0	0	0	0	0	0	0	0	0	0	0	0	0	0	0	0	0	0	0	0	0	0	0	0	0	0	0	0	0	0	0	0	0
Archaea	Nanoarchaeota	Nanoarchaeia	Woesearchaeales	ASV12184	0	0	0	0	0	0	0	0	0	0	0	0	0	0	0	0	0	0	0	0	0	0	0	0	0	0	0	0	0	0	0	0	0	0	0	0	0	0	0	0	0	0	0	0	0
Archaea	Nanoarchaeota	Nanoarchaeia	Woesearchaeales	ASV12185	0	0	0	0	0	0	0	0	0	0	0	0	0	0	0	0	0	0	0	0	0	0	0	0	0	0	0	0	0	0	0	0	0	0	0	0	0	0	0	0	0	0	0	0	0
Bacteria	Margulisbacteria	ASV12186	ASV12186	ASV12186	0	0	0	0	0	0	0	0	0	0	0	0	0	0	0	0	0	0	0	0	0	0	0	0	0	0	0	0	0	0	0	0	0	0	0	0	0	0	0	0	0	0	0	0	0
Bacteria	ASV12189	ASV12189	ASV12189	ASV12189	0	0	0	0	0	0	0	0	0	0	0	0	0	0	0	0	0	0	0	0	0	0	0	0	0	0	0	0	0	0	0	0	0	0	0	0	0	0	0	0	0	0	0	0	0
Bacteria	Planctomycetota	Pla3_lineage	ASV12191	ASV12191	0	0	0	0	0	0	0	0	0	0	0	0	0	0	0	0	0	0	0	0	0	0	0	0	0	0	0	0	0	0	0	0	0	0	0	0	0	0	0	0	0	0	0	0	0
Bacteria	Planctomycetota	Pla3_lineage	ASV12192	ASV12192	0	0	0	0	0	0	0	0	0	0	0	0	0	0	0	0	0	0	0	0	0	0	0	0	0	0	0	0	0	0	0	0	0	0	0	0	0	0	0	0	0	0	0	0	0
Bacteria	Planctomycetota	ASV12193	ASV12193	ASV12193	0	0	0	0	0	0	0	0	0	0	0	0	0	0	0	0	0	0	0	0	0	0	0	0	0	0	0	0	0	0	0	0	0	0	0	0	0	0	0	0	0	0	0	0	0
Bacteria	ASV12194	ASV12194	ASV12194	ASV12194	0	0	0	0	0	0	0	0	0	0	0	0	0	0	0	0	0	0	0	0	0	0	0	0	0	0	0	0	0	0	0	0	0	0	0	0	0	0	0	0	0	0	0	0	0
Bacteria	ASV12196	ASV12196	ASV12196	ASV12196	0	0	0	0	0	0	0	0	0	0	0	0	0	0	0	0	0	0	0	0	0	0	0	0	0	0	0	0	0	0	0	0	0	0	0	0	0	0	0	0	0	0	0	0	0
Bacteria	Proteobacteria	Alphaproteobacteria	ASV12197	ASV12197	0	0	0	0	0	0	0	0	0	0	0	0	0	0	0	0	0	0	0	0	0	0	0	0	0	0	0	0	0	0	0	0	0	0	0	0	0	0	0	0	0	0	0	0	0
Bacteria	Proteobacteria	Gammaproteobacteria	Oceanospirillales	ASV12198	0	0	0	0	0	0	0	0	0	0	0	0	0	0	0	0	0	0	0	0	0	0	0	0	0	0	0	0	0	0	0	0	0	0	0	0	0	0	0	0	0	0	0	0	0
Bacteria	Proteobacteria	Gammaproteobacteria	ASV12199	ASV12199	0	0	0	0	0	0	0	0	0	0	0	0	0	0	0	0	0	0	0	0	0	0	0	0	0	0	0	0	0	0	0	0	0	0	0	0	0	0	0	0	0	0	0	0	0
Bacteria	Proteobacteria	Alphaproteobacteria	Sphingomonadales	Sphingomonadaceae	15.1132739885441	14.6682564262679	22.737608003638	1956.18788255201	2315.28384515425	5451.27782979445	26.7094017094017	218.540766555914	719.722168385654	424.230048865669	368.819302336649	37.5138332260021	597.708559992478	25.4253582989164	4.1145913696446	22.9898270015518	29.3809914778802	188.36492159057	89.8775830633949	23.2979797910582	15.1213349664375	113.664109925824	41.6716183867527	534.31352887585	20.7453456952543	228.561967288643	471.551329530477	370.059222460128	245.87329841591	19.7368893227017	316.247006072433	33.7962061730798	6.92372136175752	41.4815361073727	565.248330751023	644.33833524976	287.722471124995	785.402913888688	65.5460070966839	59.4580820521532	3.46489541213198	7.74206535077363	11.6367883310518	530.397952202689	259.286552580584
Bacteria	ASV12200	ASV12200	ASV12200	ASV12200	0	0	0	0	0	0	0	0	0	0	0	0	0	0	0	0	0	0	0	0	0	0	0	0	0	0	0	0	0	0	0	0	0	0	0	0	0	0	0	0	0	0	0	0	0
Bacteria	Proteobacteria	Alphaproteobacteria	ASV12201	ASV12201	0	0	0	0	0	0	0	0	0	0	0	0	0	0	0	0	0	0	0	0	0	0	0	0	0	0	0	0	0	0	0	0	0	0	0	0	0	0	0	0	0	0	0	0	0
Bacteria	ASV12202	ASV12202	ASV12202	ASV12202	0	0	0	0	0	0	0	0	0	0	0	0	0	0	0	0	0	0	0	0	0	0	0	0	0	0	0	0	0	0	0	0	0	0	0	0	0	0	0	0	0	0	0	0	0
Bacteria	Desulfobacterota	ASV12205	ASV12205	ASV12205	0	0	0	0	0	0	0	0	0	0	0	0	0	0	0	0	0	0	0	0	0	0	0	0	0	0	0	0	0	0	0	0	0	0	0	0	0	0	0	0	0	0	0	0	0
Bacteria	ASV12206	ASV12206	ASV12206	ASV12206	0	0	0	0	0	0	0	0	0	0	0	0	0	0	0	0	0	0	0	0	0	0	0	0	0	0	0	0	0	0	0	0	0	0	0	0	0	0	0	0	0	0	0	0	0
Bacteria	ASV12207	ASV12207	ASV12207	ASV12207	0	0	0	0	0	0	0	0	0	0	0	0	0	0	0	0	0	0	0	0	0	0	0	0	0	0	0	0	0	0	0	0	0	0	0	0	0	0	0	0	0	0	0	0	0
Bacteria	Desulfobacterota	ASV12208	ASV12208	ASV12208	0	0	0	0	0	0	0	0	0	0	0	0	0	0	0	0	0	0	0	0	0	0	0	0	0	0	0	0	0	0	0	0	0	0	0	0	0	0	0	0	0	0	0	0	0
Bacteria	Campilobacterota	Campylobacteria	Campylobacterales	Incertae_Sedis	0	0	0	0	0	0	0	0	0	0	0	0	0	0	0	0	0	0	0	0	0	0	0	0	0	0	0	0	0	0	0	0	0	0	0	0	0	0	0	0	0	0	0	0	0
Bacteria	Bacteroidota	Bacteroidia	Cytophagales	ASV12214	0	0	0	0	0	0	0	0	0	0	0	0	0	0	0	0	0	0	0	0	0	0	0	0	0	0	0	0	0	0	0	0	0	0	0	0	0	0	0	0	0	0	0	0	0
Bacteria	Proteobacteria	Gammaproteobacteria	NKB5	ASV12216	0	0	0	0	0	0	0	0	0	0	0	0	0	0	0	0	0	0	0	0	0	0	0	0	0	0	0	0	0	0	0	0	0	0	0	0	0	0	0	0	0	0	0	0	0
Bacteria	SAR324_clade(Marine_group_B)	ASV12217	ASV12217	ASV12217	0	0	0	0	0	0	0	0	0	0	0	0	0	0	0	0	0	0	0	0	0	0	0	0	0	0	0	0	0	0	0	0	0	0	0	0	0	0	0	0	0	0	0	0	0
Bacteria	ASV12218	ASV12218	ASV12218	ASV12218	0	0	0	0	0	0	0	0	0	0	0	0	0	0	0	0	0	0	0	0	0	0	0	0	0	0	0	0	0	0	0	0	0	0	0	0	0	0	0	0	0	0	0	0	0
Bacteria	Acidobacteriota	Acidobacteriae	PAUC26f	ASV12219	0	0	0	0	0	0	0	0	0	0	0	0	0	0	0	0	0	0	0	0	0	0	0	0	0	0	0	0	0	0	0	0	0	0	0	0	0	0	0	0	0	0	0	0	0
Bacteria	Planctomycetota	OM190	ASV1222	ASV1222	0	2.09546520375256	0	0	0	0	0	0	0	56.3293010941967	16.656355589397	3.12615276883351	0	6.3563395747291	0	2.29898270015518	0	0	1.83423638904888	1.37046939947401	0	96.8249825294053	87.9734165942558	0	0	0	0	42.8489626006464	0	624.403407663655	2.45152717885607	0	0	1.15226489187146	0	0	0	2.19386288795723	46.0593563382103	0	24.2542678849239	0	1.05788984827744	0	129.643276290292
Bacteria	ASV12220	ASV12220	ASV12220	ASV12220	0	0	0	0	0	0	0	0	0	0	0	0	0	0	0	0	0	0	0	0	0	0	0	0	0	0	0	0	0	0	0	0	0	0	0	0	0	0	0	0	0	0	0	0	0
Bacteria	Proteobacteria	Gammaproteobacteria	Alteromonadales	ASV12221	0	0	0	0	0	0	0	0	0	0	0	0	0	0	0	0	0	0	0	0	0	0	0	0	0	0	0	0	0	0	0	0	0	0	0	0	0	0	0	0	0	0	0	0	0
Bacteria	Proteobacteria	Gammaproteobacteria	ASV12223	ASV12223	0	0	0	0	0	0	0	0	0	0	0	0	0	0	0	0	0	0	0	0	0	0	0	0	0	0	0	0	0	0	0	0	0	0	0	0	0	0	0	0	0	0	0	0	0
Bacteria	Proteobacteria	Gammaproteobacteria	ASV12224	ASV12224	0	0	0	0	0	0	0	0	0	0	0	0	0	0	0	0	0	0	0	0	0	0	0	0	0	0	0	0	0	0	0	0	0	0	0	0	0	0	0	0	0	0	0	0	0
Bacteria	Proteobacteria	Gammaproteobacteria	ASV12225	ASV12225	0	0	0	0	0	0	0	0	0	0	0	0	0	0	0	0	0	0	0	0	0	0	0	0	0	0	0	0	0	0	0	0	0	0	0	0	0	0	0	0	0	0	0	0	0
Bacteria	Bdellovibrionota	Oligoflexia	Oligoflexales	ASV12226	0	0	0	0	0	0	0	0	0	0	0	0	0	0	0	0	0	0	0	0	0	0	0	0	0	0	0	0	0	0	0	0	0	0	0	0	0	0	0	0	0	0	0	0	0
Bacteria	SAR324_clade(Marine_group_B)	ASV12227	ASV12227	ASV12227	0	0	0	0	0	0	0	0	0	0	0	0	0	0	0	0	0	0	0	0	0	0	0	0	0	0	0	0	0	0	0	0	0	0	0	0	0	0	0	0	0	0	0	0	0
Bacteria	Acidobacteriota	Vicinamibacteria	Subgroup_9	ASV12228	0	0	0	0	0	0	0	0	0	0	0	0	0	0	0	0	0	0	0	0	0	0	0	0	0	0	0	0	0	0	0	0	0	0	0	0	0	0	0	0	0	0	0	0	0
Bacteria	ASV12229	ASV12229	ASV12229	ASV12229	0	0	0	0	0	0	0	0	0	0	0	0	0	0	0	0	0	0	0	0	0	0	0	0	0	0	0	0	0	0	0	0	0	0	0	0	0	0	0	0	0	0	0	0	0
Bacteria	Bacteroidota	Bacteroidia	Chitinophagales	ASV1223	0	0	0	2.95050962677528	0	0	3.81562881562882	0	0	0	2.37947936991386	15.6307638441675	2.23860883892314	1.58908489368228	0	0	0	1.01271463220736	1.83423638904888	0	1806.31219508172	0	0	0	0	1.79970052983184	2.12410508797512	2.5969068242816	2.5611801918324	0	0	0	0	0	0	0	0	0	0	0	0	0	4.23155939310975	0	0
Bacteria	Proteobacteria	Alphaproteobacteria	ASV12230	ASV12230	0	0	0	0	0	0	0	0	0	0	0	0	0	0	0	0	0	0	0	0	0	0	0	0	0	0	0	0	0	0	0	0	0	0	0	0	0	0	0	0	0	0	0	0	0
Bacteria	Planctomycetota	Pla4_lineage	ASV12232	ASV12232	0	0	0	0	0	0	0	0	0	0	0	0	0	0	0	0	0	0	0	0	0	0	0	0	0	0	0	0	0	0	0	0	0	0	0	0	0	0	0	0	0	0	0	0	0
Bacteria	Chloroflexi	Dehalococcoidia	FS117_23B_02	ASV12233	0	0	0	0	0	0	0	0	0	0	0	0	0	0	0	0	0	0	0	0	0	0	0	0	0	0	0	0	0	0	0	0	0	0	0	0	0	0	0	0	0	0	0	0	0
Bacteria	Proteobacteria	Alphaproteobacteria	ASV12234	ASV12234	0	0	0	0	0	0	0	0	0	0	0	0	0	0	0	0	0	0	0	0	0	0	0	0	0	0	0	0	0	0	0	0	0	0	0	0	0	0	0	0	0	0	0	0	0
Bacteria	Proteobacteria	Alphaproteobacteria	Rickettsiales	ASV12235	0	0	0	0	0	0	0	0	0	0	0	0	0	0	0	0	0	0	0	0	0	0	0	0	0	0	0	0	0	0	0	0	0	0	0	0	0	0	0	0	0	0	0	0	0
Bacteria	Proteobacteria	Gammaproteobacteria	ASV12236	ASV12236	0	0	0	0	0	0	0	0	0	0	0	0	0	0	0	0	0	0	0	0	0	0	0	0	0	0	0	0	0	0	0	0	0	0	0	0	0	0	0	0	0	0	0	0	0
Bacteria	Sumerlaeota	Sumerlaeia	Sumerlaeales	Sumerlaeaceae	0	0	0	0	0	0	0	0	0	0	0	0	0	0	0	0	0	0	0	0	0	0	0	0	0	0	0	0	0	0	0	0	0	0	0	0	0	0	0	0	0	0	0	0	0
Bacteria	ASV12238	ASV12238	ASV12238	ASV12238	0	0	0	0	0	0	0	0	0	0	0	0	0	0	0	0	0	0	0	0	0	0	0	0	0	0	0	0	0	0	0	0	0	0	0	0	0	0	0	0	0	0	0	0	0
Bacteria	Bacteroidota	Bacteroidia	Chitinophagales	ASV12240	0	0	0	0	0	0	0	0	0	0	0	0	0	0	0	0	0	0	0	0	0	0	0	0	0	0	0	0	0	0	0	0	0	0	0	0	0	0	0	0	0	0	0	0	0
Bacteria	ASV12241	ASV12241	ASV12241	ASV12241	0	0	0	0	0	0	0	0	0	0	0	0	0	0	0	0	0	0	0	0	0	0	0	0	0	0	0	0	0	0	0	0	0	0	0	0	0	0	0	0	0	0	0	0	0
Bacteria	Cyanobacteria	Cyanobacteriia	ASV12243	ASV12243	0	0	0	0	0	0	0	0	0	0	0	0	0	0	0	0	0	0	0	0	0	0	0	0	0	0	0	0	0	0	0	0	0	0	0	0	0	0	0	0	0	0	0	0	0
Bacteria	Dependentiae	Babeliae	Babeliales	ASV12250	0	0	0	0	0	0	0	0	0	0	0	0	0	0	0	0	0	0	0	0	0	0	0	0	0	0	0	0	0	0	0	0	0	0	0	0	0	0	0	0	0	0	0	0	0
Bacteria	Latescibacterota	ASV12254	ASV12254	ASV12254	0	0	0	0	0	0	0	0	0	0	0	0	0	0	0	0	0	0	0	0	0	0	0	0	0	0	0	0	0	0	0	0	0	0	0	0	0	0	0	0	0	0	0	0	0
Bacteria	Bacteroidota	Bacteroidia	Cytophagales	ASV12255	0	0	0	0	0	0	0	0	0	0	0	0	0	0	0	0	0	0	0	0	0	0	0	0	0	0	0	0	0	0	0	0	0	0	0	0	0	0	0	0	0	0	0	0	0
Bacteria	Bdellovibrionota	Oligoflexia	Oligoflexales	ASV12257	0	0	0	0	0	0	0	0	0	0	0	0	0	0	0	0	0	0	0	0	0	0	0	0	0	0	0	0	0	0	0	0	0	0	0	0	0	0	0	0	0	0	0	0	0
Bacteria	ASV12258	ASV12258	ASV12258	ASV12258	0	0	0	0	0	0	0	0	0	0	0	0	0	0	0	0	0	0	0	0	0	0	0	0	0	0	0	0	0	0	0	0	0	0	0	0	0	0	0	0	0	0	0	0	0
Bacteria	Chloroflexi	Dehalococcoidia	GIF3	ASV12260	0	0	0	0	0	0	0	0	0	0	0	0	0	0	0	0	0	0	0	0	0	0	0	0	0	0	0	0	0	0	0	0	0	0	0	0	0	0	0	0	0	0	0	0	0
Bacteria	ASV12261	ASV12261	ASV12261	ASV12261	0	0	0	0	0	0	0	0	0	0	0	0	0	0	0	0	0	0	0	0	0	0	0	0	0	0	0	0	0	0	0	0	0	0	0	0	0	0	0	0	0	0	0	0	0
Bacteria	ASV12262	ASV12262	ASV12262	ASV12262	0	0	0	0	0	0	0	0	0	0	0	0	0	0	0	0	0	0	0	0	0	0	0	0	0	0	0	0	0	0	0	0	0	0	0	0	0	0	0	0	0	0	0	0	0
Bacteria	Proteobacteria	Alphaproteobacteria	Rhodospirillales	ASV12263	0	0	0	0	0	0	0	0	0	0	0	0	0	0	0	0	0	0	0	0	0	0	0	0	0	0	0	0	0	0	0	0	0	0	0	0	0	0	0	0	0	0	0	0	0
Bacteria	Verrucomicrobiota	Kiritimatiellae	WCHB1_41	ASV12265	0	0	0	0	0	0	0	0	0	0	0	0	0	0	0	0	0	0	0	0	0	0	0	0	0	0	0	0	0	0	0	0	0	0	0	0	0	0	0	0	0	0	0	0	0
Bacteria	Latescibacterota	ASV12267	ASV12267	ASV12267	0	0	0	0	0	0	0	0	0	0	0	0	0	0	0	0	0	0	0	0	0	0	0	0	0	0	0	0	0	0	0	0	0	0	0	0	0	0	0	0	0	0	0	0	0
Bacteria	ASV12268	ASV12268	ASV12268	ASV12268	0	0	0	0	0	0	0	0	0	0	0	0	0	0	0	0	0	0	0	0	0	0	0	0	0	0	0	0	0	0	0	0	0	0	0	0	0	0	0	0	0	0	0	0	0
Bacteria	Bacteroidota	Bacteroidia	Chitinophagales	ASV12269	0	0	0	0	0	0	0	0	0	0	0	0	0	0	0	0	0	0	0	0	0	0	0	0	0	0	0	0	0	0	0	0	0	0	0	0	0	0	0	0	0	0	0	0	0
Bacteria	Verrucomicrobiota	Lentisphaeria	Victivallales	Victivallaceae	0	0	0	0	0	0	0	0	0	0	0	0	0	0	0	0	0	0	0	0	0	0	0	0	0	0	0	0	0	0	0	0	0	0	0	0	0	0	0	0	0	0	0	0	0
Bacteria	Bacteroidota	Bacteroidia	Cytophagales	ASV12274	0	0	0	0	0	0	0	0	0	0	0	0	0	0	0	0	0	0	0	0	0	0	0	0	0	0	0	0	0	0	0	0	0	0	0	0	0	0	0	0	0	0	0	0	0
Archaea	Nanoarchaeota	Nanoarchaeia	Woesearchaeales	ASV12277	0	0	0	0	0	0	0	0	0	0	0	0	0	0	0	0	0	0	0	0	0	0	0	0	0	0	0	0	0	0	0	0	0	0	0	0	0	0	0	0	0	0	0	0	0
Bacteria	ASV12278	ASV12278	ASV12278	ASV12278	0	0	0	0	0	0	0	0	0	0	0	0	0	0	0	0	0	0	0	0	0	0	0	0	0	0	0	0	0	0	0	0	0	0	0	0	0	0	0	0	0	0	0	0	0
Archaea	Nanoarchaeota	Nanoarchaeia	Woesearchaeales	ASV12279	0	0	0	0	0	0	0	0	0	0	0	0	0	0	0	0	0	0	0	0	0	0	0	0	0	0	0	0	0	0	0	0	0	0	0	0	0	0	0	0	0	0	0	0	0
Bacteria	Proteobacteria	Gammaproteobacteria	ASV12282	ASV12282	0	0	0	0	0	0	0	0	0	0	0	0	0	0	0	0	0	0	0	0	0	0	0	0	0	0	0	0	0	0	0	0	0	0	0	0	0	0	0	0	0	0	0	0	0
Bacteria	Proteobacteria	ASV12283	ASV12283	ASV12283	0	0	0	0	0	0	0	0	0	0	0	0	0	0	0	0	0	0	0	0	0	0	0	0	0	0	0	0	0	0	0	0	0	0	0	0	0	0	0	0	0	0	0	0	0
Bacteria	ASV12284	ASV12284	ASV12284	ASV12284	0	0	0	0	0	0	0	0	0	0	0	0	0	0	0	0	0	0	0	0	0	0	0	0	0	0	0	0	0	0	0	0	0	0	0	0	0	0	0	0	0	0	0	0	0
Bacteria	ASV12285	ASV12285	ASV12285	ASV12285	6.04530959541766	0	0	0	0	0	0	0	0	0	0	0	0	0	0	0	0	0	0	0	0	0	0	0	0	0	0	0	0	0	0	0	0	0	0	0	0	0	0	0	0	0	0	0	0
Bacteria	ASV12286	ASV12286	ASV12286	ASV12286	6.04530959541766	0	0	0	0	0	0	0	0	0	0	0	0	0	0	0	0	0	0	0	0	0	0	0	0	0	0	0	0	0	0	0	0	0	0	0	0	0	0	0	0	0	0	0	0
Bacteria	Proteobacteria	ASV12288	ASV12288	ASV12288	0	4.19093040750512	0	0	0	0	0	0	0	0	0	0	0	0	0	0	0	0	0	0	0	0	0	0	0	0	0	0	0	0	0	0	0	0	0	0	0	0	0	0	0	0	0	0	0
Bacteria	ASV12290	ASV12290	ASV12290	ASV12290	0	0	0	2.95050962677528	0	0	0	0	0	0	0	0	0	0	0	0	0	0	0	0	0	0	0	0	0	0	0	0	0	0	0	0	0	0	0	0	0	0	0	0	0	0	0	0	0
Bacteria	ASV12291	ASV12291	ASV12291	ASV12291	0	0	0	2.95050962677528	0	0	0	0	0	0	0	0	0	0	0	0	0	0	0	0	0	0	0	0	0	0	0	0	0	0	0	0	0	0	0	0	0	0	0	0	0	0	0	0	0
Bacteria	ASV12292	ASV12292	ASV12292	ASV12292	0	0	0	2.95050962677528	0	0	0	0	0	0	0	0	0	0	0	0	0	0	0	0	0	0	0	0	0	0	0	0	0	0	0	0	0	0	0	0	0	0	0	0	0	0	0	0	0
Bacteria	Bacteroidota	ASV12294	ASV12294	ASV12294	0	0	0	2.95050962677528	0	0	0	0	0	0	0	0	0	0	0	0	0	0	0	0	0	0	0	0	0	0	0	0	0	0	0	0	0	0	0	0	0	0	0	0	0	0	0	0	0
Bacteria	Cyanobacteria	Cyanobacteriia	Synechococcales	Cyanobiaceae	3.02265479770883	4.19093040750512	6.49645942961086	1.47525481338764	0	7.85486718990555	24.8015873015873	3.86797816913121	2.09526104333524	33.4455225246793	69.004901727502	987.864274951388	2.23860883892314	1.58908489368228	6.1718870544669	9.19593080062073	3.26455460865335	3.03814389662209	7.3369455561955	12.3342245952661	6.87333407565341	4.20978184910458	16.9773260094178	2.86495189745764	0	8.99850264915918	5.31026271993781	3.8953602364224	0	1.79426266570016	7.3545815365682	2.70369649384639	1492.06195345875	4.60905956748585	70.6560413438779	0	0	0	8.85756852657891	0	6.92979082426397	1645.1888870394	43.373483779375	3.84346342175861	5499.6042468408
Bacteria	Proteobacteria	Gammaproteobacteria	ASV12308	ASV12308	0	0	0	0	0	0	0	0	2.09526104333524	0	0	0	0	0	0	0	0	0	0	0	0	0	0	0	0	0	0	0	0	0	0	0	0	0	0	0	0	0	0	0	0	0	0	0	0
Bacteria	Proteobacteria	Alphaproteobacteria	ASV12311	ASV12311	0	0	0	0	0	0	0	0	0	3.52058131838729	0	0	0	0	0	0	0	0	0	0	0	0	0	0	0	0	0	0	0	0	0	0	0	0	0	0	0	0	0	0	0	0	0	0	0
Bacteria	ASV12312	ASV12312	ASV12312	ASV12312	0	0	0	0	0	0	0	0	0	3.52058131838729	0	0	0	0	0	0	0	0	0	0	0	0	0	0	0	0	0	0	0	0	0	0	0	0	0	0	0	0	0	0	0	0	0	0	0
Bacteria	Proteobacteria	ASV12320	ASV12320	ASV12320	0	0	0	0	0	0	0	0	0	0	0	0	0	0	0	2.29898270015518	0	0	0	0	0	4.20978184910458	0	0	0	0	0	0	0	0	0	0	0	0	0	0	0	0	0	0	0	0	0	0	0
Bacteria	ASV12324	ASV12324	ASV12324	ASV12324	0	0	0	0	0	0	0	0	0	0	0	0	0	0	0	0	0	2.02542926441473	0	0	0	0	0	0	0	0	0	0	0	0	0	0	0	0	0	0	0	0	0	0	0	0	0	0	0
Bacteria	ASV12329	ASV12329	ASV12329	ASV12329	0	0	0	0	0	0	0	0	0	0	0	0	0	0	0	0	0	0	0	0	2.74933363026137	0	0	0	0	0	0	0	0	0	0	0	0	0	0	0	0	0	0	0	0	0	0	0	0
Bacteria	Proteobacteria	ASV12330	ASV12330	ASV12330	0	0	0	0	0	0	0	0	0	0	0	0	0	0	0	0	0	0	0	0	0	8.41956369820916	0	0	0	0	0	0	0	0	0	0	0	0	0	0	0	0	0	0	0	0	0	0	0
Bacteria	ASV12332	ASV12332	ASV12332	ASV12332	0	0	0	0	0	0	0	0	0	0	0	0	0	0	0	0	0	0	0	0	0	0	3.08678654716687	0	0	0	0	0	0	0	0	0	0	0	0	0	0	0	0	0	0	0	0	0	0
Bacteria	ASV12338	ASV12338	ASV12338	ASV12338	0	0	0	0	0	0	0	0	0	0	0	0	0	0	0	0	0	0	0	0	0	0	0	0	3.45755761587572	0	0	0	0	0	0	0	0	0	0	0	0	0	0	0	0	0	0	0	0
Bacteria	ASV12343	ASV12343	ASV12343	ASV12343	0	0	0	0	0	0	0	0	0	0	0	0	0	0	0	0	0	0	0	0	0	0	0	0	0	0	2.12410508797512	0	0	0	0	0	0	0	0	0	0	0	0	0	0	0	0	0	0
Bacteria	Bacteroidota	Bacteroidia	ASV12347	ASV12347	0	0	0	0	0	0	0	0	0	0	0	0	0	0	0	0	0	0	0	0	0	0	0	0	0	0	0	2.5969068242816	0	0	0	0	0	0	0	0	0	0	0	0	0	0	0	0	0
Bacteria	Bacteroidota	Bacteroidia	ASV12353	ASV12353	0	0	0	0	0	0	0	0	0	0	0	0	0	0	0	0	0	0	0	0	0	0	0	0	0	0	0	0	0	0	0	0	0	2.30452978374293	0	0	0	0	0	0	0	0	0	0	0
Bacteria	ASV12357	ASV12357	ASV12357	ASV12357	0	0	0	0	0	0	0	0	0	0	0	0	0	0	0	0	0	0	0	0	0	0	0	0	0	0	0	0	0	0	0	0	0	0	5.04686009599128	0	0	0	0	0	0	0	0	0	0
Bacteria	Planctomycetota	OM190	ASV12360	ASV12360	0	0	0	0	0	0	0	0	0	0	0	0	0	0	0	0	0	0	0	0	0	0	0	0	0	0	0	0	0	0	0	0	0	0	0	0	2.41783589180668	0	0	0	0	0	0	0	0
Bacteria	ASV12362	ASV12362	ASV12362	ASV12362	0	0	0	0	0	0	0	0	0	0	0	0	0	0	0	0	0	0	0	0	0	0	0	0	0	0	0	0	0	0	0	0	0	0	0	0	0	0	3.54302741063156	0	0	0	0	0	0
Bacteria	Proteobacteria	ASV12366	ASV12366	ASV12366	0	0	0	0	0	0	0	0	0	0	0	0	0	0	0	0	0	0	0	0	0	0	0	0	0	0	0	0	0	0	0	0	0	0	0	0	0	0	0	0	0	0	0	7.68692684351723	0
Bacteria	Proteobacteria	Alphaproteobacteria	ASV12367	ASV12367	0	0	0	0	0	0	0	0	0	0	0	0	0	0	0	0	0	0	0	0	0	0	0	0	0	0	0	0	0	0	0	0	0	0	0	0	0	0	0	0	0	0	0	7.68692684351723	0
Bacteria	ASV12368	ASV12368	ASV12368	ASV12368	0	0	0	0	0	0	0	0	0	0	0	0	0	0	0	0	0	0	0	0	0	0	0	0	0	0	0	0	0	0	0	0	0	0	0	0	0	0	0	0	0	0	0	7.68692684351723	0
Bacteria	Proteobacteria	ASV12372	ASV12372	ASV12372	0	0	0	0	0	0	0	0	0	0	0	0	0	0	0	0	0	0	0	0	0	0	0	0	0	0	0	0	0	0	0	0	0	0	0	0	0	0	0	0	0	0	0	7.68692684351723	0
Bacteria	ASV12374	ASV12374	ASV12374	ASV12374	0	0	0	0	0	0	0	0	0	0	0	0	0	0	0	0	0	0	0	0	0	0	0	0	0	0	0	0	0	0	0	0	0	0	0	0	0	0	0	0	0	0	0	0	13.646660662136
Bacteria	Bacteroidota	Bacteroidia	ASV12376	ASV12376	0	0	0	0	0	0	0	0	0	0	0	0	0	0	0	0	0	0	0	0	0	0	0	0	0	0	0	0	0	0	0	0	0	0	0	0	0	0	0	0	0	0	0	0	13.646660662136
Bacteria	ASV12378	ASV12378	ASV12378	ASV12378	0	0	0	0	0	0	0	0	0	0	0	0	0	0	0	0	0	0	0	0	0	0	0	0	0	0	0	0	0	0	0	0	0	0	0	0	0	0	0	0	0	0	0	0	0
Bacteria	Bacteroidota	Bacteroidia	ASV12379	ASV12379	0	0	0	0	0	0	0	0	0	0	0	0	0	0	0	0	0	0	0	0	0	0	0	0	0	0	0	0	0	0	0	0	0	0	0	0	0	0	0	0	0	0	0	0	0
Bacteria	Bacteroidota	Kapabacteria	Kapabacteriales	ASV1238	0	0	0	0	0	0	0	0	0	0	0	0	0	0	0	0	0	0	0	0	0	0	0	0	0	0	0	0	0	0	0	0	0	0	2.52343004799564	982.223072027073	0	572.598213756837	0	0	0	0	0	0	6.82333033106799
Bacteria	ASV12383	ASV12383	ASV12383	ASV12383	0	0	0	0	0	0	0	0	0	0	0	0	0	0	0	0	0	0	0	0	0	0	0	0	0	0	0	0	0	0	0	0	0	0	0	0	0	0	0	0	0	0	0	0	0
Bacteria	ASV12384	ASV12384	ASV12384	ASV12384	0	0	0	0	0	0	0	0	0	0	0	0	0	0	0	0	0	0	0	0	0	0	0	0	0	0	0	0	0	0	0	0	0	0	0	0	0	0	0	0	0	0	0	0	0
Bacteria	ASV12385	ASV12385	ASV12385	ASV12385	0	0	0	0	0	0	0	0	0	0	0	0	0	0	0	0	0	0	0	0	0	0	0	0	0	0	0	0	0	0	0	0	0	0	0	0	0	0	0	0	0	0	0	0	0
Bacteria	ASV12386	ASV12386	ASV12386	ASV12386	0	0	0	0	0	0	0	0	0	0	0	0	0	0	0	0	0	0	0	0	0	0	0	0	0	0	0	0	0	0	0	0	0	0	0	0	0	0	0	0	0	0	0	0	0
Bacteria	Desulfobacterota	ASV12388	ASV12388	ASV12388	0	0	0	0	0	0	0	0	0	0	0	0	0	0	0	0	0	0	0	0	0	0	0	0	0	0	0	0	0	0	0	0	0	0	0	0	0	0	0	0	0	0	0	0	0
Bacteria	ASV12389	ASV12389	ASV12389	ASV12389	0	0	0	0	0	0	0	0	0	0	0	0	0	0	0	0	0	0	0	0	0	0	0	0	0	0	0	0	0	0	0	0	0	0	0	0	0	0	0	0	0	0	0	0	0
Bacteria	ASV12394	ASV12394	ASV12394	ASV12394	0	0	0	0	0	0	0	0	0	0	0	0	0	0	0	0	0	0	0	0	0	0	0	0	0	0	0	0	0	0	0	0	0	0	0	0	0	0	0	0	0	0	0	0	0
Bacteria	Proteobacteria	Gammaproteobacteria	Alteromonadales	ASV12396	0	0	0	0	0	0	0	0	0	0	0	0	0	0	0	0	0	0	0	0	0	0	0	0	0	0	0	0	0	0	0	0	0	0	0	0	0	0	0	0	0	0	0	0	0
Bacteria	Planctomycetota	Phycisphaerae	Phycisphaerales	Phycisphaeraceae	2490.66755331207	10.4773260187628	100.695121158968	737.627406693821	78.3468278990352	29.8484953216411	53.4188034188034	58.0196725369682	330.0036143253	5245.66616439707	5275.30576309903	7981.06801883194	18260.332299096	4365.21620294521	45.2605050660906	285.073854819243	48.9683191298003	1790.47946974262	2863.24300330529	1680.19548375514	3904.05375497114	35374.7968780258	4199.57309742053	31.5144708720341	55.3209218540115	109.781732319742	789.105040182758	2973.45831380243	1032.15561730846	6516.76200182297	7089.81660125175	1465.40349966474	4199.23700590593	50.6996552423444	302.811605759477	62.8622766097326	321.572173610288	361.987376512943	1930.9499387942	5419.17947846768	2207.13837752807	23.2261960523209	41.2577040828201	234.451268727276	3350.25519255438
Bacteria	Proteobacteria	Gammaproteobacteria	ASV12401	ASV12401	0	0	0	0	0	0	0	0	0	0	0	0	0	0	0	0	0	0	0	0	0	0	0	0	0	0	0	0	0	0	0	0	0	0	0	0	0	0	0	0	0	0	0	0	0
Bacteria	Actinobacteriota	Actinobacteria	ASV12408	ASV12408	0	0	0	0	0	0	0	0	0	0	0	0	0	0	0	0	0	0	0	0	0	0	0	0	0	0	0	0	0	0	0	0	0	0	0	0	0	0	0	0	0	0	0	0	0
Bacteria	ASV12410	ASV12410	ASV12410	ASV12410	0	0	0	0	0	0	0	0	0	0	0	0	0	0	0	0	0	0	0	0	0	0	0	0	0	0	0	0	0	0	0	0	0	0	0	0	0	0	0	0	0	0	0	0	0
Bacteria	Proteobacteria	Gammaproteobacteria	Burkholderiales	ASV12414	0	0	0	0	0	0	0	0	0	0	0	0	0	0	0	0	0	0	0	0	0	0	0	0	0	0	0	0	0	0	0	0	0	0	0	0	0	0	0	0	0	0	0	0	0
Bacteria	Proteobacteria	ASV12416	ASV12416	ASV12416	0	0	0	0	0	0	0	0	0	0	0	0	0	0	0	0	0	0	0	0	0	0	0	0	0	0	0	0	0	0	0	0	0	0	0	0	0	0	0	0	0	0	0	0	0
Bacteria	Bacteroidota	Bacteroidia	ASV12421	ASV12421	0	0	0	0	0	0	0	0	0	0	0	0	0	0	0	0	0	0	0	0	0	0	0	0	0	0	0	0	0	0	0	0	0	0	0	0	0	0	0	0	0	0	0	0	0
Bacteria	Bacteroidota	Bacteroidia	ASV12431	ASV12431	0	0	0	0	0	0	0	0	0	0	0	0	0	0	0	0	0	0	0	0	0	0	0	0	0	0	0	0	0	0	0	0	0	0	0	0	0	0	0	0	0	0	0	0	0
Bacteria	Bacteroidota	Bacteroidia	Flavobacteriales	ASV12437	0	0	0	0	0	0	0	0	0	0	0	0	0	0	0	0	0	0	0	0	0	0	0	0	0	0	0	0	0	0	0	0	0	0	0	0	0	0	0	0	0	0	0	0	0
Bacteria	Proteobacteria	Gammaproteobacteria	ASV12442	ASV12442	0	0	0	0	0	0	0	0	0	0	0	0	0	0	0	0	0	0	0	0	0	0	0	0	0	0	0	0	0	0	0	0	0	0	0	0	0	0	0	0	0	0	0	0	0
Bacteria	Bacteroidota	Bacteroidia	ASV12443	ASV12443	0	0	0	0	0	0	0	0	0	0	0	0	0	0	0	0	0	0	0	0	0	0	0	0	0	0	0	0	0	0	0	0	0	0	0	0	0	0	0	0	0	0	0	0	0
Bacteria	ASV12444	ASV12444	ASV12444	ASV12444	0	0	0	0	0	0	0	0	0	0	0	0	0	0	0	0	0	0	0	0	0	0	0	0	0	0	0	0	0	0	0	0	0	0	0	0	0	0	0	0	0	0	0	0	0
Bacteria	Proteobacteria	Alphaproteobacteria	ASV12445	ASV12445	0	0	0	0	0	0	0	0	0	0	0	0	0	0	0	0	0	0	0	0	0	0	0	0	0	0	0	0	0	0	0	0	0	0	0	0	0	0	0	0	0	0	0	0	0
Bacteria	ASV12447	ASV12447	ASV12447	ASV12447	0	0	0	0	0	0	0	0	0	0	0	0	0	0	0	0	0	0	0	0	0	0	0	0	0	0	0	0	0	0	0	0	0	0	0	0	0	0	0	0	0	0	0	0	0
Bacteria	ASV12449	ASV12449	ASV12449	ASV12449	0	0	0	0	0	0	0	0	0	0	0	0	0	0	0	0	0	0	0	0	0	0	0	0	0	0	0	0	0	0	0	0	0	0	0	0	0	0	0	0	0	0	0	0	0
Bacteria	Bacteroidota	Bacteroidia	Flavobacteriales	NS7_marine_group	0	0	0	1.47525481338764	0	0	0	0	0	0	0	0	0	0	0	0	0	0	0	0	0	0	0	0	0	0	0	0	0	0	0	0	0	0	0	0	0	0	0	0	0	0	0	0	0
Bacteria	Bacteroidota	Bacteroidia	Flavobacteriales	ASV12451	0	0	0	0	0	0	0	0	0	0	0	0	0	0	0	0	0	0	0	0	0	0	0	0	0	0	0	0	0	0	0	0	0	0	0	0	0	0	0	0	0	0	0	0	0
Bacteria	Bacteroidota	Bacteroidia	ASV12454	ASV12454	0	0	0	0	0	0	0	0	0	0	0	0	0	0	0	0	0	0	0	0	0	0	0	0	0	0	0	0	0	0	0	0	0	0	0	0	0	0	0	0	0	0	0	0	0
Bacteria	ASV12456	ASV12456	ASV12456	ASV12456	0	0	0	0	0	0	0	0	0	0	0	0	0	0	0	0	0	0	0	0	0	0	0	0	0	0	0	0	0	0	0	0	0	0	0	0	0	0	0	0	0	0	0	0	0
Bacteria	ASV12459	ASV12459	ASV12459	ASV12459	0	0	0	0	0	0	0	0	0	0	0	0	0	0	0	0	0	0	0	0	0	0	0	0	0	0	0	0	0	0	0	0	0	0	0	0	0	0	0	0	0	0	0	0	0
Bacteria	ASV12464	ASV12464	ASV12464	ASV12464	0	0	0	0	0	0	0	0	0	0	0	0	0	0	0	0	0	0	0	0	0	0	0	0	0	0	0	0	0	0	0	0	0	0	0	0	0	0	0	0	0	0	0	0	0
Bacteria	ASV12465	ASV12465	ASV12465	ASV12465	0	0	0	0	0	0	0	0	0	0	0	0	0	0	0	0	0	0	0	0	0	0	0	0	0	0	0	0	0	0	0	0	0	0	0	0	0	0	0	0	0	0	0	0	0
Bacteria	ASV12466	ASV12466	ASV12466	ASV12466	0	0	0	0	0	0	0	0	0	0	0	0	0	0	0	0	0	0	0	0	0	0	0	0	0	0	0	0	0	0	0	0	0	0	0	0	0	0	0	0	0	0	0	0	0
Bacteria	Bacteroidota	Bacteroidia	Chitinophagales	ASV1247	0	0	0	0	0	0	0	0	0	0	0	0	0	0	0	0	0	0	0	0	0	0	0	0	0	0	0	0	0	0	0	0	0	0	0	0	0	0	0	0	0	0	0	0	0
Bacteria	ASV12471	ASV12471	ASV12471	ASV12471	0	0	0	0	0	0	0	0	0	0	0	0	0	0	0	0	0	0	0	0	0	0	0	0	0	0	0	0	0	0	0	0	0	0	0	0	0	0	0	0	0	0	0	0	0
Bacteria	Bacteroidota	Bacteroidia	Chitinophagales	ASV12472	0	0	0	0	0	0	0	0	0	0	0	0	0	0	0	0	0	0	0	0	0	0	0	0	0	0	0	0	0	0	0	0	0	0	0	0	0	0	0	0	0	0	0	0	0
Bacteria	Proteobacteria	Gammaproteobacteria	ASV12473	ASV12473	0	0	0	0	0	0	0	0	0	0	0	0	0	0	0	0	0	0	0	0	0	0	0	0	0	0	0	0	0	0	0	0	0	0	0	0	0	0	0	0	0	0	0	0	0
Bacteria	Proteobacteria	Gammaproteobacteria	SAR86_clade	ASV12475	0	0	0	0	0	0	0	0	0	0	0	0	0	0	0	0	0	0	0	0	0	0	0	0	0	0	0	0	0	0	0	0	0	0	0	0	0	0	0	0	0	0	0	0	0
Bacteria	ASV12483	ASV12483	ASV12483	ASV12483	0	0	0	0	0	0	0	0	0	0	0	0	0	0	0	0	0	0	0	0	0	0	0	0	0	0	0	0	0	0	0	0	0	0	0	0	0	0	0	0	0	0	0	0	0
Bacteria	Bacteroidota	Bacteroidia	ASV12484	ASV12484	0	0	0	0	0	0	0	0	0	0	0	0	0	0	0	0	0	0	0	0	0	0	0	0	0	0	0	0	0	0	0	0	0	0	0	0	0	0	0	0	0	0	0	0	0
Bacteria	Dependentiae	Babeliae	Babeliales	ASV12489	0	0	0	0	0	0	0	0	0	0	0	0	0	0	0	0	0	0	0	0	0	0	0	0	0	0	0	0	0	0	0	0	0	0	0	0	0	0	0	0	0	0	0	0	0
Bacteria	Proteobacteria	Gammaproteobacteria	ASV12494	ASV12494	0	0	0	0	0	0	0	0	0	0	0	0	0	0	0	0	0	0	0	0	0	0	0	0	0	0	0	0	0	0	0	0	0	0	0	0	0	0	0	0	0	0	0	0	0
Bacteria	Proteobacteria	Gammaproteobacteria	ASV12495	ASV12495	0	0	0	0	0	0	0	0	0	0	0	0	0	0	0	0	0	0	0	0	0	0	0	0	0	0	0	0	0	0	0	0	0	0	0	0	0	0	0	0	0	0	0	0	0
Bacteria	Proteobacteria	Alphaproteobacteria	Puniceispirillales	ASV12499	0	0	0	0	0	0	0	0	0	0	0	0	0	0	0	0	0	0	0	0	0	0	0	0	0	0	0	0	0	0	0	0	0	0	0	0	0	0	0	0	0	0	0	0	0
Bacteria	ASV1250	ASV1250	ASV1250	ASV1250	3814.59035470854	0	0	0	0	0	0	0	0	0	0	0	0	0	0	0	0	0	0	0	0	0	0	0	0	0	0	0	0	0	0	0	0	0	0	0	0	0	0	0	6.92979082426397	0	0	0	0
Bacteria	Bacteroidota	Bacteroidia	Flavobacteriales	ASV12501	0	0	0	0	0	0	0	0	0	0	0	0	0	0	0	0	0	0	0	0	0	0	0	0	0	0	0	0	0	0	0	0	0	0	0	0	0	0	0	0	0	0	0	0	0
Bacteria	Proteobacteria	ASV12502	ASV12502	ASV12502	0	0	0	0	0	0	0	0	0	0	0	0	0	0	0	0	0	0	0	0	0	0	0	0	0	0	0	0	0	0	0	0	0	0	0	0	0	0	0	0	0	0	0	0	0
Bacteria	Bacteroidota	Bacteroidia	Flavobacteriales	ASV12504	0	0	0	0	0	0	0	0	0	0	0	0	0	0	0	0	0	0	0	0	0	0	0	0	0	0	0	0	0	0	0	0	0	0	0	0	0	0	0	0	0	0	0	0	0
Bacteria	ASV12505	ASV12505	ASV12505	ASV12505	0	0	0	0	0	0	0	0	0	0	0	0	0	0	0	0	0	0	0	0	0	0	0	0	0	0	0	0	0	0	0	0	0	0	0	0	0	0	0	0	0	0	0	0	0
Bacteria	ASV12506	ASV12506	ASV12506	ASV12506	0	0	0	0	0	0	0	0	0	0	0	0	0	0	0	0	0	0	0	0	0	0	0	0	0	0	0	0	0	0	0	0	0	0	0	0	0	0	0	0	0	0	0	0	0
Bacteria	ASV12507	ASV12507	ASV12507	ASV12507	0	0	0	0	0	0	0	0	0	0	0	0	0	0	0	0	0	0	0	0	0	0	0	0	0	0	0	0	0	0	0	0	0	0	0	0	0	0	0	0	0	0	0	0	0
Bacteria	ASV12509	ASV12509	ASV12509	ASV12509	0	0	0	0	0	0	0	0	0	0	0	0	0	0	0	0	0	0	0	0	0	0	0	0	0	0	0	0	0	0	0	0	0	0	0	0	0	0	0	0	0	0	0	0	0
Bacteria	ASV12512	ASV12512	ASV12512	ASV12512	0	0	0	0	0	0	0	0	0	0	0	0	0	0	0	0	0	0	0	0	0	0	0	0	0	0	0	0	0	0	0	0	0	0	0	0	0	0	0	0	0	0	0	0	0
Bacteria	Bacteroidota	Bacteroidia	ASV12514	ASV12514	0	0	0	0	0	0	0	0	0	0	0	0	0	0	0	0	0	0	0	0	0	0	0	0	0	0	0	0	0	0	0	0	0	0	0	0	0	0	0	0	0	0	0	0	0
Bacteria	Proteobacteria	Alphaproteobacteria	ASV12516	ASV12516	0	0	0	0	0	0	0	0	0	0	0	0	0	0	0	0	0	0	0	0	0	0	0	0	0	0	0	0	0	0	0	0	0	0	0	0	0	0	0	0	0	0	0	0	0
Bacteria	Bacteroidota	Bacteroidia	ASV12518	ASV12518	0	0	0	0	0	0	0	0	0	0	0	0	0	0	0	0	0	0	0	0	0	0	0	0	0	0	0	0	0	0	0	0	0	0	0	0	0	0	0	0	0	0	0	0	0
Bacteria	ASV12524	ASV12524	ASV12524	ASV12524	0	0	0	0	0	0	0	0	0	0	0	0	0	0	0	0	0	0	0	0	0	0	0	0	0	0	0	0	0	0	0	0	0	0	0	0	0	0	0	0	0	0	0	0	0
Bacteria	Bacteroidota	Bacteroidia	ASV12528	ASV12528	0	0	0	0	0	0	0	0	0	0	0	0	0	0	0	0	0	0	0	0	0	0	0	0	0	0	0	0	0	0	0	0	0	0	0	0	0	0	0	0	0	0	0	0	0
Bacteria	Bacteroidota	Kapabacteria	Kapabacteriales	ASV12532	0	0	0	0	0	0	0	0	0	0	0	0	0	0	0	0	0	0	0	0	0	0	0	0	0	0	0	0	0	0	0	0	0	0	0	0	0	0	0	0	0	0	0	0	0
Bacteria	Bacteroidota	Bacteroidia	ASV12538	ASV12538	0	0	0	0	0	0	0	0	0	0	0	0	0	0	0	0	0	0	0	0	0	0	0	0	0	0	0	0	0	0	0	0	0	0	0	0	0	0	0	0	0	0	0	0	0
Bacteria	Proteobacteria	Gammaproteobacteria	KI89A_clade	ASV1254	0	0	0	1790.9593434526	2.70161475513915	0	0	1.93398908456561	3.14289156500285	0	0	3.12615276883351	8.95443535569256	1.58908489368228	2.0572956848223	0	0	1.01271463220736	0	1.37046939947401	4.12400044539205	0	3.08678654716687	0	1.72877880793786	1.79970052983184	0	1.2984534121408	0	0	2.45152717885607	4.05554474076958	6.92372136175752	0	0	0	0	0	0	0	0	3.87103267538681	0	0	0
Bacteria	Proteobacteria	ASV12548	ASV12548	ASV12548	0	0	0	0	0	0	0	0	0	0	0	0	0	0	0	0	0	0	0	0	0	0	0	0	0	0	0	0	0	0	0	0	0	0	0	0	0	0	0	0	0	0	0	0	0
Bacteria	Dependentiae	Babeliae	Babeliales	ASV12549	0	0	0	0	0	0	0	0	0	0	0	0	0	0	0	0	0	0	0	0	0	0	0	0	0	0	0	0	0	0	0	0	0	0	0	0	0	0	0	0	0	0	0	0	0
Bacteria	Bacteroidota	Bacteroidia	Cytophagales	ASV12550	0	0	0	0	0	0	0	0	0	0	0	0	0	0	0	0	0	0	0	0	0	0	0	0	0	0	0	0	0	0	0	0	0	0	0	0	0	0	0	0	0	0	0	0	0
Bacteria	ASV12552	ASV12552	ASV12552	ASV12552	0	0	0	0	0	0	0	0	0	0	0	0	0	0	0	0	0	0	0	0	0	0	0	0	0	0	0	0	0	0	0	0	0	0	0	0	0	0	0	0	0	0	0	0	0
Bacteria	ASV12559	ASV12559	ASV12559	ASV12559	0	0	0	0	0	0	0	0	0	0	0	0	0	0	0	0	0	0	0	0	0	0	0	0	0	0	0	0	0	0	0	0	0	0	0	0	0	0	0	0	0	0	0	0	0
Bacteria	Bacteroidota	Bacteroidia	ASV12560	ASV12560	0	0	0	0	0	0	0	0	0	0	0	0	0	0	0	0	0	0	0	0	0	0	0	0	0	0	0	0	0	0	0	0	0	0	0	0	0	0	0	0	0	0	0	0	0
Bacteria	Proteobacteria	ASV12561	ASV12561	ASV12561	0	0	0	0	0	0	0	0	0	0	0	0	0	0	0	0	0	0	0	0	0	0	0	0	0	0	0	0	0	0	0	0	0	0	0	0	0	0	0	0	0	0	0	0	0
Bacteria	ASV12568	ASV12568	ASV12568	ASV12568	0	0	0	0	0	0	0	0	0	0	0	0	0	0	0	0	0	0	0	0	0	0	0	0	0	0	0	0	0	0	0	0	0	0	0	0	0	0	0	0	0	0	0	0	0
Bacteria	Bacteroidota	Bacteroidia	ASV12572	ASV12572	0	0	0	0	0	0	0	0	0	0	0	0	0	0	0	0	0	0	0	0	0	0	0	0	0	0	0	0	0	0	0	0	0	0	0	0	0	0	0	0	0	0	0	0	0
Bacteria	Bacteroidota	Bacteroidia	ASV12576	ASV12576	0	0	0	0	0	0	0	0	0	0	0	0	0	0	0	0	0	0	0	0	0	0	0	0	0	0	0	0	0	0	0	0	0	0	0	0	0	0	0	0	0	0	0	0	0
Bacteria	Proteobacteria	Gammaproteobacteria	ASV12578	ASV12578	0	0	0	0	0	0	0	0	0	0	0	0	0	0	0	0	0	0	0	0	0	0	0	0	0	0	0	0	0	0	0	0	0	0	0	0	0	0	0	0	0	0	0	0	0
Bacteria	Proteobacteria	Gammaproteobacteria	ASV12579	ASV12579	0	0	0	0	0	0	0	0	0	0	0	0	0	0	0	0	0	0	0	0	0	0	0	0	0	0	0	0	0	0	0	0	0	0	0	0	0	0	0	0	0	0	0	0	0
Bacteria	Firmicutes	Bacilli	Erysipelotrichales	Erysipelotrichaceae	6.04530959541766	4.19093040750512	0	0	0	4.71292031394333	0	0	0	0	0	0	0	1.58908489368228	2.0572956848223	0	0	1.01271463220736	1.83423638904888	0	0	0	3.08678654716687	1.43247594872882	1.72877880793786	1.79970052983184	1.06205254398756	1.2984534121408	0	0	0	1.35184824692319	0	1.15226489187146	0	275.02246016758	0	456.323480695104	5.31454111594734	8.49401172173618	0	0	0	0	0
Bacteria	Proteobacteria	Gammaproteobacteria	Cellvibrionales	ASV12582	0	0	0	0	0	0	0	0	0	0	0	0	0	0	0	0	0	0	0	0	0	0	0	0	0	0	0	0	0	0	0	0	0	0	0	0	0	0	0	0	0	0	0	0	0
Bacteria	ASV12585	ASV12585	ASV12585	ASV12585	0	0	0	0	0	0	0	0	0	0	0	0	0	0	0	0	0	0	0	0	0	0	0	0	0	0	0	0	0	0	0	0	0	0	0	0	0	0	0	0	0	0	0	0	0
Bacteria	Bacteroidota	Bacteroidia	Chitinophagales	ASV12590	0	0	0	0	0	0	0	0	0	0	0	0	0	0	0	0	0	0	0	0	0	0	0	0	0	0	0	0	0	0	0	0	0	0	0	0	0	0	0	0	0	0	0	0	0
Bacteria	Proteobacteria	Gammaproteobacteria	ASV12595	ASV12595	0	0	0	0	0	0	0	0	0	0	0	0	0	0	0	0	0	0	0	0	0	0	0	0	0	0	0	0	0	0	0	0	0	0	0	0	0	0	0	0	0	0	0	0	0
Bacteria	Proteobacteria	Gammaproteobacteria	ASV126	ASV126	0	0	0	0	0	0	0	0	0	0	0	0	0	1.58908489368228	1115.05426117369	0	0	0	0	0	0	0	1.54339327358344	2.86495189745764	0	1.79970052983184	0	0	0	0	0	1.35184824692319	0	2.30452978374293	0	0	0	0	0	0	0	0	39.1419243862652	0	0
Bacteria	ASV12603	ASV12603	ASV12603	ASV12603	0	0	0	0	0	0	0	0	0	0	0	0	0	0	0	0	0	0	0	0	0	0	0	0	0	0	0	0	0	0	0	0	0	0	0	0	0	0	0	0	0	0	0	0	0
Bacteria	Proteobacteria	Gammaproteobacteria	ASV12604	ASV12604	0	0	0	0	0	0	0	0	0	0	0	0	0	0	0	0	0	0	0	0	0	0	0	0	0	0	0	0	0	0	0	0	0	0	0	0	0	0	0	0	0	0	0	0	0
Bacteria	ASV12607	ASV12607	ASV12607	ASV12607	0	0	0	0	0	0	0	0	0	0	0	0	0	0	0	0	0	0	0	0	0	0	0	0	0	0	0	0	0	0	0	0	0	0	0	0	0	0	0	0	0	0	0	0	0
Bacteria	Proteobacteria	Gammaproteobacteria	ASV12613	ASV12613	0	0	0	0	0	0	0	0	0	0	0	0	0	0	0	0	0	0	0	0	0	0	0	0	0	0	0	0	0	0	0	0	0	0	0	0	0	0	0	0	0	0	0	0	0
Bacteria	Campilobacterota	Campylobacteria	Campylobacterales	ASV12619	0	0	0	0	0	0	0	0	0	0	0	0	0	0	0	0	0	0	0	0	0	0	0	0	0	0	0	0	0	0	0	0	0	0	0	0	0	0	0	0	0	0	0	0	0
Bacteria	Proteobacteria	ASV12621	ASV12621	ASV12621	0	0	0	0	0	0	0	0	0	0	0	0	0	0	0	0	0	0	0	0	0	0	0	0	0	0	0	0	0	0	0	0	0	0	0	0	0	0	0	0	0	0	0	0	0
Bacteria	Cyanobacteria	Vampirivibrionia	Caenarcaniphilales	ASV12624	0	0	0	0	0	0	0	0	0	0	0	0	0	0	0	0	0	0	0	0	0	0	0	0	0	0	0	0	0	0	0	0	0	0	0	0	0	0	0	0	0	0	0	0	0
Bacteria	Planctomycetota	ASV12627	ASV12627	ASV12627	0	0	0	0	0	0	0	0	0	0	0	0	0	0	0	0	0	0	0	0	0	0	0	0	0	0	0	0	0	0	0	0	0	0	0	0	0	0	0	0	0	0	0	0	0
Bacteria	Dependentiae	Babeliae	Babeliales	ASV12629	0	0	0	0	0	0	0	0	0	0	0	0	0	0	0	0	0	0	0	0	0	0	0	0	0	0	0	0	0	0	0	0	0	0	0	0	0	0	0	0	0	0	0	0	0
Bacteria	Proteobacteria	Alphaproteobacteria	ASV12630	ASV12630	0	0	0	0	0	0	0	0	0	0	0	0	0	0	0	0	0	0	0	0	0	0	0	0	0	0	0	0	0	0	0	0	0	0	0	0	0	0	0	0	0	0	0	0	0
Bacteria	ASV12632	ASV12632	ASV12632	ASV12632	0	0	0	0	0	0	0	0	0	0	0	0	0	0	0	0	0	0	0	0	0	0	0	0	0	0	0	0	0	0	0	0	0	0	0	0	0	0	0	0	0	0	0	0	0
Bacteria	ASV12635	ASV12635	ASV12635	ASV12635	0	0	0	0	0	0	0	0	0	0	0	0	0	0	0	0	0	0	0	0	0	0	0	0	0	0	0	0	0	0	0	0	0	0	0	0	0	0	0	0	0	0	0	0	0
Bacteria	Myxococcota	Polyangia	ASV12636	ASV12636	0	0	0	0	0	0	0	0	0	0	0	0	0	0	0	0	0	0	0	0	0	0	0	0	0	0	0	0	0	0	0	0	0	0	0	0	0	0	0	0	0	0	0	0	0
Bacteria	ASV12637	ASV12637	ASV12637	ASV12637	0	0	0	0	0	0	0	0	0	0	0	0	0	0	0	0	0	0	0	0	0	0	0	0	0	0	0	0	0	0	0	0	0	0	0	0	0	0	0	0	0	0	0	0	0
Bacteria	Elusimicrobiota	Lineage_IIb	ASV12638	ASV12638	0	0	0	0	0	0	0	0	0	0	0	0	0	0	0	0	0	0	0	0	0	0	0	0	0	0	0	0	0	0	0	0	0	0	0	0	0	0	0	0	0	0	0	0	0
Bacteria	Planctomycetota	ASV12639	ASV12639	ASV12639	0	0	0	0	0	0	0	0	0	0	0	0	0	0	0	0	0	0	0	0	0	0	0	0	0	0	0	0	0	0	0	0	0	0	0	0	0	0	0	0	0	0	0	0	0
Bacteria	ASV1264	ASV1264	ASV1264	ASV1264	3.02265479770883	0	0	1.47525481338764	0	0	0	5.80196725369682	158.19220877181	86.2542423004887	4.75895873982773	0	0	0	0	0	0	135.703760715787	62.3640372276618	1.37046939947401	0	0	0	0	0	26.9955079474775	72.2195729911542	0	122.936649207955	0	2.45152717885607	1.35184824692319	0	0	30.2811605759477	7.85778457621658	0	0	0	8.49401172173618	0	0	0	130.677756339793	177.406588607768
Bacteria	ASV12640	ASV12640	ASV12640	ASV12640	0	0	0	0	0	0	0	0	0	0	0	0	0	0	0	0	0	0	0	0	0	0	0	0	0	0	0	0	0	0	0	0	0	0	0	0	0	0	0	0	0	0	0	0	0
Bacteria	Nitrospirota	Thermodesulfovibrionia	ASV12642	ASV12642	0	0	0	0	0	0	0	0	0	0	0	0	0	0	0	0	0	0	0	0	0	0	0	0	0	0	0	0	0	0	0	0	0	0	0	0	0	0	0	0	0	0	0	0	0
Bacteria	Proteobacteria	Gammaproteobacteria	Burkholderiales	ASV12643	0	0	0	0	0	0	0	0	0	0	0	0	0	0	0	0	0	0	0	0	0	0	0	0	0	0	0	0	0	0	0	0	0	0	0	0	0	0	0	0	0	0	0	0	0
Bacteria	Proteobacteria	Alphaproteobacteria	Rickettsiales	ASV12645	0	0	0	0	0	0	0	0	0	0	0	0	0	0	0	0	0	0	0	0	0	0	0	0	0	0	0	0	0	0	0	0	0	0	0	0	0	0	0	0	0	0	0	0	0
Bacteria	Proteobacteria	Alphaproteobacteria	Rickettsiales	Anaplasmataceae	0	0	0	0	0	0	0	0	0	0	0	0	0	0	0	0	0	0	0	0	0	0	0	0	0	0	0	0	0	0	0	0	0	0	0	0	0	0	0	0	0	0	0	0	0
Bacteria	Proteobacteria	Gammaproteobacteria	EPR3968_O8a_Bc78	ASV12647	0	0	0	0	0	0	0	0	0	0	0	0	0	0	0	0	0	0	0	0	0	0	0	0	0	0	0	0	0	0	0	0	0	0	0	0	0	0	0	0	0	0	0	0	0
Bacteria	Planctomycetota	OM190	ASV12648	ASV12648	0	0	0	0	0	0	0	0	0	0	0	0	0	0	0	0	0	0	0	0	0	0	0	0	0	0	0	0	0	0	0	0	0	0	0	0	0	0	0	0	0	0	0	0	0
Bacteria	Verrucomicrobiota	Kiritimatiellae	WCHB1_41	ASV12649	0	0	0	0	0	0	0	0	0	0	0	0	0	0	0	0	0	0	0	0	0	0	0	0	0	0	0	0	0	0	0	0	0	0	0	0	0	0	0	0	0	0	0	0	0
Bacteria	ASV12650	ASV12650	ASV12650	ASV12650	0	0	0	0	0	0	0	0	0	0	0	0	0	0	0	0	0	0	0	0	0	0	0	0	0	0	0	0	0	0	0	0	0	0	0	0	0	0	0	0	0	0	0	0	0
Bacteria	Bacteroidota	Bacteroidia	ASV12651	ASV12651	0	0	0	0	0	0	0	0	0	0	0	0	0	0	0	0	0	0	0	0	0	0	0	0	0	0	0	0	0	0	0	0	0	0	0	0	0	0	0	0	0	0	0	0	0
Bacteria	Bacteroidota	Bacteroidia	ASV12652	ASV12652	0	0	0	0	0	0	0	0	0	0	0	0	0	0	0	0	0	0	0	0	0	0	0	0	0	0	0	0	0	0	0	0	0	0	0	0	0	0	0	0	0	0	0	0	0
Bacteria	Bacteroidota	Bacteroidia	Bacteroidales	ASV12653	0	0	0	0	0	0	0	0	0	0	0	0	0	0	0	0	0	0	0	0	0	0	0	0	0	0	0	0	0	0	0	0	0	0	0	0	0	0	0	0	0	0	0	0	0
Bacteria	Bdellovibrionota	Oligoflexia	Oligoflexales	ASV12654	0	0	0	0	0	0	0	0	0	0	0	0	0	0	0	0	0	0	0	0	0	0	0	0	0	0	0	0	0	0	0	0	0	0	0	0	0	0	0	0	0	0	0	0	0
Bacteria	ASV12655	ASV12655	ASV12655	ASV12655	0	0	0	0	0	0	0	0	0	0	0	0	0	0	0	0	0	0	0	0	0	0	0	0	0	0	0	0	0	0	0	0	0	0	0	0	0	0	0	0	0	0	0	0	0
Bacteria	ASV12656	ASV12656	ASV12656	ASV12656	0	0	0	0	0	0	0	0	0	0	0	0	0	0	0	0	0	0	0	0	0	0	0	0	0	0	0	0	0	0	0	0	0	0	0	0	0	0	0	0	0	0	0	0	0
Bacteria	Proteobacteria	ASV12657	ASV12657	ASV12657	0	0	0	0	0	0	0	0	0	0	0	0	0	0	0	0	0	0	0	0	0	0	0	0	0	0	0	0	0	0	0	0	0	0	0	0	0	0	0	0	0	0	0	0	0
Bacteria	ASV12658	ASV12658	ASV12658	ASV12658	0	0	0	0	0	0	0	0	0	0	0	0	0	0	0	0	0	0	0	0	0	0	0	0	0	0	0	0	0	0	0	0	0	0	0	0	0	0	0	0	0	0	0	0	0
Bacteria	Bacteroidota	Kryptonia	Kryptoniales	MSB_3C8	0	0	0	0	0	0	0	0	0	0	0	0	0	0	0	0	0	0	0	0	0	0	0	0	0	0	0	0	0	0	0	0	0	0	0	0	0	0	0	0	0	0	0	0	0
Bacteria	Bacteroidota	Bacteroidia	Cytophagales	ASV12664	0	0	0	0	0	0	0	0	0	0	0	0	0	0	0	0	0	0	0	0	0	0	0	0	0	0	0	0	0	0	0	0	0	0	0	0	0	0	0	0	0	0	0	0	0
Bacteria	Bacteroidota	Bacteroidia	Flavobacteriales	ASV12665	0	0	0	0	0	0	0	0	0	0	0	0	0	0	0	0	0	0	0	0	0	0	0	0	0	0	0	0	0	0	0	0	0	0	0	0	0	0	0	0	0	0	0	0	0
Archaea	Nanoarchaeota	Nanoarchaeia	Woesearchaeales	ASV12666	0	0	0	0	0	0	0	0	0	0	0	0	0	0	0	0	0	0	0	0	0	0	0	0	0	0	0	0	0	0	0	0	0	0	0	0	0	0	0	0	0	0	0	0	0
Bacteria	ASV12667	ASV12667	ASV12667	ASV12667	0	0	0	0	0	0	0	0	0	0	0	0	0	0	0	0	0	0	0	0	0	0	0	0	0	0	0	0	0	0	0	0	0	0	0	0	0	0	0	0	0	0	0	0	0
Bacteria	Desulfobacterota	Desulfuromonadia	Bradymonadales	ASV12668	0	0	0	0	0	0	0	0	0	0	0	0	0	0	0	0	0	0	0	0	0	0	0	0	0	0	0	0	0	0	0	0	0	0	0	0	0	0	0	0	0	0	0	0	0
Bacteria	Proteobacteria	Gammaproteobacteria	Oceanospirillales	Kangiellaceae	18.135928786253	8.38186081501024	4846.3587344897	5.90101925355057	10.8064590205566	6.28389375192444	66.7735042735043	9.66994542282803	9.42867469500856	14.0823252735492	16.656355589397	9.37845830650052	427.57428823432	646.757551728686	14.4010697937561	11.4949135007759	8.16138652163339	7.08900242545154	5.50270916714662	6.85234699737007	26.118669487483	67.3565095856733	108.03752915084	4.29742784618646	17.2877880793786	3.59940105966367	10.6205254398756	2.5969068242816	5.12236038366479	1.79426266570016	4.90305435771214	45.9628403953886	6.92372136175752	109.465164727789	189.257253599673	5.23852305081105	7.25350767542004	10.9693144397861	24.8011918744209	8.49401172173618	297.981005443351	11.6130980261604	5.28944924138719	11.5303902652758	13.646660662136
Bacteria	ASV12670	ASV12670	ASV12670	ASV12670	0	0	0	0	0	0	0	0	0	0	0	0	0	0	0	0	0	0	0	0	0	0	0	0	0	0	0	0	0	0	0	0	0	0	0	0	0	0	0	0	0	0	0	0	0
Bacteria	Bacteroidota	Bacteroidia	Flavobacteriales	ASV12674	0	0	0	0	0	0	0	0	0	0	0	0	0	0	0	0	0	0	0	0	0	0	0	0	0	0	0	0	0	0	0	0	0	0	0	0	0	0	0	0	0	0	0	0	0
Bacteria	ASV12680	ASV12680	ASV12680	ASV12680	0	0	3.24822971480543	0	0	0	0	0	0	0	0	0	0	0	0	0	0	0	0	0	0	0	0	0	0	0	0	0	0	0	0	0	0	0	0	0	0	0	0	0	0	0	0	0	0
Bacteria	Bacteroidota	Bacteroidia	ASV12682	ASV12682	0	0	3.24822971480543	0	0	0	0	0	0	0	0	0	0	0	0	0	0	0	0	0	0	0	0	0	0	0	0	0	0	0	0	0	0	0	0	0	0	0	0	0	0	0	0	0	0
Bacteria	Bacteroidota	Bacteroidia	Flavobacteriales	ASV12687	0	0	0	1.47525481338764	0	0	0	0	0	0	0	0	0	0	0	0	0	0	0	0	0	0	0	0	0	0	0	0	0	0	0	0	0	0	0	0	0	0	0	0	0	0	0	0	0
Bacteria	Proteobacteria	Gammaproteobacteria	ASV1269	ASV1269	0	0	3.24822971480543	0	0	0	0	0	0	36.9661038430666	4.75895873982773	225.082999356013	467.869247334936	166.853913836639	2.0572956848223	2.29898270015518	1.63227730432668	0	18.3423638904888	183.642899529518	1.37466681513068	416.768403061353	129.645034981009	1.43247594872882	0	0	5.31026271993781	0	0	324.761542491728	0	14.8703307161551	3.46186068087876	0	0	0	0	0	1.77151370531578	0	13.8595816485279	0	1.05788984827744	0	0
Bacteria	ASV12702	ASV12702	ASV12702	ASV12702	0	0	0	0	2.70161475513915	0	0	0	0	0	0	0	0	0	0	0	0	0	0	0	0	0	0	0	0	0	0	0	0	0	0	0	0	0	0	0	0	0	0	0	0	0	0	0	0
Bacteria	Proteobacteria	Gammaproteobacteria	ASV12710	ASV12710	0	0	0	0	0	0	0	1.93398908456561	0	0	0	0	0	0	0	0	0	0	0	0	0	0	0	0	0	0	0	0	0	0	0	0	0	0	0	0	0	0	0	0	0	0	0	0	0
Bacteria	Bacteroidota	Bacteroidia	Flavobacteriales	ASV12711	0	0	0	0	0	0	0	1.93398908456561	0	0	0	0	0	0	0	0	0	0	0	0	0	0	0	0	0	0	0	0	0	0	0	0	0	0	0	0	0	0	0	0	0	0	0	0	0
Bacteria	Proteobacteria	Alphaproteobacteria	ASV12713	ASV12713	0	0	0	0	0	0	0	1.93398908456561	0	0	0	0	0	0	0	0	0	0	0	0	0	0	0	0	0	0	0	0	0	0	0	0	0	0	0	0	0	0	0	0	0	0	0	0	0
Bacteria	Proteobacteria	Gammaproteobacteria	ASV12714	ASV12714	0	0	0	0	0	0	0	1.93398908456561	0	0	0	0	0	0	0	0	0	0	0	0	0	0	0	0	0	0	0	0	0	0	0	0	0	0	0	0	0	0	0	0	0	0	0	0	0
Bacteria	ASV12718	ASV12718	ASV12718	ASV12718	0	0	0	0	0	0	0	0	0	1.76029065919365	0	0	0	0	0	0	0	0	0	0	0	0	0	0	0	0	0	0	0	0	0	0	0	0	0	0	0	0	0	0	0	0	0	0	0
Bacteria	ASV12721	ASV12721	ASV12721	ASV12721	0	0	0	0	0	0	0	0	0	0	2.37947936991386	0	0	0	0	0	0	0	0	0	0	0	0	0	0	0	0	0	0	0	0	0	0	0	0	0	0	0	0	0	0	0	0	0	0
Bacteria	ASV12722	ASV12722	ASV12722	ASV12722	0	0	0	0	0	0	0	0	0	0	0	3.12615276883351	0	0	0	0	0	0	0	0	0	0	0	0	0	0	0	0	0	0	0	0	0	0	0	0	0	0	0	0	0	0	0	0	0
Bacteria	Bacteroidota	Bacteroidia	Chitinophagales	ASV12723	0	0	0	0	0	0	0	0	0	0	0	3.12615276883351	0	0	0	0	0	0	0	0	0	0	0	0	0	0	0	0	0	0	0	0	0	0	0	0	0	0	0	0	0	0	0	0	0
Bacteria	ASV12734	ASV12734	ASV12734	ASV12734	0	0	0	0	0	0	0	0	0	0	0	0	0	0	0	0	0	1.01271463220736	0	0	0	0	0	0	0	0	0	0	0	0	0	0	0	0	0	0	0	0	0	0	0	0	0	0	0
Bacteria	Proteobacteria	Gammaproteobacteria	ASV12735	ASV12735	0	0	0	0	0	0	0	0	0	0	0	0	0	0	0	0	0	1.01271463220736	0	0	0	0	0	0	0	0	0	0	0	0	0	0	0	0	0	0	0	0	0	0	0	0	0	0	0
Bacteria	Proteobacteria	ASV12737	ASV12737	ASV12737	0	0	0	0	0	0	0	0	0	0	0	0	0	0	0	0	0	1.01271463220736	0	0	0	0	0	0	0	0	0	0	0	0	0	0	0	0	0	0	0	0	0	0	0	0	0	0	0
Bacteria	Proteobacteria	Gammaproteobacteria	Alteromonadales	ASV12738	0	0	0	0	0	0	0	0	0	0	0	0	0	0	0	0	0	1.01271463220736	0	0	0	0	0	0	0	0	0	0	0	0	0	0	0	0	0	0	0	0	0	0	0	0	0	0	0
Bacteria	ASV12739	ASV12739	ASV12739	ASV12739	0	0	0	0	0	0	0	0	0	0	0	0	0	0	0	0	0	1.01271463220736	0	0	0	0	0	0	0	0	0	0	0	0	0	0	0	0	0	0	0	0	0	0	0	0	0	0	0
Bacteria	ASV12740	ASV12740	ASV12740	ASV12740	0	0	0	0	0	0	0	0	0	0	0	0	0	0	0	0	0	0	1.83423638904888	0	0	0	0	0	0	0	0	0	0	0	0	0	0	0	0	0	0	0	0	0	0	0	0	0	0
Bacteria	Proteobacteria	Gammaproteobacteria	Alteromonadales	ASV12742	0	0	0	0	0	0	0	0	0	0	0	0	0	0	0	0	0	0	0	1.37046939947401	0	0	0	0	0	0	0	0	0	0	0	0	0	0	0	0	0	0	0	0	0	0	0	0	0
Bacteria	Desulfobacterota	ASV12744	ASV12744	ASV12744	0	0	0	0	0	0	0	0	0	0	0	0	0	0	0	0	0	0	0	0	1.37466681513068	0	0	0	0	0	0	0	0	0	0	0	0	0	0	0	0	0	0	0	0	0	0	0	0
Bacteria	ASV12745	ASV12745	ASV12745	ASV12745	0	0	0	0	0	0	0	0	0	0	0	0	0	0	0	0	0	0	0	0	1.37466681513068	0	0	0	0	0	0	0	0	0	0	0	0	0	0	0	0	0	0	0	0	0	0	0	0
Bacteria	Proteobacteria	Gammaproteobacteria	ASV12746	ASV12746	0	0	0	0	0	0	0	0	0	0	0	0	0	0	0	0	0	0	0	0	1.37466681513068	0	0	0	0	0	0	0	0	0	0	0	0	0	0	0	0	0	0	0	0	0	0	0	0
Bacteria	Proteobacteria	Gammaproteobacteria	ASV12756	ASV12756	0	0	0	0	0	0	0	0	0	0	0	0	0	0	0	0	0	0	0	0	0	0	1.54339327358344	0	0	0	0	0	0	0	0	0	0	0	0	0	0	0	0	0	0	0	0	0	0
Bacteria	ASV12757	ASV12757	ASV12757	ASV12757	0	0	0	0	0	0	0	0	0	0	0	0	0	0	0	0	0	0	0	0	0	0	1.54339327358344	0	0	0	0	0	0	0	0	0	0	0	0	0	0	0	0	0	0	0	0	0	0
Bacteria	Proteobacteria	Alphaproteobacteria	ASV12768	ASV12768	0	0	0	0	0	0	0	0	0	0	0	0	0	0	0	0	0	0	0	0	0	0	0	0	0	0	1.06205254398756	0	0	0	0	0	0	0	0	0	0	0	0	0	0	0	0	0	0
Bacteria	ASV12770	ASV12770	ASV12770	ASV12770	0	0	0	0	0	0	0	0	0	0	0	0	0	0	0	0	0	0	0	0	0	0	0	0	0	0	1.06205254398756	0	0	0	0	0	0	0	0	0	0	0	0	0	0	0	0	0	0
Bacteria	Proteobacteria	Gammaproteobacteria	Oceanospirillales	ASV12772	0	0	0	0	0	0	0	0	0	0	0	0	0	0	0	0	0	0	0	0	0	0	0	0	0	0	1.06205254398756	0	0	0	0	0	0	0	0	0	0	0	0	0	0	0	0	0	0
Bacteria	ASV12774	ASV12774	ASV12774	ASV12774	0	0	0	0	0	0	0	0	0	0	0	0	0	0	0	0	0	0	0	0	0	0	0	0	0	0	1.06205254398756	0	0	0	0	0	0	0	0	0	0	0	0	0	0	0	0	0	0
Bacteria	NB1_j	ASV1279	ASV1279	ASV1279	0	0	0	0	0	0	0	0	0	0	0	0	0	0	0	0	0	0	0	0	0	0	0	0	0	0	0	0	0	0	0	0	0	0	0	0	0	0	0	0	0	0	0	0	0
Bacteria	Proteobacteria	Gammaproteobacteria	Alteromonadales	ASV12798	0	0	0	0	0	0	0	0	0	0	0	0	0	0	0	0	0	0	0	0	0	0	0	0	0	0	0	0	0	0	0	0	0	0	2.52343004799564	0	0	0	0	0	0	0	0	0	0
Bacteria	ASV12802	ASV12802	ASV12802	ASV12802	0	0	0	0	0	0	0	0	0	0	0	0	0	0	0	0	0	0	0	0	0	0	0	0	0	0	0	0	0	0	0	0	0	0	0	0	0	2.19386288795723	0	0	0	0	0	0	0
Bacteria	ASV12804	ASV12804	ASV12804	ASV12804	0	0	0	0	0	0	0	0	0	0	0	0	0	0	0	0	0	0	0	0	0	0	0	0	0	0	0	0	0	0	0	0	0	0	0	0	0	0	1.77151370531578	0	0	0	0	0	0
Archaea	Thermoplasmatota	Thermoplasmata	Marine_Group_II	ASV1281	0	0	0	0	0	0	0	0	0	0	0	0	0	0	0	0	0	0	0	0	0	0	0	0	0	0	0	0	0	0	0	0	0	0	0	0	0	0	0	0	0	0	0	0	0
Bacteria	ASV12812	ASV12812	ASV12812	ASV12812	0	0	0	0	0	0	0	0	0	0	0	0	0	0	0	0	0	0	0	0	0	0	0	0	0	0	0	0	0	0	0	0	0	0	0	0	0	0	0	0	0	0	0	3.84346342175861	0
Bacteria	ASV12816	ASV12816	ASV12816	ASV12816	0	0	0	0	0	0	0	0	0	0	0	0	0	0	0	0	0	0	0	0	0	0	0	0	0	0	0	0	0	0	0	0	0	0	0	0	0	0	0	0	0	0	0	3.84346342175861	0
Bacteria	ASV12817	ASV12817	ASV12817	ASV12817	0	0	0	0	0	0	0	0	0	0	0	0	0	0	0	0	0	0	0	0	0	0	0	0	0	0	0	0	0	0	0	0	0	0	0	0	0	0	0	0	0	0	0	3.84346342175861	0
Bacteria	Proteobacteria	Gammaproteobacteria	Oceanospirillales	ASV12818	0	0	0	0	0	0	0	0	0	0	0	0	0	0	0	0	0	0	0	0	0	0	0	0	0	0	0	0	0	0	0	0	0	0	0	0	0	0	0	0	0	0	0	3.84346342175861	0
Bacteria	Bacteroidota	Bacteroidia	Flavobacteriales	ASV12822	0	0	0	0	0	0	0	0	0	0	0	0	0	0	0	0	0	0	0	0	0	0	0	0	0	0	0	0	0	0	0	0	0	0	0	0	0	0	0	0	0	0	0	0	0
Bacteria	Desulfobacterota	Desulfuromonadia	Bradymonadales	ASV12824	0	0	0	0	0	0	0	0	0	0	0	0	0	0	0	0	0	0	0	0	0	0	0	0	0	0	0	0	0	0	0	0	0	0	0	0	0	0	0	0	0	0	0	0	0
Bacteria	Proteobacteria	Gammaproteobacteria	ASV12826	ASV12826	0	0	0	0	0	0	0	0	0	0	0	0	0	0	0	0	0	0	0	0	0	0	0	0	0	0	0	0	0	0	0	0	0	0	0	0	0	0	0	0	0	0	0	0	0
Bacteria	Proteobacteria	Gammaproteobacteria	ASV12827	ASV12827	0	0	0	0	0	0	0	0	0	0	0	0	0	0	0	0	0	0	0	0	0	0	0	0	0	0	0	0	0	0	0	0	0	0	0	0	0	0	0	0	0	0	0	0	0
Bacteria	ASV12829	ASV12829	ASV12829	ASV12829	0	0	0	0	0	0	0	0	0	0	0	0	0	0	0	0	0	0	0	0	0	0	0	0	0	0	0	0	0	0	0	0	0	0	0	0	0	0	0	0	0	0	0	0	0
Bacteria	ASV12830	ASV12830	ASV12830	ASV12830	0	0	0	0	0	0	0	0	0	0	0	0	0	0	0	0	0	0	0	0	0	0	0	0	0	0	0	0	0	0	0	0	0	0	0	0	0	0	0	0	0	0	0	0	0
Bacteria	Proteobacteria	Alphaproteobacteria	ASV12831	ASV12831	0	0	0	0	0	0	0	0	0	0	0	0	0	0	0	0	0	0	0	0	0	0	0	0	0	0	0	0	0	0	0	0	0	0	0	0	0	0	0	0	0	0	0	0	0
Bacteria	ASV12832	ASV12832	ASV12832	ASV12832	0	0	0	0	0	0	0	0	0	0	0	0	0	0	0	0	0	0	0	0	0	0	0	0	0	0	0	0	0	0	0	0	0	0	0	0	0	0	0	0	0	0	0	0	0
Bacteria	ASV12834	ASV12834	ASV12834	ASV12834	0	0	0	0	0	0	0	0	0	0	0	0	0	0	0	0	0	0	0	0	0	0	0	0	0	0	0	0	0	0	0	0	0	0	0	0	0	0	0	0	0	0	0	0	0
Bacteria	Proteobacteria	Gammaproteobacteria	EC3	ASV1284	0	0	0	0	0	1.57097343798111	186.965811965812	5.80196725369682	5.23815260833809	3.52058131838729	0	0	0	0	0	560.951778837864	184.447335388915	90.1316022664553	34.8504913919286	0	0	4.20978184910458	1.54339327358344	1.43247594872882	0	104.382630730246	13.8066830718383	1.2984534121408	0	0	2.45152717885607	0	0	62.222304161059	302.811605759477	20.9540922032442	7.25350767542004	0	0	0	3.46489541213198	0	85.6890777104725	138.36468318331	252.463222249516
Bacteria	ASV12847	ASV12847	ASV12847	ASV12847	0	0	0	0	0	0	0	0	0	0	0	0	0	0	0	0	0	0	0	0	0	0	0	0	0	0	0	0	0	0	0	0	0	0	0	0	0	0	0	0	0	0	0	0	0
Bacteria	Proteobacteria	Gammaproteobacteria	ASV12852	ASV12852	0	0	0	0	0	0	0	0	0	0	0	0	0	0	0	0	0	0	0	0	0	0	0	0	0	0	0	0	0	0	0	0	0	0	0	0	0	0	0	0	0	0	0	0	0
Bacteria	Bacteroidota	Bacteroidia	Flavobacteriales	ASV12854	0	0	0	0	0	0	0	0	0	0	0	0	0	0	0	0	0	0	0	0	0	0	0	0	0	0	0	0	0	0	0	0	0	0	0	0	0	0	0	0	0	0	0	0	0
Bacteria	Myxococcota	Polyangia	Blfdi19	ASV1286	0	0	0	817.291166616754	0	1.57097343798111	5.72344322344322	36.7457926067465	25.1431325200228	0	0	3.12615276883351	0	0	0	0	39.1746553038403	167.097914314215	0	1.37046939947401	0	0	1.54339327358344	0	0	0	12.7446305278507	0	0	0	0	0	0	0	2.52343004799564	2.61926152540553	0	0	0	0	0	0	1.05788984827744	745.631903821171	6.82333033106799
Bacteria	Proteobacteria	Gammaproteobacteria	ASV12865	ASV12865	0	0	0	0	0	0	0	0	0	0	0	0	0	0	0	0	0	0	0	0	0	0	0	0	0	0	0	0	0	0	0	0	0	0	0	0	0	0	0	0	0	0	0	0	0
Bacteria	Cyanobacteria	Cyanobacteriia	Cyanobacteriales	Chroococcidiopsaceae	0	0	0	4.42576444016293	2.70161475513915	1.57097343798111	114.468864468864	0	4.19052208667047	0	4.75895873982773	3.12615276883351	0	1.58908489368228	2.0572956848223	2.29898270015518	0	5.06357316103682	1.83423638904888	56.1892453784346	4.12400044539205	0	4.63017982075031	7.1623797436441	541.10776688455	0	1.06205254398756	0	599.316164888781	396.532049119735	2.45152717885607	13.5184824692319	0	2.30452978374293	0	0	0	0	0	0	0	0	46.5471533242073	42.2780976393448	259.286552580584
Bacteria	Proteobacteria	Gammaproteobacteria	MBAE14	ASV12873	0	0	0	0	0	0	0	0	0	0	0	0	0	0	0	0	0	0	0	0	0	0	0	0	0	0	0	0	0	0	0	0	0	0	0	0	0	0	0	0	0	0	0	0	0
Bacteria	ASV12882	ASV12882	ASV12882	ASV12882	0	0	0	0	0	0	0	0	0	0	0	0	0	0	0	0	0	0	0	0	0	0	0	0	0	0	0	0	0	0	0	0	0	0	0	0	0	0	0	0	0	0	0	0	0
Bacteria	Proteobacteria	Gammaproteobacteria	SAR86_clade	ASV12884	0	0	0	0	0	0	0	0	0	0	0	0	0	0	0	0	0	0	0	0	0	0	0	0	0	0	0	0	0	0	0	0	0	0	0	0	0	0	0	0	0	0	0	0	0
Bacteria	Proteobacteria	Gammaproteobacteria	ASV12896	ASV12896	0	0	0	0	0	0	0	0	0	0	0	0	0	0	0	0	0	0	0	0	0	0	0	0	0	0	0	0	0	0	0	0	0	0	0	0	0	0	0	0	0	0	0	0	0
Archaea	Halobacterota	Halobacteria	Halobacterales	Halococcaceae	0	0	3819.91814461119	2094.86183501045	726.734369132431	6.28389375192444	1.90781440781441	0	1.04763052166762	3.52058131838729	0	106.289194140339	31.340523744924	0	2.0572956848223	57.4745675038795	9.79366382596006	16.2034341153178	1.83423638904888	10.9637551957921	4.12400044539205	4.20978184910458	9.26035964150061	0	6.91511523175144	16.1973047684865	3.18615763196268	3.8953602364224	12.805900959162	12.5598386599011	2.45152717885607	0	0	3.45679467561439	0	0	0	0	0	0	0	3.87103267538681	4.23155939310975	0	0
Bacteria	Proteobacteria	Gammaproteobacteria	ASV12908	ASV12908	0	0	0	0	0	0	0	0	0	0	0	0	0	0	0	0	0	0	0	0	0	0	0	0	0	0	0	0	0	0	0	0	0	0	0	0	0	0	0	0	0	0	0	0	0
Bacteria	Proteobacteria	Gammaproteobacteria	Burkholderiales	ASV12913	0	0	0	0	0	0	0	0	0	0	0	0	0	0	0	0	0	0	0	0	0	0	0	0	0	0	0	0	0	0	0	0	0	0	0	0	0	0	0	0	0	0	0	0	0
Bacteria	Bacteroidota	Bacteroidia	ASV12915	ASV12915	0	0	0	0	0	0	0	0	0	0	0	0	0	0	0	0	0	0	0	0	0	0	0	0	0	0	0	0	0	0	0	0	0	0	0	0	0	0	0	0	0	0	0	0	0
Bacteria	Patescibacteria	Gracilibacteria	JGI_0000069_P22	ASV12917	0	0	0	0	0	0	0	0	0	0	0	0	0	0	0	0	0	0	0	0	0	0	0	0	0	0	0	0	0	0	0	0	0	0	0	0	0	0	0	0	0	0	0	0	0
Bacteria	ASV12922	ASV12922	ASV12922	ASV12922	0	0	0	0	0	0	0	0	0	0	0	0	0	0	0	0	0	0	0	0	0	0	0	0	0	0	0	0	0	0	0	0	0	0	0	0	0	0	0	0	0	0	0	0	0
Bacteria	Proteobacteria	Alphaproteobacteria	ASV12923	ASV12923	0	0	0	0	0	0	0	0	0	0	0	0	0	0	0	0	0	0	0	0	0	0	0	0	0	0	0	0	0	0	0	0	0	0	0	0	0	0	0	0	0	0	0	0	0
Bacteria	Bacteroidota	Bacteroidia	Chitinophagales	ASV1293	0	0	9.74468914441629	2.95050962677528	445.766434597959	3.14194687596222	5.72344322344322	3.86797816913121	2.09526104333524	0	0	12.504611075334	264.15584299293	58.7961410662442	2.0572956848223	11.4949135007759	3.26455460865335	2.02542926441473	148.573147512959	4.11140819842204	1.37466681513068	8.41956369820916	32.4112587452521	0	3.45755761587572	0	23.3651559677263	14.2829875335488	2.5611801918324	344.49843181443	0	35.148054420003	0	3.45679467561439	0	0	0	2.19386288795723	0	0	3.46489541213198	3.87103267538681	2.11577969655488	26.9042439523103	0
Bacteria	Proteobacteria	Gammaproteobacteria	ASV12930	ASV12930	0	0	0	0	0	0	0	0	0	0	0	0	0	0	0	0	0	0	0	0	0	0	0	0	0	0	0	0	0	0	0	0	0	0	0	0	0	0	0	0	0	0	0	0	0
Bacteria	ASV12934	ASV12934	ASV12934	ASV12934	0	0	0	0	0	0	0	0	0	0	0	0	0	0	0	0	0	0	0	0	0	0	0	0	0	0	0	0	0	0	0	0	0	0	0	0	0	0	0	0	0	0	0	0	0
Bacteria	ASV12947	ASV12947	ASV12947	ASV12947	0	0	0	0	0	0	0	0	0	0	0	0	0	0	0	0	0	0	0	0	0	0	0	0	0	0	0	0	0	0	0	0	0	0	0	0	0	0	0	0	0	0	0	0	0
Bacteria	Bacteroidota	Bacteroidia	ASV12969	ASV12969	0	0	0	0	0	0	0	0	0	0	0	0	0	0	0	0	0	0	0	0	0	0	0	0	0	0	0	0	0	0	0	0	0	0	0	0	0	0	0	0	0	0	0	0	0
Bacteria	ASV12985	ASV12985	ASV12985	ASV12985	0	0	0	0	0	0	0	0	0	0	0	0	0	0	0	0	0	0	0	0	0	0	0	0	0	0	0	0	0	0	0	0	0	0	0	0	0	0	0	0	0	0	0	0	0
Bacteria	ASV12986	ASV12986	ASV12986	ASV12986	0	0	0	0	0	0	0	0	0	0	0	0	0	0	0	0	0	0	0	0	0	0	0	0	0	0	0	0	0	0	0	0	0	0	0	0	0	0	0	0	0	0	0	0	0
Bacteria	Proteobacteria	Gammaproteobacteria	Burkholderiales	ASV12989	0	0	0	0	0	0	0	0	0	0	0	0	0	0	0	0	0	0	0	0	0	0	0	0	0	0	0	0	0	0	0	0	0	0	0	0	0	0	0	0	0	0	0	0	0
Bacteria	Desulfobacterota	Desulfuromonadia	Bradymonadales	ASV1299	0	0	0	2.95050962677528	2.70161475513915	0	61.0500610500611	81.2275415517555	0	89.7748236188759	59.4869842478466	3.12615276883351	0	0	0	2.29898270015518	551.709728862417	103.296892485151	5.50270916714662	0	0	0	1.54339327358344	0	0	0	12.7446305278507	146.72523557191	0	5.38278799710047	4.90305435771214	0	0	43.7860658911156	242.249284607581	55.0044920335161	0	0	1.77151370531578	0	0	0	3.17366954483231	57.6519513263792	40.9399819864079
Bacteria	Cyanobacteria	Cyanobacteriia	ASV12993	ASV12993	0	0	0	0	0	0	0	0	0	0	0	0	0	0	0	0	0	0	0	0	0	0	0	0	0	0	0	0	0	0	0	0	0	0	0	0	0	0	0	0	0	0	0	0	0
Bacteria	Bacteroidota	Bacteroidia	Flavobacteriales	ASV12997	0	0	0	0	0	0	0	0	0	0	0	0	0	0	0	0	0	0	0	0	0	0	0	0	0	0	0	0	0	0	0	0	0	0	0	0	0	0	0	0	0	0	0	0	0
Bacteria	Proteobacteria	Alphaproteobacteria	ASV12999	ASV12999	0	0	0	0	0	0	0	0	0	0	0	0	0	0	0	0	0	0	0	0	0	0	0	0	0	0	0	0	0	0	0	0	0	0	0	0	0	0	0	0	0	0	0	0	0
Bacteria	Firmicutes	Bacilli	Staphylococcales	Staphylococcaceae	3832.72628349479	194.878263948988	84.4539725849412	59.0101925355057	64.8387541233395	38644.3756008973	30.5250305250305	34.8118035221809	44.00048191004	44.0072664798412	159.425117784229	118.793805215673	58.2038298120016	50.8507165978328	4040.528724991	57.4745675038795	63.6588148687404	47.5975877137461	16.5081275014399	115.119429555817	43.9893380841818	37.8880366419412	44.7584049339196	40.109326564407	43.2194701984465	37.7937111264686	47.7923644794403	37.6551489520832	189.527334195597	34.090990648303	98.0610871542427	52.7220816300045	45.0041888514239	49.5473903504729	37.8514507199346	20.9540922032442	181.337691885501	502.394601342205	42.5163289275787	25.4820351652085	48.5085357698478	34.8392940784813	50.778712717317	46.1215610611034	88.7032943038839
Bacteria	Planctomycetota	OM190	ASV1300	ASV1300	0	2.09546520375256	0	0	0	0	0	0	24.0955019983552	0	0	3.12615276883351	0	17.479933830505	0	0	0	125.576614393713	0	0	0	0	49.3885847546699	1.43247594872882	0	0	0	1.2984534121408	0	0	0	0	0	1.15226489187146	0	0	4.83567178361336	2.19386288795723	0	0	0	0	0	0	0
Bacteria	Bacteroidota	Bacteroidia	Flavobacteriales	ASV13001	0	0	0	0	0	0	0	0	0	0	0	0	0	0	0	0	0	0	0	0	0	0	0	0	0	0	0	0	0	0	0	0	0	0	0	0	0	0	0	0	0	0	0	0	0
Bacteria	Proteobacteria	ASV13010	ASV13010	ASV13010	0	0	0	0	0	0	0	0	0	0	0	0	0	0	0	0	0	0	0	0	0	0	0	0	0	0	0	0	0	0	0	0	0	0	0	0	0	0	0	0	0	0	0	0	0
Bacteria	Proteobacteria	Gammaproteobacteria	ASV13012	ASV13012	0	0	0	0	0	0	0	0	0	0	0	0	0	0	0	0	0	0	0	0	0	0	0	0	0	0	0	0	0	0	0	0	0	0	0	0	0	0	0	0	0	0	0	0	0
Bacteria	Patescibacteria	Gracilibacteria	Absconditabacteriales_(SR1)	ASV13018	0	0	0	0	0	0	0	0	0	0	0	0	0	0	0	0	0	0	0	0	0	0	0	0	0	0	0	0	0	0	0	0	0	0	0	0	0	0	0	0	0	0	0	0	0
Bacteria	ASV13020	ASV13020	ASV13020	ASV13020	0	0	0	0	0	0	0	0	0	0	0	0	0	0	0	0	0	0	0	0	0	0	0	0	0	0	0	0	0	0	0	0	0	0	0	0	0	0	0	0	0	0	0	0	0
Bacteria	ASV13026	ASV13026	ASV13026	ASV13026	0	0	0	0	0	0	0	0	0	0	0	0	0	0	0	0	0	0	0	0	0	0	0	0	0	0	0	0	0	0	0	0	0	0	0	0	0	0	0	0	0	0	0	0	0
Bacteria	Proteobacteria	Alphaproteobacteria	ASV13033	ASV13033	0	0	0	0	0	0	0	0	0	0	0	0	0	0	0	0	0	0	0	0	0	0	0	0	0	0	0	0	0	0	0	0	0	0	0	0	0	0	0	0	0	0	0	0	0
Bacteria	Bacteroidota	Bacteroidia	ASV13039	ASV13039	0	0	0	0	0	0	0	0	0	0	0	0	0	0	0	0	0	0	0	0	0	0	0	0	0	0	0	0	0	0	0	0	0	0	0	0	0	0	0	0	0	0	0	0	0
Bacteria	Bacteroidota	Bacteroidia	Flavobacteriales	ASV13052	0	0	0	0	0	0	0	0	0	0	0	0	0	0	0	0	0	0	0	0	0	0	0	0	0	0	0	0	0	0	0	0	0	0	0	0	0	0	0	0	0	0	0	0	0
Bacteria	ASV13056	ASV13056	ASV13056	ASV13056	0	0	0	0	0	0	0	0	0	0	0	0	0	0	0	0	0	0	0	0	0	0	0	0	0	0	0	0	0	0	0	0	0	0	0	0	0	0	0	0	0	0	0	0	0
Bacteria	ASV13066	ASV13066	ASV13066	ASV13066	0	0	0	0	0	0	0	0	0	0	0	0	0	0	0	0	0	0	0	0	0	0	0	0	0	0	0	0	0	0	0	0	0	0	0	0	0	0	0	0	0	0	0	0	0
Bacteria	ASV13067	ASV13067	ASV13067	ASV13067	0	0	0	0	0	0	0	0	0	0	0	0	0	0	0	0	0	0	0	0	0	0	0	0	0	0	0	0	0	0	0	0	0	0	0	0	0	0	0	0	0	0	0	0	0
Bacteria	ASV13068	ASV13068	ASV13068	ASV13068	0	0	0	0	0	0	0	0	0	0	0	0	0	0	0	0	0	0	0	0	0	0	0	0	0	0	0	0	0	0	0	0	0	0	0	0	0	0	0	0	0	0	0	0	0
Bacteria	Desulfobacterota	ASV13089	ASV13089	ASV13089	0	0	0	0	0	0	0	0	0	0	0	0	0	0	0	0	0	0	0	0	0	0	0	0	0	0	0	0	0	0	0	0	0	0	0	0	0	0	0	0	0	0	0	0	0
Bacteria	ASV13093	ASV13093	ASV13093	ASV13093	0	0	0	0	0	0	0	0	0	0	0	0	0	0	0	0	0	0	0	0	0	0	0	0	0	0	0	0	0	0	0	0	0	0	0	0	0	0	0	0	0	0	0	0	0
Bacteria	ASV13106	ASV13106	ASV13106	ASV13106	0	0	0	0	0	0	0	0	0	0	0	0	0	0	0	0	0	0	0	0	0	0	0	0	0	0	0	0	0	0	0	0	0	0	0	0	0	0	0	0	0	0	0	0	0
Bacteria	Proteobacteria	Gammaproteobacteria	ASV13116	ASV13116	0	0	0	0	0	0	0	0	0	0	0	0	0	0	0	0	0	0	0	0	0	0	0	0	0	0	0	0	0	0	0	0	0	0	0	0	0	0	0	0	0	0	0	0	0
Bacteria	Proteobacteria	Gammaproteobacteria	Cellvibrionales	ASV13138	0	0	0	0	0	0	0	0	0	0	0	0	0	0	0	0	0	0	0	0	0	0	0	0	0	0	0	0	0	0	0	0	0	0	0	0	0	0	0	0	0	0	0	0	0
Bacteria	ASV13139	ASV13139	ASV13139	ASV13139	0	0	0	0	0	0	0	0	0	0	0	0	0	0	0	0	0	0	0	0	0	0	0	0	0	0	0	0	0	0	0	0	0	0	0	0	0	0	0	0	0	0	0	0	0
Bacteria	Proteobacteria	Alphaproteobacteria	Acetobacterales	Acetobacteraceae	1348.10403977814	2.09546520375256	3.24822971480543	1.47525481338764	0	7.85486718990555	1.90781440781441	1.93398908456561	3.14289156500285	1.76029065919365	4.75895873982773	6.25230553766701	4.47721767784628	39.7271223420569	0	4.59796540031036	6.52910921730671	3.03814389662209	0	2.74093879894803	5.49866726052273	4.20978184910458	9.26035964150061	2.86495189745764	3.45755761587572	10.798203178991	2.12410508797512	2.5969068242816	0	5.38278799710047	2.45152717885607	1.35184824692319	0	1.15226489187146	5.04686009599128	358.838828980557	2.41783589180668	4.38772577591446	3.54302741063156	8.49401172173618	0	0	3.17366954483231	0	0
Bacteria	ASV13153	ASV13153	ASV13153	ASV13153	0	0	0	0	0	0	0	0	0	0	0	0	0	0	0	0	0	0	0	0	0	0	0	0	0	0	0	0	0	0	0	0	0	0	0	0	0	0	0	0	0	0	0	0	0
Bacteria	ASV13159	ASV13159	ASV13159	ASV13159	0	0	0	0	0	0	0	0	0	0	0	0	0	0	0	0	0	0	0	0	0	0	0	0	0	0	0	0	0	0	0	0	0	0	0	0	0	0	0	0	0	0	0	0	0
Bacteria	Bacteroidota	Bacteroidia	Bacteroidales	Marinilabiliaceae	9.06796439312648	8.38186081501024	2140.58338205678	8.85152888032585	5.40322951027829	3.14194687596222	0	5.80196725369682	5.23815260833809	7.04116263677458	2.37947936991386	6.25230553766701	6.71582651676942	7.94542446841138	0	0	4.89683191298003	11.139860954281	1.83423638904888	2.74093879894803	0	16.8391273964183	0	0	3.45755761587572	3.59940105966367	2.12410508797512	2.5969068242816	0	0	0	0	3.46186068087876	5.76132445935731	10.0937201919826	7.85778457621658	4.83567178361336	10.9693144397861	33.6587604009998	33.9760468869447	31.1840587091879	0	2.11577969655488	3.84346342175861	13.646660662136
Bacteria	ASV13160	ASV13160	ASV13160	ASV13160	0	0	0	0	0	0	0	0	0	0	0	0	0	0	0	0	0	0	0	0	0	0	0	0	0	0	0	0	0	0	0	0	0	0	0	0	0	0	0	0	0	0	0	0	0
Bacteria	Proteobacteria	Gammaproteobacteria	ASV13161	ASV13161	0	0	0	0	0	0	0	0	0	0	0	0	0	0	0	0	0	0	0	0	0	0	0	0	0	0	0	0	0	0	0	0	0	0	0	0	0	0	0	0	0	0	0	0	0
Bacteria	ASV13163	ASV13163	ASV13163	ASV13163	0	0	0	0	0	0	0	0	0	0	0	0	0	0	0	0	0	0	0	0	0	0	0	0	0	0	0	0	0	0	0	0	0	0	0	0	0	0	0	0	0	0	0	0	0
Bacteria	ASV13164	ASV13164	ASV13164	ASV13164	0	0	0	0	0	0	0	0	0	0	0	0	0	0	0	0	0	0	0	0	0	0	0	0	0	0	0	0	0	0	0	0	0	0	0	0	0	0	0	0	0	0	0	0	0
Bacteria	Proteobacteria	Gammaproteobacteria	ASV13169	ASV13169	0	0	0	0	0	0	0	0	0	0	0	0	0	0	0	0	0	0	0	0	0	0	0	0	0	0	0	0	0	0	0	0	0	0	0	0	0	0	0	0	0	0	0	0	0
Bacteria	ASV13173	ASV13173	ASV13173	ASV13173	0	0	0	0	0	0	0	0	0	0	0	0	0	0	0	0	0	0	0	0	0	0	0	0	0	0	0	0	0	0	0	0	0	0	0	0	0	0	0	0	0	0	0	0	0
Bacteria	Proteobacteria	Gammaproteobacteria	ASV13174	ASV13174	0	0	0	0	0	0	0	0	0	0	0	0	0	0	0	0	0	0	0	0	0	0	0	0	0	0	0	0	0	0	0	0	0	0	0	0	0	0	0	0	0	0	0	0	0
Bacteria	Proteobacteria	Alphaproteobacteria	ASV13175	ASV13175	0	0	0	0	0	0	0	0	0	0	0	0	0	0	0	0	0	0	0	0	0	0	0	0	0	0	0	0	0	0	0	0	0	0	0	0	0	0	0	0	0	0	0	0	0
Bacteria	Proteobacteria	Gammaproteobacteria	ASV13187	ASV13187	0	0	0	0	0	0	0	0	0	0	0	0	0	0	0	0	0	0	0	0	0	0	0	0	0	0	0	0	0	0	0	0	0	0	0	0	0	0	0	0	0	0	0	0	0
Bacteria	Actinobacteriota	Actinobacteria	Propionibacteriales	Nocardioidaceae	311.333444164009	4.19093040750512	3.24822971480543	1.47525481338764	2.70161475513915	1.57097343798111	1.90781440781441	1.93398908456561	3.14289156500285	0	0	6.25230553766701	0	4.76725468104683	4.1145913696446	0	3.26455460865335	4.05085852882945	1.83423638904888	24.6684491905323	2.74933363026137	0	3.08678654716687	0	5.18633642381358	5.39910158949551	0	3.8953602364224	0	3.58852533140031	2.45152717885607	2.70369649384639	3.46186068087876	3.45679467561439	2.52343004799564	0	0	0	0	16.9880234434724	0	4238.78077954856	4.23155939310975	0	0
Bacteria	Proteobacteria	Gammaproteobacteria	Oceanospirillales	ASV13212	0	0	0	0	0	0	0	0	0	0	0	0	0	0	0	0	0	0	0	0	0	0	0	0	0	0	0	0	0	0	0	0	0	0	0	0	0	0	0	0	0	0	0	0	0
Bacteria	Proteobacteria	Gammaproteobacteria	Oceanospirillales	ASV13224	0	0	0	0	0	0	0	0	0	0	0	0	0	0	0	0	0	0	0	0	0	0	0	0	0	0	0	0	0	0	0	0	0	0	0	0	0	0	0	0	0	0	0	0	0
Bacteria	Proteobacteria	Alphaproteobacteria	ASV13226	ASV13226	0	0	0	0	0	0	0	0	0	0	0	0	0	0	0	0	0	0	0	0	0	0	0	0	0	0	0	0	0	0	0	0	0	0	0	0	0	0	0	0	0	0	0	0	0
Bacteria	Planctomycetota	OM190	ASV13237	ASV13237	0	0	0	0	0	0	0	0	0	0	0	0	0	0	0	0	0	0	0	0	0	0	0	0	0	0	0	0	0	0	0	0	0	0	0	0	0	0	0	0	0	0	0	0	0
Bacteria	Proteobacteria	Alphaproteobacteria	Rhizobiales	ASV13244	0	0	0	0	0	0	0	0	0	0	0	0	0	0	0	0	0	0	0	0	0	0	0	0	0	0	0	0	0	0	0	0	0	0	0	0	0	0	0	0	0	0	0	0	0
Bacteria	Proteobacteria	Gammaproteobacteria	ASV13251	ASV13251	0	0	0	0	0	0	0	0	0	0	0	0	0	0	0	0	0	0	0	0	0	0	0	0	0	0	0	0	0	0	0	0	0	0	0	0	0	0	0	0	0	0	0	0	0
Bacteria	Bacteroidota	Bacteroidia	ASV13252	ASV13252	0	0	0	0	0	0	0	0	0	0	0	0	0	0	0	0	0	0	0	0	0	0	0	0	0	0	0	0	0	0	0	0	0	0	0	0	0	0	0	0	0	0	0	0	0
Bacteria	Proteobacteria	Gammaproteobacteria	Cellvibrionales	ASV13281	0	0	0	0	0	0	0	0	0	0	0	0	0	0	0	0	0	0	0	0	0	0	0	0	0	0	0	0	0	0	0	0	0	0	0	0	0	0	0	0	0	0	0	0	0
Bacteria	Desulfobacterota	Desulfuromonadia	PB19	ASV1329	0	0	3.24822971480543	1613.92876584608	0	0	0	3.86797816913121	0	0	2.37947936991386	12.504611075334	0	0	0	0	0	0	0	1.37046939947401	1.37466681513068	4.20978184910458	3.08678654716687	0	0	1.79970052983184	2.12410508797512	0	0	3.58852533140031	0	1.35184824692319	3.46186068087876	2.30452978374293	0	0	0	0	0	0	0	0	0	0	0
Bacteria	Proteobacteria	Gammaproteobacteria	ASV13291	ASV13291	0	0	0	0	0	0	0	0	0	0	0	0	0	0	0	0	0	0	0	0	0	0	0	0	0	0	0	0	0	0	0	0	0	0	0	0	0	0	0	0	0	0	0	0	0
Bacteria	Proteobacteria	Gammaproteobacteria	Oceanospirillales	Oceanospirillaceae	148.110085087733	123.632447021401	42.2269862924706	989.895979783108	140.483967267236	15.7097343798111	19.0781440781441	139.247214088724	1939.16409560676	40.4866851614539	92.7996954266407	53.1445970701696	40.2949591006165	34.9598676610101	26.7448439026899	34.4847405023277	3277.61282708797	42.5340145527093	20.1766002795376	26.0389185900063	53.6120057900966	46.3076003401504	30.8678654716687	53.0016101029664	250.67292715099	11820.4330799355	190.107405373773	29.8644284792384	17.9282613428268	28.7082026512025	51.4820707559774	43.2591439015422	10105.1713274851	88.7243966741026	3881.03541381729	1977.54245168117	3812.92720137913	138.213361941305	226.75375428042	254.820351652085	93773.92943394	19.3551633769341	31.7366954483231	1137.66517284055	2299.46232156991
Bacteria	ASV1334	ASV1334	ASV1334	ASV1334	0	0	0	0	0	0	0	0	55.5244176483838	0	0	0	0	0	0	0	0	0	0	0	0	0	0	0	0	0	0	0	0	0	0	0	0	0	108.507492063812	0	0	0	0	16.9880234434724	0	0	0	0	0
Bacteria	Proteobacteria	ASV1338	ASV1338	ASV1338	0	0	0	0	0	0	0	0	6.28578313000571	72.1719170269395	0	0	0	1.58908489368228	0	0	0	0	51.3586188933685	97.303327362655	0	0	0	0	0	0	1.06205254398756	0	0	0	4.90305435771214	1.35184824692319	0	0	0	0	0	0	0	0	0	0	0	0	0
Bacteria	ASV1339	ASV1339	ASV1339	ASV1339	0	0	0	0	0	0	0	0	0	0	2.37947936991386	0	0	0	0	0	0	77.979026679967	40.3532005590753	0	0	0	0	0	0	0	1.06205254398756	0	0	0	0	0	0	0	0	0	0	0	1.77151370531578	0	0	0	0	0	0
Bacteria	Bacteroidota	Bacteroidia	Flavobacteriales	ASV1345	0	0	0	0	0	0	11.4468864468864	3.86797816913121	0	0	0	0	0	1.58908489368228	0	22.9898270015518	0	1.01271463220736	3.66847277809775	1.37046939947401	2.74933363026137	0	0	1.43247594872882	12.101451655565	1.79970052983184	1.06205254398756	0	0	0	0	0	0	23.0452978374292	2.52343004799564	2.61926152540553	0	0	0	0	0	514.847345826446	62.4155010483688	57.6519513263792	13.646660662136
Bacteria	Proteobacteria	Gammaproteobacteria	SAR86_clade	ASV1347	0	0	0	0	0	0	0	0	0	0	0	0	0	0	0	0	0	0	0	0	0	0	0	0	0	0	0	0	0	0	0	0	0	0	0	0	0	0	0	0	0	11.6130980261604	0	0	0
Bacteria	Cloacimonadota	Cloacimonadia	Cloacimonadales	Cloacimonadaceae	0	0	0	0	0	1786.19679898452	0	0	0	0	0	0	0	3.17816978736455	0	2.29898270015518	1.63227730432668	0	0	0	0	0	0	1.43247594872882	0	5.39910158949551	1.06205254398756	2.5969068242816	0	1.79426266570016	7.35458153656821	1.35184824692319	0	0	0	0	0	0	0	0	0	3.87103267538681	0	0	0
Bacteria	Proteobacteria	Gammaproteobacteria	ASV1359	ASV1359	0	0	0	0	0	0	0	0	0	0	0	0	0	0	0	0	0	0	0	0	0	0	0	0	0	0	0	0	0	0	0	0	0	0	0	0	0	0	0	0	0	0	0	0	0
Bacteria	Proteobacteria	Gammaproteobacteria	Burkholderiales	Rhodocyclaceae	0	31.4319780562884	3.24822971480543	2.95050962677528	0	3.14194687596222	1.90781440781441	1.93398908456561	1.04763052166762	0	0	3.12615276883351	4.47721767784628	1.58908489368228	2.0572956848223	0	3.26455460865335	3.03814389662209	0	1.37046939947401	0	0	3.08678654716687	7.1623797436441	3.45755761587572	0	2.12410508797512	2.5969068242816	2.5611801918324	1.79426266570016	2.45152717885607	1.35184824692319	3.46186068087876	0	5.04686009599128	264.545414065958	7.25350767542004	541.884133325435	7.08605482126312	0	3.46489541213198	0	3.17366954483231	0	0
Bacteria	Firmicutes	Clostridia	Peptostreptococcales_Tissierellales	Anaerococcus	3814.59035470854	75.4367473350921	162.411485740272	47.2081540284046	45.9274508373655	48139.3390600552	17.1703296703297	27.0758471839185	29.3336546066933	49.2881384574221	42.8306286584495	156.307638441675	190.281751308467	30.1926129799632	26.7448439026899	190.81556411288	58.7619829557604	52.6611608747829	23.8450730576354	41.1140819842204	27.4933363026137	33.6782547928366	60.192337669754	3704.38280341273	46.6770278143222	53.9910158949551	50.9785221114029	31.1628818913792	28.1729821101564	43.0623039768038	58.8366522925456	36.4999026669262	41.5423281705451	47.24286056673	20.1874403839651	23.5733537286497	140.234481724787	24.1324917675295	44.2878426328945	8.49401172173618	24.2542678849239	23.2261960523209	33.852475144878	57.6519513263792	20.469990993204
Bacteria	Patescibacteria	Gracilibacteria	Absconditabacteriales_(SR1)	ASV1374	0	2.09546520375256	0	0	0	0	0	0	4.19052208667047	3.52058131838729	0	0	0	0	0	0	0	0	0	0	0	0	0	0	0	0	2.12410508797512	7.79072047284479	2.5611801918324	0	0	0	0	0	0	0	2.41783589180668	2.19386288795723	0	0	0	0	0	0	0
Bacteria	Firmicutes	Bacilli	Bacillales	Planococcaceae	6.04530959541766	270.31501128408	0	0	0	0	0	0	0	0	0	0	0	17.479933830505	0	0	0	0	0	0	0	0	0	0	0	0	1.06205254398756	0	0	0	0	0	0	0	706.560413438779	31.4311383048663	0	103.11155573399	1.77151370531578	8.49401172173618	0	0	0	11.5303902652758	0
Bacteria	Proteobacteria	Alphaproteobacteria	SAR11_clade	Clade_III	0	0	0	1.47525481338764	0	0	0	0	0	0	0	0	0	0	0	0	4.89683191298003	2.02542926441473	3.66847277809775	0	0	0	0	12.8922835385594	15.5590092714407	0	1.06205254398756	0	0	0	0	4.05554474076958	2025.18849831407	0	5.04686009599128	0	4.83567178361336	0	3.54302741063156	0	6.92979082426397	0	1.05788984827744	7.68692684351723	6.82333033106799
Bacteria	Patescibacteria	Gracilibacteria	JGI_0000069_P22	ASV1384	0	2.09546520375256	0	0	0	0	0	0	0	1.76029065919365	0	0	0	0	0	0	0	0	0	0	0	0	1.54339327358344	57.2990379491528	0	0	2.12410508797512	0	0	1.79426266570016	0	10.8147859753855	103.855820426363	0	0	0	4.83567178361336	8.77545155182891	7.08605482126312	0	0	0	0	0	6.82333033106799
Bacteria	ASV1385	ASV1385	ASV1385	ASV1385	3.02265479770883	0	0	0	0	0	3.81562881562882	0	1.04763052166762	0	0	0	0	0	0	0	0	0	0	0	0	0	0	0	0	0	26.551313599689	68.8180308434624	0	0	0	0	0	0	0	0	2.41783589180668	465.098932246932	0	59.4580820521532	0	0	0	7.68692684351723	2483.69224050875
Bacteria	Bacteroidota	Kapabacteria	Kapabacteriales	ASV1388	0	0	0	1.47525481338764	0	0	0	0	0	3.52058131838729	0	0	0	0	0	0	0	0	0	0	0	0	0	0	0	0	0	0	0	0	0	0	0	0	0	314.311383048663	0	390.507594056387	0	8.49401172173618	0	0	0	0	0
Bacteria	Proteobacteria	Alphaproteobacteria	ASV1389	ASV1389	0	0	0	0	0	0	0	0	18.8573493900171	44.0072664798411	14.2768762194832	0	2.23860883892314	38.1380374483746	0	0	0	0	0	0	1.37466681513068	0	23.1508991037515	0	0	0	3.18615763196268	0	0	240.431197203821	0	0	0	0	0	0	0	0	0	0	3.46489541213198	0	0	0	0
Bacteria	Firmicutes	Bacilli	Thermicanales	Thermicanaceae	9.06796439312648	6.28639561125768	29.2340674332489	20.653567387427	45.9274508373655	86103.4831623067	9.53907203907204	19.3398908456561	22.00024095502	15.8426159327428	16.656355589397	34.3876804571686	38.0563502616934	23.8362734052341	20.572956848223	27.5877924018622	13.0582184346134	20.2542926441473	20.1766002795376	24.6684491905322	15.1213349664375	21.0489092455229	20.0641125565847	15.757235436017	31.1180185428815	17.9970052983184	14.8687356158259	25.969068242816	28.1729821101564	14.3541013256013	49.0305435771214	27.0369649384639	55.3897708940601	24.1975627293007	0	2.61926152540553	2.41783589180668	20571.8523003749	5.31454111594734	0	0	30.9682614030945	22.2156868138262	0	13.646660662136
Bacteria	Myxococcota	Polyangia	Polyangiales	Sandaracinaceae	0	0	227.37608003638	60.4854473488933	18.911303285974	1.57097343798111	7.63125763125763	127.64327958133	114.19172686177	19.3631972511301	26.1742730690525	0	0	1.58908489368228	0	6.89694810046554	53.8651510427804	58.7374486680271	9.17118194524438	0	1.37466681513068	4.20978184910458	0	1.43247594872882	0	61.1898180142824	41.4200492155149	6.492267060704	0	0	0	0	69.2372136175752	1.15226489187146	50.4686009599128	13.0963076270276	0	2.19386288795723	0	0	3.46489541213198	0	19.0420172689939	265.198976101344	122.819945959224
Bacteria	Bacteroidota	Bacteroidia	Bacteroidales	Bacteroidetes_vadinHA17	0	0	0	1.47525481338764	2.70161475513915	1597.67998642679	1.90781440781441	0	0	0	2.37947936991386	0	0	0	0	0	0	1.01271463220736	0	0	0	0	0	0	5.18633642381358	0	2.12410508797512	1.2984534121408	0	0	0	1.35184824692319	0	0	0	0	0	287.396038322397	1.77151370531578	0	0	0	1.05788984827744	0	0
Bacteria	Patescibacteria	Gracilibacteria	Absconditabacteriales_(SR1)	ASV1399	0	0	0	0	0	0	0	0	0	0	0	0	0	0	0	0	0	0	0	0	0	0	0	0	0	0	0	0	0	0	0	0	0	0	0	0	2.41783589180668	0	0	0	0	0	0	0	0
Bacteria	Bdellovibrionota	Bdellovibrionia	Bdellovibrionales	Bdellovibrionaceae	136.019465896897	150.873494670184	3819.91814461119	7506.09649051632	2336.89676319536	6480.26543167208	1913.53785103785	12191.8671891016	74217.2890464991	198536.142287815	156957.597677628	31417.8353267767	3559.38805388779	568.892391938254	740.626446536028	3036.95614690499	37139.2055053449	76891.3711649763	205678.429013218	261921.370688675	62709.5507726315	2226.97459817632	836.519154282222	1753.35056124408	3754.90757084103	52050.9387237964	34290.4904877264	76633.4219311378	166438.294766228	63759.1238256551	17491.646421138	1645.19931650553	470.813052599511	3380.74519275087	60156.0489141681	41271.7038558149	16774.9454173547	14859.0333401343	3587.31525326446	6795.20937738894	2026.96381609721	9274.9942902268	6429.85449783027	92454.5126104035	42645.8145691749
Bacteria	ASV1400	ASV1400	ASV1400	ASV1400	0	0	0	0	0	0	0	0	2.09526104333524	3.52058131838729	0	15.6307638441675	0	0	0	4.59796540031036	0	2.02542926441473	0	0	1373.29214831555	0	0	0	0	0	2.12410508797512	1.2984534121408	7.68354057549719	0	0	0	0	0	0	0	0	0	0	0	0	0	1.05788984827744	0	0
Bacteria	ASV1402	ASV1402	ASV1402	ASV1402	0	0	0	0	0	0	0	0	0	5.28087197758094	14.2768762194832	0	0	0	0	0	0	3.03814389662209	0	0	0	0	0	0	0	0	52.0405746553905	119.457713916954	0	1.79426266570016	4.90305435771214	0	0	0	0	0	36.2675383771002	2.19386288795723	1.77151370531578	0	0	0	0	0	81.8799639728159
Bacteria	ASV1403	ASV1403	ASV1403	ASV1403	0	0	0	0	0	0	1.90781440781441	15.4719126765249	0	0	0	0	0	0	0	0	45.703764521147	0	0	0	0	0	0	0	0	0	12.7446305278507	0	0	0	0	0	0	0	52.9920310079084	0	0	0	0	0	0	0	0	49.965024482862	0
Bacteria	Planctomycetota	OM190	ASV1404	ASV1404	0	0	3.24822971480543	1364.61070238357	0	1.57097343798111	0	0	1.04763052166762	0	0	15.6307638441675	0	3.17816978736455	4.1145913696446	2.29898270015518	3.26455460865335	2.02542926441473	0	0	6.87333407565341	0	1.54339327358344	0	0	3.59940105966367	3.18615763196268	1.2984534121408	5.12236038366479	0	4.90305435771214	1.35184824692319	3.46186068087876	4.60905956748585	0	0	2.41783589180668	0	0	8.49401172173618	0	0	2.11577969655488	0	0
Bacteria	Cyanobacteria	Cyanobacteriia	Cyanobacteriales	Microcystaceae	0	0	0	0	0	0	0	0	0	0	0	0	0	0	0	0	0	0	0	0	0	0	0	0	0	0	0	0	0	0	0	0	0	0	0	0	0	0	0	0	0	0	0	0	0
Bacteria	ASV1413	ASV1413	ASV1413	ASV1413	0	0	3.24822971480543	0	0	0	0	0	1.04763052166762	110.8983115292	373.578261076476	0	2.23860883892314	71.5088202157024	0	2.29898270015518	0	1.01271463220736	245.787676132549	178.161021931622	1.37466681513068	8.41956369820916	37.0414385660024	4.29742784618646	0	0	0	0	0	245.813985200922	7.35458153656821	13.5184824692319	0	0	0	0	2.41783589180668	0	0	8.49401172173618	0	0	0	0	0
Bacteria	Proteobacteria	Alphaproteobacteria	ASV1415	ASV1415	0	0	0	0	0	1.57097343798111	0	0	57.619678691719	0	0	0	2.23860883892314	0	0	0	1.63227730432668	129.627472922543	0	2.74093879894803	0	0	1.54339327358344	0	1.72877880793786	0	352.60144460387	0	0	0	0	0	0	0	0	0	0	0	0	0	0	0	0	0	0
Bacteria	Proteobacteria	Alphaproteobacteria	ASV1416	ASV1416	0	0	0	0	0	0	0	0	0	0	0	0	0	0	0	0	1.63227730432668	1.01271463220736	0	0	0	0	0	163.302258155086	0	0	0	0	0	0	0	0	0	0	0	0	0	0	0	0	0	0	0	0	0
Bacteria	Myxococcota	ASV1421	ASV1421	ASV1421	0	0	328.071201195349	1.47525481338764	0	1.57097343798111	0	0	0	0	2.37947936991386	3.12615276883351	0	41.3162072357392	0	0	6.52910921730671	7.08900242545154	0	0	1.37466681513068	4.20978184910458	4.63017982075031	0	0	0	1.06205254398756	0	0	0	0	102.740466766163	0	0	0	0	0	0	12.4005959372105	59.4580820521532	24.2542678849239	0	0	7.68692684351723	0
Bacteria	ASV1426	ASV1426	ASV1426	ASV1426	0	0	3.24822971480543	0	2.70161475513915	0	0	0	24.0955019983552	308.050865358888	161.804597154143	0	2.23860883892314	6.3563395747291	0	0	0	78.9917413121744	0	17.8161021931622	0	33.6782547928366	0	0	0	0	115.763727294644	7.79072047284479	0	249.402510532322	0	1.35184824692319	0	0	5.04686009599128	7.85778457621658	43.5210460525202	2.19386288795723	0	8.49401172173618	0	0	0	0	300.226534566991
Bacteria	Proteobacteria	Alphaproteobacteria	ASV1430	ASV1430	0	0	0	0	0	0	0	0	0	0	0	0	0	0	0	0	0	0	0	0	0	0	0	0	0	0	0	0	0	0	0	0	0	0	0	0	0	0	0	0	0	0	0	0	0
Bacteria	Campilobacterota	Campylobacteria	Campylobacterales	Campylobacteraceae	3.02265479770883	2.09546520375256	0	0	0	0	0	0	0	0	0	0	0	0	0	0	0	0	0	0	0	0	0	0	0	0	0	9.08917388498559	0	0	0	0	0	0	0	1034.60830253518	0	991.626025356667	1.77151370531578	0	0	0	0	0	0
Bacteria	Dependentiae	Babeliae	Babeliales	ASV1434	0	0	0	0	0	0	0	0	0	0	0	0	0	0	0	0	0	0	0	0	0	0	0	0	0	0	0	0	0	0	0	0	0	0	0	146.67864542271	0	0	0	0	0	0	0	0	40.9399819864079
Bacteria	Verrucomicrobiota	Chlamydiae	Chlamydiales	cvE6	0	0	0	0	0	0	219.398656898657	56.0856834524026	47.1433734750428	31.6852318654856	11.8973968495693	0	0	1.58908489368228	0	48.2786367032588	29.3809914778802	83.0425998410038	0	34.2617349868503	1.37466681513068	0	0	0	1.72877880793786	120.579935498733	94.5226764148929	15.5814409456896	0	0	0	1.35184824692319	0	59.9177743773161	403.748807679302	2.61926152540553	2.41783589180668	0	1.77151370531578	0	3.46489541213198	0	6.34733908966463	23.0607805305517	0
Bacteria	Proteobacteria	Alphaproteobacteria	Puniceispirillales	SAR116_clade	3.02265479770883	0	9.74468914441629	11.8020385071011	113.467819715844	4.71292031394333	41.971916971917	7.73595633826243	12.5715662600114	8.80145329596823	7.13843810974159	9.37845830650052	11.1930441946157	4.76725468104683	2598.36444993057	18.3918616012415	6.52910921730671	6.07628779324418	53.1928552824174	2.74093879894803	5.49866726052273	4.20978184910458	3.08678654716687	975.516121084327	20.7453456952543	5.39910158949551	11.6825779838632	3.8953602364224	7.68354057549719	3.58852533140031	2.45152717885607	12.1666342223087	3828.81791305191	8.06585424310024	131.218362495773	0	183.755527777308	383.926005392515	14.1721096425262	0	0	15.4841307015473	5.28944924138719	0	68.2333033106799
Bacteria	Firmicutes	Clostridia	Lachnospirales	Defluviitaleaceae	3.02265479770883	2.09546520375256	0	0	0	0	0	0	0	0	0	0	0	0	0	0	0	0	0	0	0	0	0	0	0	0	0	0	0	0	0	0	0	0	0	94.293414914599	0	206.223111467979	1.77151370531578	0	0	0	0	0	0
Bacteria	ASV145	ASV145	ASV145	ASV145	54.4077863587589	35.6229084637935	5255.63567855519	2181.90186900032	164.798500063488	9.42584062788666	816.544566544567	9095.55066471205	5184.72345173304	1241.00491473152	197.496787702851	37.5138332260021	20.1474795503083	31.7816978736455	8.2291827392892	321.857578021725	4919.68379524061	5450.43015054003	621.806135887569	17.8161021931622	20.6200022269602	4.20978184910458	26.2376856509184	14.3247594872882	20.7453456952543	3189.06933886201	2240.93086781375	298.644284792384	15.3670811509944	19.7368893227017	12.2576358942803	17.5740272100015	3880.74582326509	357.202116480153	5306.77339093483	2001.11580540982	36.2675383771002	65.8158866387168	72.632061917947	42.4700586086809	41.5787449455838	23.2261960523209	918.248388304816	9297.33801723409	7191.79016894566
Bacteria	Bacteroidota	Bacteroidia	Chitinophagales	ASV1450	0	0	0	0	2.70161475513915	0	0	3.86797816913121	7.33341365167333	88.0145329596823	9.51791747965545	0	0	0	0	0	0	0	27.5135458357331	0	0	0	20.0641125565847	0	0	1.79970052983184	25.4892610557015	2.5969068242816	0	0	0	0	0	0	0	0	0	0	0	0	0	0	0	11.5303902652758	0
Bacteria	Bacteroidota	Bacteroidia	ASV1451	ASV1451	0	0	0	2.95050962677528	0	1.57097343798111	0	1.93398908456561	2.09526104333524	0	0	1756.89785608443	0	0	0	0	0	0	53.1928552824174	0	0	155.761928416869	18.5207192830012	1.43247594872882	0	1.79970052983184	57.3508373753283	0	2.5611801918324	0	0	17.5740272100015	0	0	0	0	0	0	0	0	6.92979082426397	0	0	0	211.523240263108
Bacteria	Bacteroidota	Bacteroidia	Chitinophagales	ASV1454	0	0	0	0	0	0	0	0	0	0	0	0	0	0	0	0	0	0	0	0	1.37466681513068	0	0	0	0	0	0	0	0	0	0	0	0	0	0	0	0	0	0	0	0	0	0	0	0
Bacteria	Proteobacteria	Alphaproteobacteria	Rickettsiales	AB1	0	0	1841.74624829468	0	2.70161475513915	0	1.90781440781441	0	57.619678691719	102.096858233231	2.37947936991386	3.12615276883351	2.23860883892314	0	0	0	1.63227730432668	183.301348429533	1.83423638904888	1.37046939947401	2.74933363026137	0	0	0	0	0	2.12410508797512	3.8953602364224	0	1.79426266570016	0	0	3.46186068087876	1.15226489187146	12.6171502399782	0	0	0	0	0	0	0	2.11577969655488	0	20.469990993204
Bacteria	Dependentiae	Babeliae	Babeliales	ASV1465	0	0	0	0	0	0	53.4188034188034	0	32.4765461716962	0	0	0	0	0	0	0	0	0	0	0	0	0	0	0	0	0	1.06205254398756	0	0	0	0	0	0	0	133.741792543769	123.10529169406	0	0	0	0	0	0	0	0	13.646660662136
Bacteria	Myxococcota	ASV1468	ASV1468	ASV1468	0	0	0	0	0	0	72.4969474969475	0	0	0	0	3.12615276883351	2.23860883892314	0	6.1718870544669	2.29898270015518	0	0	0	0	0	0	1.54339327358344	0	0	82.7862243722645	0	0	2.5611801918324	0	0	0	3.46186068087876	0	0	5.23852305081105	0	0	0	0	0	0	0	34.5911707958275	0
Bacteria	ASV1471	ASV1471	ASV1471	ASV1471	0	0	3.24822971480543	0	0	0	0	141.181203173289	105.810682688429	5.28087197758094	0	0	0	1.58908489368228	0	0	341.145956604276	192.415780119399	0	0	0	0	0	0	1.72877880793786	0	32.9236288636144	0	0	0	0	0	0	0	2.52343004799564	70.7200611859492	275.633291665961	0	0	0	0	0	0	57.6519513263792	6.82333033106799
Bacteria	Bacteroidota	Bacteroidia	Sphingobacteriales	env.OPS_17	0	0	0	0	0	0	0	0	0	0	0	0	0	0	0	0	0	0	0	0	0	0	0	0	0	0	0	0	0	0	0	0	0	0	0	0	0	0	0	0	0	0	0	0	0
Bacteria	Proteobacteria	Gammaproteobacteria	ASV1480	ASV1480	0	0	2673.29305528487	1.47525481338764	0	0	5.72344322344322	3.86797816913121	3.14289156500285	1.76029065919365	2.37947936991386	0	4.47721767784628	1.58908489368228	2.0572956848223	0	3.26455460865335	4.05085852882945	0	2.74093879894803	1.37466681513068	0	6.17357309433374	1.43247594872882	1.72877880793786	0	0	0	0	0	0	1.35184824692319	3.46186068087876	1.15226489187146	0	0	0	0	0	0	0	0	3.17366954483231	0	0
Bacteria	Proteobacteria	Gammaproteobacteria	ASV1483	ASV1483	0	0	0	0	0	0	0	0	0	0	0	0	0	0	0	0	0	0	0	0	0	0	0	0	0	0	0	0	0	0	0	0	0	0	0	0	0	0	0	0	0	0	0	0	0
Bacteria	Firmicutes	Bacilli	Acholeplasmatales	Acholeplasmataceae	0	0	0	0	0	0	0	0	0	0	0	0	0	0	0	0	0	0	0	0	0	0	0	0	0	0	0	0	0	0	0	0	0	0	0	0	0	0	0	0	0	0	0	0	0
Bacteria	Desulfobacterota	Desulfuromonadia	Bradymonadales	ASV1490	0	0	0	0	0	0	0	0	0	0	0	0	0	0	0	0	0	0	0	0	0	0	0	0	0	0	0	0	0	0	0	0	0	0	0	0	0	0	0	0	0	0	0	0	0
Bacteria	Proteobacteria	ASV1492	ASV1492	ASV1492	2575.30188764792	0	0	0	0	0	0	0	0	0	0	0	0	0	0	0	0	0	0	0	0	0	0	1.43247594872882	0	0	0	0	0	0	0	0	0	0	0	0	0	0	0	0	0	0	0	0	0
Archaea	Crenarchaeota	Nitrososphaeria	Nitrosopumilales	Nitrosopumilaceae	0	4.19093040750512	25.9858377184434	10.3267836937135	0	0	11.4468864468864	0	8.38104417334095	5.28087197758094	4.75895873982773	131.298416291007	22.3860883892314	4.76725468104683	2.0572956848223	13.7938962009311	4.89683191298003	12.1525755864884	89.8775830633949	8.22281639684408	4.12400044539205	0	4.63017982075031	4.29742784618646	5.18633642381358	3.59940105966367	4.24821017595024	2.5969068242816	5.12236038366479	7.17705066280063	2.45152717885607	1.35184824692319	0	23.0452978374292	0	0	2.41783589180668	0	1.77151370531578	0	0	0	5.28944924138719	0	0
Bacteria	ASV1503	ASV1503	ASV1503	ASV1503	0	0	0	1041.52989825168	0	3.14194687596222	3.81562881562882	3.86797816913121	1.04763052166762	0	2.37947936991386	3.12615276883351	15.670261872462	1.58908489368228	0	11.4949135007759	13.0582184346134	6.07628779324418	3.66847277809775	1.37046939947401	2.74933363026137	0	6.17357309433374	0	0	1.79970052983184	1.06205254398756	3.8953602364224	0	5.38278799710047	0	5.40739298769277	3.46186068087876	6.91358935122877	0	0	0	0	0	0	0	0	1.05788984827744	0	0
Bacteria	Bdellovibrionota	Oligoflexia	053A03_B_DI_P58	ASV1509	0	0	0	1.47525481338764	0	0	106.837606837607	0	29.3336546066933	0	0	0	0	0	0	0	204.034663040835	0	0	1.37046939947401	0	0	1.54339327358344	0	0	0	0	0	0	0	0	0	0	0	0	0	0	0	0	0	0	0	0	0	0
Bacteria	Proteobacteria	Gammaproteobacteria	Granulosicoccales	ASV1510	0	0	0	1017.92582123747	8.10484426541744	0	0	0	0	1.76029065919365	2.37947936991386	0	0	0	0	0	1.63227730432668	2.02542926441473	0	2.74093879894803	0	0	0	2.86495189745764	0	0	0	0	0	0	2.45152717885607	0	0	0	0	0	0	0	0	0	0	3.87103267538681	1.05788984827744	0	0
Bacteria	Bacteroidota	Bacteroidia	Chitinophagales	ASV1517	0	0	0	1.47525481338764	0	0	0	0	5.23815260833809	293.968540085339	0	0	0	0	0	2.29898270015518	1.63227730432668	101.271463220736	154.075856680106	0	0	4.20978184910458	0	1.43247594872882	0	0	25.4892610557015	189.574198172557	0	0	0	0	0	0	0	0	0	0	0	0	0	0	1.05788984827744	0	54.5866426485439
Bacteria	Proteobacteria	Alphaproteobacteria	ASV1522	ASV1522	3.02265479770883	0	0	0	0	0	7.63125763125763	3.86797816913121	1.04763052166762	0	0	3.12615276883351	0	0	0	0	0	0	0	1.37046939947401	0	0	3.08678654716687	15.757235436017	973.302468869016	0	11.6825779838632	0	0	0	0	0	0	0	0	0	0	2.19386288795723	0	0	0	3.87103267538681	0	0	0
Bacteria	ASV1528	ASV1528	ASV1528	ASV1528	0	0	0	0	0	0	0	0	0	1.76029065919365	2.37947936991386	0	0	0	0	0	0	0	0	0	0	0	0	0	0	0	1.06205254398756	0	0	0	0	0	0	0	0	2.61926152540553	0	0	0	0	0	0	0	0	0
Bacteria	Bacteroidota	Bacteroidia	Bacteroidales	Prevotellaceae	0	8.38186081501024	0	60.4854473488933	0	3.14194687596222	1.90781440781441	0	0	0	0	3.12615276883351	235.05392808693	0	0	2.29898270015518	1.63227730432668	1.01271463220736	1.83423638904888	1.37046939947401	2.74933363026137	33.6782547928366	0	0	5.18633642381358	0	0	0	0	5.38278799710047	0	1.35184824692319	0	2.30452978374293	7.57029014398692	301.215075421636	0	623.057060179853	8.85756852657891	0	6.92979082426397	65.8075554815758	0	0	13.646660662136
Bacteria	Margulisbacteria	ASV1532	ASV1532	ASV1532	0	0	0	0	0	0	0	0	0	0	0	0	0	0	0	0	0	0	0	0	0	0	0	0	0	0	0	0	0	0	0	0	0	0	0	0	0	0	0	0	0	0	0	0	0
Bacteria	Planctomycetota	OM190	ASV1537	ASV1537	0	0	0	0	0	0	0	0	0	0	0	0	0	0	0	0	0	0	0	0	0	0	0	0	0	0	0	0	0	0	0	0	0	0	0	0	0	0	0	0	0	0	0	0	0
Bacteria	Proteobacteria	Alphaproteobacteria	ASV1543	ASV1543	0	0	0	0	0	0	0	0	0	0	0	0	0	1.58908489368228	2.0572956848223	0	0	0	0	0	0	0	0	0	0	0	0	0	0	0	0	0	0	47.24286056673	0	0	0	0	0	0	0	0	0	0	0
Bacteria	Proteobacteria	Gammaproteobacteria	ASV1548	ASV1548	0	0	0	0	56.7339098579221	0	0	535.714976424673	33.5241766933638	0	0	3.12615276883351	0	0	0	0	321.558628952355	0	0	0	1.37466681513068	0	0	1.43247594872882	0	109.781732319742	12.7446305278507	0	0	0	0	1.35184824692319	0	0	22.7108704319608	0	0	0	0	0	0	0	2.11577969655488	57.6519513263792	0
Bacteria	Verrucomicrobiota	Verrucomicrobiae	Pedosphaerales	Pedosphaeraceae	18.135928786253	6.28639561125768	0	1.47525481338764	0	45.5582297014522	0	0	1.04763052166762	0	2.37947936991386	3.12615276883351	2.23860883892314	0	0	0	0	0	1.83423638904888	0	0	0	4.63017982075031	1.43247594872882	3.45755761587572	1.79970052983184	2.12410508797512	1.2984534121408	0	0	0	0	0	0	10.0937201919826	5.23852305081105	9.67134356722672	2.19386288795723	19.4866507584736	16.9880234434724	20.7893724727919	0	0	11.5303902652758	20.469990993204
Bacteria	Actinobacteriota	Actinobacteria	Micrococcales	Intrasporangiaceae	66.4984055495942	23.0501172412782	29.2340674332489	36.8813703346911	16.2096885308349	15315.4200468778	19.0781440781441	32.8778144376153	29.3336546066933	28.1646505470983	11.8973968495693	43.7661387636691	26.8633060670777	28.603528086281	32.9167309571568	59.7735502040347	60.3942602600871	43.5467291849166	23.8450730576354	32.8912655873763	28.8680031177443	21.0489092455229	49.3885847546699	24.35209112839	41.4906913905087	55.7907164247869	37.1718390395646	36.3566955399424	12.805900959162	30.5024653169027	51.4820707559774	40.5554474076958	65.7753529366964	17.2839733780719	58.0388911038997	5.23852305081105	14.5070153508401	175.509031036578	17.7151370531578	42.4700586086809	20.7893724727919	58.0654901308022	15.8683477241616	19.2173171087931	20.469990993204
Bacteria	Acidobacteriota	Thermoanaerobaculia	Thermoanaerobaculales	Thermoanaerobaculaceae	0	0	0	0	2.70161475513915	3.14194687596222	1.90781440781441	3.86797816913121	1.04763052166762	0	2.37947936991386	0	0	19.0690187241873	0	0	0	0	1.83423638904888	0	0	0	0	0	1.72877880793786	0	4.24821017595024	0	0	0	0	0	0	1.15226489187146	0	0	2.41783589180668	2.19386288795723	0	0	0	0	3.17366954483231	0	13.646660662136
Bacteria	Proteobacteria	Alphaproteobacteria	ASV1554	ASV1554	0	0	0	0	0	0	0	0	0	0	0	0	0	0	0	0	0	0	0	0	0	0	0	0	0	0	0	0	0	0	0	0	0	0	0	0	0	0	0	0	0	0	0	0	0
Bacteria	Bacteroidota	Bacteroidia	ASV1558	ASV1558	0	0	0	0	2.70161475513915	1.57097343798111	0	1.93398908456561	0	0	2.37947936991386	3.12615276883351	4.47721767784628	0	0	0	0	56.7120194036124	0	0	0	261.006474644484	7.71696636791718	0	0	0	0	0	0	0	0	0	0	2.30452978374293	0	0	0	0	1.77151370531578	0	17.3244770606599	0	0	0	81.8799639728159
Bacteria	Proteobacteria	Alphaproteobacteria	ASV1568	ASV1568	0	0	0	0	0	1.57097343798111	0	0	34.5718072150314	0	0	0	0	0	4.1145913696446	0	78.3493106076805	515.471747793548	29.347782224782	0	0	0	0	0	0	0	27.6133661436766	0	0	0	2.45152717885607	0	3.46186068087876	0	307.858465855468	0	0	0	0	0	0	0	0	7.68692684351723	0
Bacteria	ASV1578	ASV1578	ASV1578	ASV1578	2285.12702706787	0	0	0	0	0	0	0	0	0	0	0	0	0	0	0	0	0	0	0	0	0	0	0	0	0	0	0	0	0	0	0	0	0	0	0	0	4.38772577591446	0	0	0	0	0	0	0
Bacteria	Bacteroidota	Bacteroidia	Chitinophagales	ASV158	3.02265479770883	6.28639561125768	19.4893782888326	13.2772933204888	21.6129180411132	4.71292031394333	15.2625152625153	7.73595633826243	86.9533332984123	3603.31497936939	35.6921905487079	825.304330972046	232.815319248007	54.0288863851974	6.1718870544669	55.1755848037244	14.6904957389401	156.970767992141	3004.47920526206	241.202614307426	4151.49378169466	2445.88325432976	41.6716183867527	8.59485569237292	12.101451655565	14.3976042386547	121.073990014582	1906.12960902269	453.328893954334	170.454953241515	514.820707559774	12.1666342223087	20.7711640852726	23.0452978374292	2.52343004799564	167.632737625954	539.177403872889	4.38772577591446	14.1721096425262	0	3.46489541213198	7.74206535077363	7.40522893794207	11.5303902652758	40.9399819864079
Bacteria	Proteobacteria	Gammaproteobacteria	ASV1582	ASV1582	0	0	0	0	0	0	0	0	0	0	0	0	0	0	0	0	0	0	0	0	0	0	0	0	0	0	0	0	0	0	0	0	0	0	0	0	0	0	0	0	0	0	0	0	0
Bacteria	Planctomycetota	OM190	ASV1587	ASV1587	0	0	3.24822971480543	1081.36177821314	0	0	0	0	1.04763052166762	0	0	3.12615276883351	4.47721767784628	0	0	2.29898270015518	0	2.02542926441473	1.83423638904888	0	1.37466681513068	8.41956369820916	3.08678654716687	1.43247594872882	3.45755761587572	0	0	2.5969068242816	0	0	2.45152717885607	0	0	0	0	0	0	0	0	0	0	0	0	0	0
Bacteria	Planctomycetota	OM190	ASV1591	ASV1591	0	0	0	0	0	0	0	0	0	0	0	0	0	36.5489525546923	0	0	0	0	0	0	0	12.6293455473137	0	0	0	0	0	98.6824593227007	0	1.79426266570016	0	0	0	0	0	0	0	0	0	0	0	0	0	3.84346342175861	0
Bacteria	Planctomycetota	OM190	ASV1592	ASV1592	0	0	6.49645942961086	1057.75770119894	0	0	0	1.93398908456561	5.23815260833809	0	2.37947936991386	3.12615276883351	2.23860883892314	4.76725468104683	0	0	0	0	0	1.37046939947401	2.74933363026137	0	0	1.43247594872882	0	1.79970052983184	1.06205254398756	0	2.5611801918324	1.79426266570016	2.45152717885607	0	0	3.45679467561439	0	0	0	0	0	0	0	0	2.11577969655488	0	0
Bacteria	Proteobacteria	Alphaproteobacteria	Thalassobaculales	Nisaeaceae	0	0	0	0	0	0	0	0	0	0	0	0	0	0	0	0	0	0	0	0	0	0	0	0	0	0	0	0	0	0	0	0	0	0	0	0	0	0	0	0	0	0	0	0	0
Bacteria	Bacteroidota	Bacteroidia	Flavobacteriales	Crocinitomicaceae	223.676455030453	243.073963635297	1796.2710322874	3767.80079339204	21086.103163861	136.674689104357	17229.4719169719	1282.234763067	1895.16361369672	623.142893354551	966.068624185028	440.787540405525	250.724189959392	624.510363217134	148.125289307206	52991.5512385769	10564.0987136023	4202.76572366056	3307.12820945512	3067.11051602284	4001.65509884542	3468.86024366217	646.681781631459	181.92444548856	49026.4382143098	7969.07394609537	1047.18380837174	2030.78113658821	1580.24817836059	4150.12954576446	1966.12479744257	1704.68063937015	180.016755405695	48332.9031544404	41447.3385383284	37623.072550925	63506.8775341942	189538.784205065	2448.23194074641	7211.41595175401	405.392763219442	1583.25236423321	109455.631041873	20216.6175984503	38101.4765686836
Bacteria	ASV1603	ASV1603	ASV1603	ASV1603	0	0	0	0	0	0	0	0	0	0	0	0	0	0	0	0	0	0	0	0	0	0	0	0	0	0	0	0	0	0	0	0	0	0	0	2.61926152540553	0	0	0	0	0	0	0	0	0
Bacteria	ASV1604	ASV1604	ASV1604	ASV1604	0	0	0	0	0	0	0	0	0	140.823252735492	2.37947936991386	962.85505280072	0	0	0	2.29898270015518	0	0	0	2.74093879894803	0	0	0	0	0	0	0	0	0	0	0	0	0	1.15226489187146	2.52343004799564	0	0	0	0	0	0	0	0	0	0
Bacteria	Actinobacteriota	Acidimicrobiia	Microtrichales	Iamiaceae	3.02265479770883	0	3.24822971480543	1.47525481338764	0	1162.52034410602	0	0	2.09526104333524	5.28087197758094	0	3.12615276883351	0	0	4.1145913696446	0	1.63227730432668	0	0	0	2.74933363026137	4.20978184910458	0	1.43247594872882	0	0	3.18615763196268	0	0	0	2.45152717885607	1.35184824692319	3.46186068087876	2.30452978374293	234.678994463594	0	0	0	0	0	0	0	0	0	0
Bacteria	Bdellovibrionota	Oligoflexia	0319_6G20	ASV1615	0	0	3.24822971480543	2.95050962677528	2.70161475513915	1.57097343798111	1.90781440781441	0	0	1.76029065919365	4.75895873982773	3.12615276883351	0	3.17816978736455	4.1145913696446	0	1.63227730432668	2.02542926441473	0	5.48187759789606	0	4.20978184910458	1.54339327358344	1.43247594872882	1.72877880793786	1.79970052983184	2.12410508797512	1.2984534121408	0	0	2.45152717885607	0	0	0	0	0	0	0	0	0	0	0	1.05788984827744	0	0
Bacteria	Bacteroidota	Bacteroidia	ASV1624	ASV1624	6.04530959541766	20.9546520375256	0	0	0	0	177.42673992674	0	14.6668273033467	0	0	0	0	0	0	0	0	0	34.8504913919286	0	0	0	0	0	0	0	13.8066830718383	0	0	0	0	0	0	0	12.6171502399782	15.7155691524332	12.0891794590334	19.7447659916151	26.5727055797367	16.9880234434724	13.8595816485279	0	0	92.2431221222068	75.0566336417479
Bacteria	Bacteroidota	Bacteroidia	Chitinophagales	ASV1628	0	0	0	0	0	0	0	0	1.04763052166762	45.7675571390348	0	3.12615276883351	0	1.58908489368228	0	0	0	1.01271463220736	27.5135458357331	1.37046939947401	57.7360062354887	75.7760732838824	0	0	0	0	0	19.476801182112	5.12236038366479	0	19.6122174308485	0	0	1.15226489187146	0	0	7.25350767542004	0	0	0	0	0	0	0	6.82333033106799
Bacteria	Proteobacteria	Gammaproteobacteria	ASV163	ASV163	0	8.38186081501024	22.737608003638	50.1586636551798	678.105303539926	23.5646015697167	1117.97924297924	1740.59017610905	1196.39405574442	2193.32216135528	4152.19150049969	3485.66033724936	120.88487730185	57.2070561725619	20.572956848223	813.839875854934	1331.93828033057	4495.44025236849	13802.6288275928	6490.54307590893	3541.14171577664	1696.54208518915	375.044565480775	27.2170430258476	344.026982779634	482.319741994932	1260.65636971324	5344.43424437153	4103.0106673155	1901.91842564217	1340.98536683427	266.314104643869	24.2330247661513	26.5020925130436	2.52343004799564	107.389722541627	1066.26562828675	1355.80726475757	120.462931961473	76.4461054956256	13.8595816485279	11.6130980261604	20.0999071172713	46.1215610611034	218.346570594176
Archaea	Thermoplasmatota	Thermoplasmata	Marine_Group_II	ASV1631	0	0	0	0	0	0	0	0	0	0	0	0	0	0	0	2.29898270015518	0	0	0	0	0	0	0	48.7041822567799	0	0	0	1.2984534121408	0	0	0	0	0	0	0	0	0	0	0	0	0	0	0	0	0
Bacteria	Proteobacteria	Gammaproteobacteria	MBAE14	ASV1634	0	0	3.24822971480543	457.328992150169	175.604959084045	1.57097343798111	5.72344322344322	0	2.09526104333524	3.52058131838729	0	6.25230553766701	0	1.58908489368228	0	4.59796540031036	1.63227730432668	5.06357316103682	7.3369455561955	1.37046939947401	5.49866726052273	8.41956369820916	4.63017982075031	1.43247594872882	5.18633642381358	0	3.18615763196268	0	2.5611801918324	0	0	4.05554474076958	0	2.30452978374293	0	2.61926152540553	0	0	0	0	0	0	0	0	0
Bacteria	ASV1635	ASV1635	ASV1635	ASV1635	0	0	0	0	0	0	0	0	0	12.3220346143555	9.51791747965545	9.37845830650052	0	25.4253582989164	0	0	0	1.01271463220736	77.0379283400528	193.236185325836	0	84.1956369820916	37.0414385660024	0	0	0	103.019096766793	9.08917388498559	0	0	0	21.6295719507711	0	0	0	0	0	94.3361041821608	0	0	0	0	0	0	54.5866426485439
Bacteria	Planctomycetota	OM190	ASV1636	ASV1636	0	0	9.74468914441629	10.3267836937135	129.677508246679	1.57097343798111	1.90781440781441	1.93398908456561	4.19052208667047	7.04116263677458	0	9.37845830650052	4.47721767784628	4.76725468104683	2.0572956848223	6.89694810046554	0	2.02542926441473	1.83423638904888	6.85234699737007	2.74933363026137	4.20978184910458	10.803752915084	4.29742784618646	6.91511523175144	1.79970052983184	3.18615763196268	2.5969068242816	0	1.79426266570016	4.90305435771214	1.35184824692319	0	4.60905956748585	0	0	0	0	0	0	0	7.74206535077363	3.17366954483231	0	0
Bacteria	Bacteroidota	Bacteroidia	ASV1642	ASV1642	0	0	0	0	0	0	0	0	7.33341365167333	123.220346143555	26.1742730690525	0	0	0	0	0	0	5.06357316103682	34.8504913919286	1.37046939947401	0	0	1.54339327358344	0	0	0	4.24821017595024	12.984534121408	5.12236038366479	0	0	0	0	0	0	7.85778457621658	2.41783589180668	0	0	0	0	0	0	0	34.1166516553399
Bacteria	Chloroflexi	Anaerolineae	ASV1647	ASV1647	0	0	0	0	0	0	0	0	0	0	0	0	0	0	0	0	0	0	0	0	0	0	0	0	0	0	0	0	0	0	0	0	0	0	0	0	0	0	0	0	0	0	0	0	0
Bacteria	Proteobacteria	Gammaproteobacteria	Tenderiales	Tenderiaceae	0	0	0	0	0	0	0	0	0	0	0	0	0	0	0	0	0	0	0	0	0	0	0	0	0	0	0	0	0	0	0	0	0	0	0	0	0	0	0	0	0	0	0	0	0
Bacteria	Proteobacteria	Alphaproteobacteria	Rhizobiales	Methyloligellaceae	0	0	662.638861820308	995.796999036659	0	0	3.81562881562882	1.93398908456561	1.04763052166762	0	2.37947936991386	0	0	0	0	4.59796540031036	0	0	5.50270916714662	1.37046939947401	2.74933363026137	0	3.08678654716687	0	3.45755761587572	1.79970052983184	1.06205254398756	1.2984534121408	0	0	2.45152717885607	0	0	1.15226489187146	0	0	0	2.19386288795723	17.7151370531578	0	0	0	2.11577969655488	0	0
Bacteria	Desulfobacterota	Desulfuromonadia	Bradymonadales	ASV166	0	0	0	0	0	0	0	0	0	0	0	0	0	0	0	0	0	0	0	0	0	0	0	0	0	0	0	0	0	0	0	0	0	0	0	0	0	0	0	0	0	0	0	3.84346342175861	0
Bacteria	Proteobacteria	ASV1666	ASV1666	ASV1666	0	0	0	1.47525481338764	0	0	0	0	1.04763052166762	0	0	3.12615276883351	0	49.2616317041505	0	0	0	0	0	227.497920312686	0	0	18.5207192830012	0	0	0	0	0	0	378.589422462733	0	1.35184824692319	0	0	0	0	0	0	0	0	17.3244770606599	0	0	0	0
Bacteria	Proteobacteria	Gammaproteobacteria	Enterobacterales	Enterobacteriaceae	924.932368098901	9517.60295544412	1205.09322419281	101.792582123747	848.307033113692	2893.73307276121	28.6172161172161	29.0098362684841	40.8575903450371	117.939474165974	64.2459429876743	709.636678525206	40.2949591006165	38.1380374483746	485.521781618063	103.454221506983	115.891688607194	32.4068682306356	242.119203354451	187.75430772794	556.740060127927	96.8249825294053	43.2150116603362	522.85372128602	58.7784794698873	113.381133379406	30.7995237756393	168.798943578304	166.476712469106	148.923801253113	147.091630731364	43.2591439015422	5085.4733402109	36.8724765398868	184.210393503682	489.801905250834	321.572173610288	355.405787849071	92.1187126764206	152.892210991251	76.2276990669037	2736.82010149848	30.6788056000457	111.460439231	95.5266246349518
Bacteria	ASV1672	ASV1672	ASV1672	ASV1672	0	0	0	1.47525481338764	0	0	0	0	0	88.0145329596823	2.37947936991386	3.12615276883351	0	106.468687876712	0	0	0	1.01271463220736	132.065020011519	0	0	16.8391273964183	0	0	0	0	1.06205254398756	0	10.2447207673296	114.83281060481	2.45152717885607	1.35184824692319	0	0	0	0	4.83567178361336	54.8465721989307	0	0	10.394686236396	0	1.05788984827744	0	0
Bacteria	Bacteroidota	Bacteroidia	Chitinophagales	ASV1674	0	0	0	0	0	0	0	0	1.04763052166762	0	0	0	0	0	0	0	0	1.01271463220736	0	0	0	0	4.63017982075031	0	0	0	0	0	0	0	0	0	0	0	0	0	0	0	0	0	0	0	0	0	0
Bacteria	Proteobacteria	Gammaproteobacteria	ASV1675	ASV1675	0	0	1994.41304489053	0	0	0	1.90781440781441	0	0	1.76029065919365	0	3.12615276883351	8.95443535569256	0	0	4.59796540031036	0	1.01271463220736	0	0	2.74933363026137	0	1.54339327358344	0	0	0	2.12410508797512	0	0	1.79426266570016	2.45152717885607	1.35184824692319	0	1.15226489187146	0	0	0	0	0	0	0	0	0	0	0
Bacteria	Proteobacteria	Gammaproteobacteria	ASV1676	ASV1676	0	0	3.24822971480543	0	0	0	0	0	0	149.62470603146	554.41869318993	0	0	0	0	0	93.0398063466206	12.1525755864884	0	0	0	0	0	0	0	0	4.24821017595024	9.08917388498559	0	0	0	0	0	0	0	0	0	0	15.943623347842	0	0	0	0	0	150.113267283496
Bacteria	Bacteroidota	Bacteroidia	Chitinophagales	ASV1684	0	0	0	4.42576444016293	2.70161475513915	4.71292031394333	0	0	4.19052208667047	0	0	0	0	0	0	2.29898270015518	0	4.05085852882945	0	0	0	0	0	0	0	0	0	0	2.5611801918324	1.79426266570016	0	0	3.46186068087876	2.30452978374293	0	0	0	0	0	0	0	0	0	0	0
Bacteria	Planctomycetota	OM190	ASV1685	ASV1685	0	0	0	830.568459937243	2.70161475513915	0	0	1.93398908456561	3.14289156500285	1.76029065919365	0	6.25230553766701	2.23860883892314	0	0	0	1.63227730432668	2.02542926441473	0	0	2.74933363026137	4.20978184910458	0	1.43247594872882	1.72877880793786	0	3.18615763196268	0	2.5611801918324	0	4.90305435771214	0	3.46186068087876	0	0	0	0	0	0	0	0	0	0	0	0
Bacteria	Proteobacteria	Gammaproteobacteria	Pseudomonadales	Moraxellaceae	54.4077863587589	997.441436986218	142.922107451439	2859.04382834525	969.879697094954	406.882120437108	112.56105006105	98.6334433128459	95.3343774717533	91.5351142780696	83.2817779469852	184.443013361177	69.3968740066173	349.598676610101	119.323149719693	190.81556411288	189.344167301895	173.174202107459	183.423638904887	134.306001148453	104.474677949932	168.391273964183	157.42611390551	74.4887493338987	108.913064900085	77.387122782769	158.245829054147	55.8334967220544	74.2742255631395	254.785298529422	122.576358942803	118.962645729241	110.77954178812	64.5268339448019	239.725854559586	400.747013387046	113.638286914914	1307.54228122251	51.3738974541577	16.9880234434724	45.0436403577158	116.130980261604	204.172740717546	57.6519513263792	47.7633123174759
Bacteria	Proteobacteria	Gammaproteobacteria	EC3	ASV1693	0	0	3.24822971480543	0	0	0	0	0	0	0	0	3.12615276883351	0	4.76725468104683	0	0	0	1.01271463220736	0	0	768.438749658052	0	0	0	0	0	0	1.2984534121408	0	0	0	1.35184824692319	0	1.15226489187146	0	0	45.9388819443269	48.264983535059	0	0	0	0	2.11577969655488	0	0
Bacteria	Proteobacteria	Gammaproteobacteria	Ectothiorhodospirales	Ectothiorhodospiraceae	0	0	0	0	0	0	0	0	0	0	2.37947936991386	0	0	0	0	0	0	0	0	0	0	0	0	0	0	0	0	0	0	0	0	0	0	0	0	0	0	0	0	0	0	0	0	0	0
Bacteria	Bacteroidota	Bacteroidia	Flavobacteriales	ASV1704	0	2.09546520375256	0	0	0	1.57097343798111	0	25.1418580993529	11.5239357383438	0	0	0	0	1.58908489368228	0	0	128.949907041808	66.839165725686	0	0	0	0	0	0	126.200852979464	61.1898180142824	249.582347837077	23.3721614185344	0	0	0	0	0	0	27.757730527952	0	0	0	0	0	0	0	16.926237572439	57.6519513263792	102.34995496602
Bacteria	Bacteroidota	Bacteroidia	Bacteroidales	Dysgonomonadaceae	0	0	0	0	0	62.8389375192444	0	0	0	0	0	0	0	0	0	0	0	0	0	0	0	0	1.54339327358344	0	0	0	0	0	0	1.79426266570016	0	0	0	0	0	0	0	2.19386288795723	0	0	0	0	0	0	0
Bacteria	ASV1707	ASV1707	ASV1707	ASV1707	0	0	0	0	0	0	0	0	0	59.849882412584	0	0	0	0	0	0	0	5.06357316103682	69.7009827838573	9.5932857963181	1.37466681513068	0	0	0	0	0	5.31026271993781	77.907204728448	0	0	0	0	0	0	0	15.7155691524332	0	0	0	0	0	0	0	0	0
Bacteria	Bacteroidota	Bacteroidia	ASV171	ASV171	0	0	6.49645942961086	2.95050962677528	5.40322951027829	6.28389375192444	3.81562881562882	11.6039345073936	466.19558214209	11475.3348072834	2046.35225812592	9.37845830650052	4.47721767784628	55.6179712788796	2.0572956848223	4.59796540031036	122.420797824501	389.895133399835	3719.83139699112	476.923351016957	5.49866726052273	4.20978184910458	10.803752915084	2.86495189745764	3.45755761587572	34.1943100668049	568.198111033345	1659.42346071594	760.670516974222	217.105782549719	9.80610871542427	8.11108948153916	3.46186068087876	8.06585424310024	10.0937201919826	2226.3722965947	942.955997804605	2.19386288795723	10.6290822318947	8.49401172173618	17.3244770606599	3.87103267538681	7.40522893794207	0	1896.8858320369
Bacteria	Proteobacteria	Gammaproteobacteria	KI89A_clade	ASV1712	0	0	0	0	0	0	0	0	0	0	0	0	0	0	0	0	0	0	0	0	0	0	0	0	0	0	0	0	0	0	0	0	0	0	0	0	0	0	0	0	0	0	0	0	0
Bacteria	Proteobacteria	Alphaproteobacteria	Defluviicoccales	ASV1716	0	0	0	0	0	0	0	0	0	0	0	0	0	0	0	0	0	0	0	0	0	4.20978184910458	0	0	0	0	0	0	0	0	0	0	0	0	0	0	0	0	0	0	0	0	0	0	0
Bacteria	ASV1736	ASV1736	ASV1736	ASV1736	0	0	0	0	0	0	0	0	0	0	0	0	0	0	0	0	0	0	0	0	0	0	0	0	0	0	0	0	0	0	0	0	0	0	0	0	0	0	0	0	0	0	0	0	0
Bacteria	ASV1737	ASV1737	ASV1737	ASV1737	0	0	0	0	0	0	0	0	0	10.5617439551619	0	0	0	0	0	0	0	4.05085852882945	0	141.158348145823	0	0	0	0	0	0	4.24821017595024	6.492267060704	0	0	0	0	0	0	0	0	0	0	0	0	0	0	0	0	0
Bacteria	Verrucomicrobiota	Chlamydiae	Chlamydiales	Simkaniaceae	0	2.09546520375256	0	0	0	1.57097343798111	40.0641025641026	0	4.19052208667047	181.309937896946	73.7638604673297	12.504611075334	89.5443535569256	22.2471885115519	0	0	8.16138652163339	4.05085852882945	130.23078362247	0	0	96.8249825294053	15.4339327358344	0	0	35.9940105966367	39.2959441275398	27.2675216549568	40.9788830693183	122.009861267611	0	16.2221789630783	0	0	280.100735327516	26.1926152540553	0	245.71264345121	8.85756852657891	8.49401172173618	0	0	34.9103649931555	11.5303902652758	0
Bacteria	ASV1742	ASV1742	ASV1742	ASV1742	0	0	0	0	0	0	0	0	0	0	0	0	0	0	0	0	6.52910921730671	0	0	0	0	0	0	0	0	0	0	0	0	0	0	0	0	0	0	0	0	0	0	0	0	0	0	0	0
Bacteria	Desulfobacterota	Desulfuromonadia	PB19	ASV1746	0	0	0	879.251868779035	5.40322951027829	1.57097343798111	0	0	2.09526104333524	1.76029065919365	0	0	0	0	0	0	1.63227730432668	0	1.83423638904888	0	1.37466681513068	0	0	0	0	0	1.06205254398756	1.2984534121408	2.5611801918324	0	0	0	0	0	0	0	0	0	0	0	0	0	0	0	0
Bacteria	Firmicutes	Thermoanaerobacteria	Thermoanaerobacterales	Family_III	0	890.572711594838	0	0	0	0	0	0	0	0	61.8664636177604	0	0	0	0	0	0	0	0	0	0	0	0	0	0	0	0	0	0	0	0	0	0	0	0	0	0	87.7545155182891	0	0	0	0	0	0	0
Bacteria	Planctomycetota	OM190	ASV1763	ASV1763	0	0	0	0	0	0	0	0	0	0	0	0	0	0	0	0	0	0	0	0	0	0	0	0	0	0	0	0	0	0	0	0	0	0	0	0	0	0	0	0	0	0	0	0	0
Bacteria	Proteobacteria	Gammaproteobacteria	ASV1771	ASV1771	0	0	0	0	0	0	0	0	0	0	0	0	0	0	0	0	0	0	0	0	0	0	0	0	0	0	0	0	0	0	0	0	0	0	0	0	0	0	0	0	0	0	0	0	0
Bacteria	Proteobacteria	Alphaproteobacteria	Kordiimonadales	ASV1775	0	0	3.24822971480543	0	0	0	0	0	19.9049799116847	0	228.430019511731	0	0	88.9887540462074	0	0	0	1.01271463220736	5.50270916714662	0	0	0	0	0	0	0	0	32.46133530352	0	1.79426266570016	2.45152717885607	0	0	0	0	0	0	0	3.54302741063156	0	0	0	1.05788984827744	19.2173171087931	0
Bacteria	Proteobacteria	Gammaproteobacteria	ASV178	ASV178	6.04530959541766	2.09546520375256	22.737608003638	2873.79637647913	37.8226065719481	17.2807078177922	188.873626373626	1665.16460181099	941.819838979189	994.56422244441	3416.93237519631	2466.53453460964	391.756546811549	36.5489525546923	30.8594352723345	770.159204551986	1661.65829580456	4806.34364445615	10396.451853129	5562.73529246502	6980.55808723361	934.571570501217	135.818608075342	37.2443746669493	44.9482490063844	995.234392997005	1273.40100024109	3607.10357892714	2141.14664037188	383.972210459834	269.667989674168	208.184630026172	31.1567461279088	18.4362382699434	7.57029014398692	316.930644574069	459.388819443269	184.284482588407	136.406555309315	118.916164104306	13.8595816485279	42.5813594292549	24.3314665103811	107.616975809241	102.34995496602
Bacteria	ASV1782	ASV1782	ASV1782	ASV1782	0	0	0	0	0	0	0	0	0	0	0	0	0	0	0	0	0	0	0	0	0	0	0	0	0	0	0	0	0	0	0	0	0	0	0	0	0	0	0	0	0	0	0	0	0
Bacteria	Proteobacteria	Alphaproteobacteria	ASV1786	ASV1786	0	0	0	0	0	0	0	0	0	0	0	0	0	0	0	0	0	0	0	0	0	0	0	0	0	0	0	0	0	0	0	0	0	0	0	0	0	0	0	0	0	0	0	0	0
Bacteria	Proteobacteria	Gammaproteobacteria	Xanthomonadales	ASV1787	3.02265479770883	0	0	0	0	0	0	0	0	0	0	0	0	0	0	0	0	0	0	0	0	0	0	0	0	0	0	0	0	0	0	0	0	0	0	167.632737625954	0	791.984502552559	0	0	0	0	0	0	0
Bacteria	Myxococcota	Polyangia	Blfdi19	ASV1797	0	0	0	2.95050962677528	0	0	165.979853479853	0	5.23815260833809	0	0	0	0	1.58908489368228	0	0	53.8651510427804	3.03814389662209	0	0	0	0	0	0	0	0	12.7446305278507	0	0	0	0	0	0	1.15226489187146	0	0	0	0	0	0	0	0	30.6788056000457	92.2431221222068	0
Bacteria	ASV1798	ASV1798	ASV1798	ASV1798	0	0	0	0	0	0	0	0	0	0	0	0	0	0	0	0	0	0	0	0	0	0	0	0	0	0	0	0	0	0	0	0	0	0	0	0	0	0	0	0	0	0	0	0	0
Bacteria	Proteobacteria	Alphaproteobacteria	ASV1805	ASV1805	0	0	0	0	0	0	0	0	0	0	0	0	0	0	0	0	0	0	0	0	0	0	0	0	0	0	0	0	0	0	0	0	0	0	0	0	0	0	62.0029796860523	67.9520937738894	0	0	0	0	0
Bacteria	Desulfobacterota	ASV1815	ASV1815	ASV1815	0	0	0	2.95050962677528	0	0	1.90781440781441	17.4059017610905	60.7625702567219	28.1646505470983	4.75895873982773	0	11.1930441946157	0	0	6.89694810046554	8.16138652163339	10.1271463220736	5.50270916714662	5.48187759789606	0	0	0	0	0	17.9970052983184	18.0548932477885	5.1938136485632	0	0	0	0	0	0	7.57029014398692	20.9540922032442	0	6.58158866387169	3.54302741063156	0	0	0	9.52100863449694	103.773512387483	109.173285297088
Bacteria	Actinobacteriota	Actinobacteria	Corynebacteriales	Corynebacteriaceae	3596.95920927351	125.727912225154	1159.61800818554	70.8122310426068	294.476008310167	42655.0707880631	53.4188034188034	50.2837161987058	50.2862650400457	51.0484291166157	147.527720934659	87.5322775273382	700.684566582943	63.563395747291	2295.94198426169	137.938962009311	186.079612693241	63.8010218290639	88.043346674346	43.8550207831684	945.77076880991	88.4054188311962	64.8225174905043	3152.87956315213	81.2526039730795	89.9850264915918	60.536995007291	37.6551489520832	181.8437936201	132.775437261812	80.9003969022503	60.8331711115437	48.4660495323026	81.8108073228738	141.312082687756	424.320367115695	415.867773390749	2898.0928749915	132.863527898684	118.916164104306	117.806444012487	11717.6159083959	40.1998142345426	103.773512387483	102.34995496602
Bacteria	Proteobacteria	ASV1827	ASV1827	ASV1827	1668.50544833527	0	0	0	0	0	0	0	0	0	0	0	0	0	0	0	0	0	0	0	0	0	0	0	0	0	0	0	0	0	0	0	0	0	0	0	0	0	0	0	0	0	0	3.84346342175861	0
Bacteria	Proteobacteria	ASV1830	ASV1830	ASV1830	0	0	0	0	0	0	0	0	0	0	0	0	0	0	0	0	0	16.2034341153178	1.83423638904888	370.026737857984	0	0	1.54339327358344	0	1.72877880793786	0	0	0	163.915532277273	8.97131332850079	4.90305435771214	16.2221789630783	0	0	0	0	0	0	17.7151370531578	8.49401172173618	0	0	0	0	0
Bacteria	Bacteroidota	Bacteroidia	Chitinophagales	ASV1841	0	0	0	0	2.70161475513915	0	0	0	0	12.3220346143555	23.7947936991386	409.526012717189	111.930441946157	9.53450936209365	0	0	0	0	42.1874369481241	1.37046939947401	0	29.4684729437321	33.9546520188356	0	0	0	0	22.0737080063936	0	5.38278799710047	0	14.8703307161551	0	1.15226489187146	10.0937201919826	0	0	0	0	0	24.2542678849239	0	0	0	0
Bacteria	Bacteroidota	Bacteroidia	ASV1842	ASV1842	0	0	0	0	0	0	0	0	0	0	0	0	0	0	0	0	0	0	0	0	0	0	0	0	0	0	0	0	0	0	0	0	0	0	0	0	0	0	0	0	0	0	0	0	0
Bacteria	Cyanobacteria	Cyanobacteriia	ASV1848	ASV1848	0	0	0	0	0	0	0	0	0	0	0	0	0	0	0	0	0	0	0	0	0	0	0	0	0	0	0	0	0	0	0	0	0	0	0	0	0	0	0	0	0	0	0	0	0
Bacteria	ASV1849	ASV1849	ASV1849	ASV1849	0	0	0	0	0	0	0	0	37.7146987800343	19.3631972511301	0	0	0	0	0	2.29898270015518	4.89683191298003	3.03814389662209	5.50270916714662	1.37046939947401	0	0	0	0	0	1.79970052983184	7.43436780791293	0	0	0	0	0	0	0	0	13.0963076270276	0	0	0	0	0	0	138.583570124344	42.2780976393448	115.996615628156
Bacteria	Proteobacteria	ASV1850	ASV1850	ASV1850	0	0	0	0	0	0	0	0	0	0	0	0	0	0	0	0	0	0	0	0	0	0	0	0	0	0	0	0	0	0	0	0	0	0	0	0	0	0	0	0	0	0	0	0	0
Bacteria	Proteobacteria	Alphaproteobacteria	Parvibaculales	Parvibaculaceae	24.1812383816706	25.1455824450307	3.24822971480543	2.95050962677528	5.40322951027829	2123.95608815046	0	1.93398908456561	220.0024095502	14.0823252735492	33.3127111787941	6.25230553766701	141.032356852158	166.853913836639	6.1718870544669	6.89694810046554	3.26455460865335	13.1652902186957	1.83423638904888	8.22281639684408	2.74933363026137	12.6293455473137	64.8225174905043	837.99843000636	10.3726728476272	62.9895185441143	43.54415430349	102.577819559123	2.5611801918324	357.058270474331	7.3545815365682	64.8887158523133	72.6990742984539	9.2181191349717	196.82754374366	26.1926152540553	24.1783589180668	26.3263546554867	56.688438570105	42.4700586086809	13.8595816485279	2256.81204975051	2.11577969655488	57.6519513263792	40.9399819864079
Bacteria	Desulfobacterota	Desulfuromonadia	PB19	ASV1867	0	0	0	0	0	0	0	0	0	0	0	0	0	0	0	0	0	0	0	0	0	0	0	0	0	0	0	0	0	0	0	0	0	0	0	0	0	0	0	0	0	0	0	0	0
Bacteria	Proteobacteria	Gammaproteobacteria	Gammaproteobacteria_Incertae_Sedis	Unknown_Family	196.472561851074	132.014307836411	704.865848112779	17.7030577606517	16.2096885308349	23.5646015697167	19.0781440781441	162.455083103511	69.1436144300628	380.222782385828	199.876267072764	56.2707498390031	2050.5656964536	1535.05600729708	18.5156611634007	55.1755848037244	22.8518822605735	665.353513360238	9.17118194524438	740.053475715967	41.2400044539205	3089.97987724276	2915.46989379911	222.033772052967	854.016731121303	48.5919143054596	1433.77093438321	676.494227725356	1406.08792531599	6147.14389268874	7209.9414330157	2573.91906214176	20.7711640852726	27.6543574049151	204.397833887647	112.628245592438	220.023066154408	776.627462336859	2058.49892557694	6463.94292024123	647.935442068681	27.0972287277077	13.7525680276067	411.250586128172	702.803024100003
Bacteria	Proteobacteria	Gammaproteobacteria	ASV1870	ASV1870	0	0	0	1.47525481338764	216.129180411132	1.57097343798111	1.90781440781441	197.266886625692	32.4765461716962	0	0	9.37845830650052	0	0	0	0	210.563772258141	0	0	0	0	4.20978184910458	1.54339327358344	0	0	26.9955079474775	9.55847289588805	0	0	0	0	0	0	0	206.921263935642	0	0	0	0	0	0	0	0	19.2173171087931	0
Bacteria	Planctomycetota	Planctomycetes	Planctomycetales	Rubinisphaeraceae	0	0	3.24822971480543	1.47525481338764	2.70161475513915	628.389375192444	0	0	1.04763052166762	0	0	0	0	0	0	0	0	1.01271463220736	0	0	0	0	0	0	0	0	0	0	0	0	0	0	0	0	0	0	0	293.977626986269	0	0	0	0	3.17366954483231	0	0
Bacteria	Desulfobacterota	Desulfuromonadia	Bradymonadales	ASV1877	0	0	45.475216007276	85.5647791764833	40.5242213270872	0	17.1703296703297	15.4719126765249	12.5715662600114	15.8426159327428	28.5537524389664	18.756916613001	0	0	0	25.288809701707	39.1746553038403	8.10171705765891	7.3369455561955	6.85234699737007	0	0	4.63017982075031	0	12.101451655565	17.9970052983184	9.55847289588805	9.08917388498559	0	14.3541013256013	7.35458153656821	6.75924123461597	0	5.76132445935731	20.1874403839651	15.7155691524332	0	4.38772577591446	0	8.49401172173618	0	0	2.11577969655488	107.616975809241	54.5866426485439
Bacteria	ASV1883	ASV1883	ASV1883	ASV1883	0	0	0	0	0	0	0	0	5.23815260833809	10.5617439551619	4.75895873982773	0	0	0	0	0	3.26455460865335	18.2288633797325	5.50270916714662	30.1503267884283	0	4.20978184910458	7.71696636791718	0	0	0	21.2410508797512	25.969068242816	23.0506217264916	32.2967279826028	0	4.05554474076958	0	0	25.2343004799564	5.23852305081105	19.3426871344534	8.77545155182891	12.4005959372105	0	0	0	0	0	6.82333033106799
Bacteria	Desulfobacterota	Desulfuromonadia	PB19	ASV1884	0	0	0	0	0	0	0	0	0	0	0	0	0	0	0	0	0	0	0	0	0	0	0	0	0	0	0	0	0	0	0	0	0	0	0	0	0	0	0	0	0	0	0	0	0
Bacteria	Proteobacteria	Alphaproteobacteria	Puniceispirillales	ASV1889	0	0	0	0	2.70161475513915	0	0	0	0	0	0	0	0	0	0	0	0	0	0	0	0	0	6.17357309433374	0	0	0	0	0	0	1.79426266570016	0	0	0	0	0	0	0	0	0	0	0	0	0	0	0
Bacteria	Proteobacteria	Gammaproteobacteria	ASV1891	ASV1891	0	0	0	743.528425947372	0	0	1.90781440781441	0	0	0	4.75895873982773	6.25230553766701	0	0	2.0572956848223	0	1.63227730432668	2.02542926441473	0	0	0	0	3.08678654716687	0	1.72877880793786	0	1.06205254398756	0	0	0	0	0	0	0	0	0	0	0	0	0	0	0	0	0	0
Bacteria	Actinobacteriota	Actinobacteria	PeM15	ASV1895	0	0	0	0	0	0	0	0	0	0	0	0	0	0	0	0	0	0	0	0	0	0	0	0	0	0	0	0	0	0	0	0	0	0	0	0	0	0	0	0	0	0	0	0	0
Bacteria	Proteobacteria	Alphaproteobacteria	NRL2	ASV1897	15.1132739885441	6.28639561125768	0	0	0	0	0	0	10.4763052166762	1.76029065919365	2.37947936991386	0	2.23860883892314	0	0	2.29898270015518	0	0	0	65.7825311747527	0	50.517382189255	24.694292377335	0	1.72877880793786	0	0	0	0	0	2.45152717885607	0	0	0	15.1405802879738	7.85778457621658	12.0891794590334	15.3570402157006	10.6290822318947	16.9880234434724	13.8595816485279	0	0	26.9042439523103	20.469990993204
Bacteria	Bacteroidota	Bacteroidia	Bacteroidales	Marinifilaceae	0	6.28639561125768	12.9929188592217	20.653567387427	0	1.57097343798111	0	0	1.04763052166762	12.3220346143555	0	31.2615276883351	0	6.3563395747291	2.0572956848223	0	1.63227730432668	1.01271463220736	0	1.37046939947401	0	0	4.63017982075031	0	0	0	5.31026271993781	1.2984534121408	0	3.58852533140031	2.45152717885607	404.202625830035	0	0	2.52343004799564	13.0963076270276	53.1923896197469	6.58158866387169	24.8011918744209	16.9880234434724	0	3.87103267538681	1.05788984827744	3.84346342175861	6.82333033106799
Bacteria	Bacteroidota	Bacteroidia	Flavobacteriales	Cryomorphaceae	172.291323469403	176.019077115215	9202.23478204379	10291.3775781922	15842.268924136	469.721057956352	23918.2692307692	73510.9251043387	95033.7075120347	65900.0014082325	9798.69604530529	3241.82042128035	6639.71381624603	4344.55809932734	5828.31867510158	11191.4477843554	171772.702120818	112862.994900982	125782.760379027	20518.6678489249	5269.09790239591	10751.7828426131	7422.17825266274	491.339250413985	6235.70516023186	49691.5313291868	29740.6573892837	44377.2422667361	10723.6614632022	9423.46752025723	3015.37842999296	1927.73560011247	259.639551065907	4802.64006932026	7658.61019566677	21404.605185614	28308.0226212726	14251.3333201702	3071.80476501756	1936.63467255585	384.60339074665	48848.5613307062	4230.50150326147	5496.15269311482	25253.1455552826
Bacteria	Proteobacteria	Gammaproteobacteria	ASV1903	ASV1903	0	0	0	0	24.3145327962523	0	19.0781440781441	21.2738799302217	24.0955019983552	29.924941206292	49.9690667681911	28.1353749195016	0	4.76725468104683	0	11.4949135007759	6.52910921730671	53.6738755069903	135.733492789617	64.4120617752786	74.2320080170569	37.8880366419412	3.08678654716687	1.43247594872882	15.5590092714407	5.39910158949551	25.4892610557015	66.2211240191807	33.2953424938212	16.1483639913014	44.1274892194092	6.75924123461597	0	0	0	2.61926152540553	7.25350767542004	8.77545155182891	3.54302741063156	0	0	3.87103267538681	0	0	0
Bacteria	Proteobacteria	Alphaproteobacteria	ASV1911	ASV1911	0	0	0	0	2.70161475513915	0	0	7.73595633826243	113.144096340103	7.04116263677458	0	3.12615276883351	0	0	0	0	0	323.055967674149	47.6901461152707	2.74093879894803	0	0	0	0	0	0	11.6825779838632	2.5969068242816	2.5611801918324	1.79426266570016	0	0	0	0	0	0	0	0	0	0	3.46489541213198	0	0	0	0
Bacteria	Proteobacteria	ASV1918	ASV1918	ASV1918	0	0	0	0	0	0	0	0	0	0	0	0	0	0	0	0	0	0	0	0	0	0	0	0	0	0	0	0	0	0	0	0	0	0	0	0	0	0	0	0	0	0	0	0	0
Bacteria	Bacteroidota	Bacteroidia	Cytophagales	Flammeovirgaceae	6.04530959541766	4.19093040750512	12.9929188592217	30.9803510811405	51.3306803476438	20.4226546937544	13.3547008547009	32.8778144376153	56.5720481700514	35.2058131838729	1058.86831961167	15671.4038301624	5446.5353051	4759.30925657841	14.4010697937561	27.5877924018622	34.2778233908602	118.487611968262	155.910093069154	131.565062349505	2945.91098482505	690.404223253151	5943.60749656981	18.6221873334747	10.3726728476272	23.3961068878139	113.639622206669	24.6706148306752	7.68354057549719	3983.26311785435	3226.20976737459	4110.97051889343	6.92372136175752	25.3498276211722	148.882372831743	7.85778457621658	2.41783589180668	0	152.350178657157	8.49401172173618	1469.11565474396	11.6130980261604	10.5788984827744	23.0607805305517	122.819945959224
Bacteria	Cyanobacteria	Cyanobacteriia	Oxyphotobacteria_Incertae_Sedis	Unknown_Family	0	0	0	0	0	1.57097343798111	0	0	4.19052208667047	0	0	3.12615276883351	13.4316530335388	3.17816978736455	6.1718870544669	6.89694810046554	0	5.06357316103682	1.83423638904888	1.37046939947401	2.74933363026137	0	6.17357309433374	0	0	66.5889196037779	1.06205254398756	5.1938136485632	0	3.58852533140031	7.35458153656821	1.35184824692319	3.46186068087876	5.76132445935731	0	0	0	0	0	0	0	0	2.11577969655488	0	0
Bacteria	Proteobacteria	Gammaproteobacteria	ASV1922	ASV1922	0	0	0	1.47525481338764	0	0	3.81562881562882	0	0	0	0	0	0	0	0	0	0	0	0	1.37046939947401	0	0	1.54339327358344	0	1.72877880793786	0	0	0	0	0	0	1.35184824692319	0	0	0	0	0	0	0	0	0	0	0	0	0
Bacteria	ASV1925	ASV1925	ASV1925	ASV1925	0	0	0	0	0	0	0	0	1.04763052166762	0	0	0	0	0	0	0	3.26455460865335	2.02542926441473	1.83423638904888	0	0	0	0	0	0	48.5919143054596	1.06205254398756	0	0	0	0	0	0	0	0	0	0	0	0	0	0	0	0	3.84346342175861	0
Bacteria	Verrucomicrobiota	Chlamydiae	Chlamydiales	Parachlamydiaceae	0	0	0	0	0	0	0	0	0	14.0823252735492	42.8306286584495	0	0	0	0	0	1.63227730432668	94.1824607952848	20.1766002795376	0	0	0	0	0	0	0	3.18615763196268	0	0	0	0	0	0	0	111.030922111808	0	0	48.264983535059	1.77151370531578	0	0	0	0	0	6.82333033106799
Bacteria	Proteobacteria	ASV1938	ASV1938	ASV1938	0	0	0	0	0	0	0	0	12.5715662600114	126.740927461943	40.4511492885357	0	0	0	0	0	0	0	0	0	0	4.20978184910458	0	0	0	0	22.3031034237388	0	0	0	0	0	0	0	0	0	0	0	0	0	0	0	0	0	0
Bacteria	Planctomycetota	OM190	ASV1942	ASV1942	0	0	9.74468914441629	2.95050962677528	1064.43621352482	0	5.72344322344322	0	5.23815260833809	0	0	21.8830693818346	11.1930441946157	3.17816978736455	4.1145913696446	16.0928789010863	6.52910921730671	6.07628779324418	0	9.5932857963181	2.74933363026137	0	0	1.43247594872882	0	0	0	3.8953602364224	0	5.38278799710047	0	0	3.46186068087876	1.15226489187146	0	0	0	0	0	0	0	3.87103267538681	1.05788984827744	0	0
Bacteria	Bacteroidota	Bacteroidia	Chitinophagales	ASV1949	0	0	0	0	0	0	0	0	0	0	0	0	0	0	0	0	0	0	0	0	0	0	0	0	0	0	0	0	0	1.79426266570016	0	0	0	0	0	0	0	0	0	0	0	0	0	0	0
Bacteria	Proteobacteria	Gammaproteobacteria	Nitrosococcales	Methylophagaceae	48.3624767633412	37.7183736675461	16.2411485740272	5.90101925355057	29.7177623065306	9.42584062788666	9.53907203907204	11.6039345073936	7.33341365167333	179.549647237752	3788.13115690287	2053.88236912361	716.354828455405	451.300109805766	18.5156611634007	9.19593080062073	14.6904957389401	17.2161487475252	5.50270916714662	1264.94325571451	6741.36606140087	875.634624613752	339.546520188356	15.757235436017	15.5590092714407	21.596406357982	12.7446305278507	12.984534121408	9350.86888038008	958.136263483884	213.282864560478	423.12850128696	0	9.2181191349717	30.2811605759477	52.3852305081105	6634.54168711753	519.945504445863	379.103932937577	331.266457147711	58.9032220062437	0	11.6367883310518	65.3388781698965	13.646660662136
Bacteria	Proteobacteria	Alphaproteobacteria	ASV1965	ASV1965	0	0	0	0	0	0	0	54.151694367837	0	0	0	0	0	0	0	0	0	0	0	0	0	0	0	0	0	0	0	0	0	0	0	0	0	116.378754079018	0	0	0	0	0	0	0	0	0	80.7127318569309	0
Archaea	Thermoplasmatota	Thermoplasmata	Marine_Group_II	ASV1966	0	0	0	0	0	0	0	0	0	0	0	0	0	0	0	0	0	0	0	0	0	0	0	0	0	0	0	0	0	0	0	0	0	0	0	0	0	0	0	0	0	0	0	0	0
Bacteria	Proteobacteria	Gammaproteobacteria	Thiomicrospirales	Thioglobaceae	0	0	0	0	0	0	0	0	0	0	0	0	0	0	0	0	0	0	0	0	0	0	0	21.4871392309323	0	0	0	0	0	0	2.45152717885607	0	0	0	2.52343004799564	0	0	0	0	0	0	0	0	0	0
Bacteria	ASV1970	ASV1970	ASV1970	ASV1970	0	0	0	0	0	0	0	0	0	0	0	0	0	0	0	0	0	0	0	0	0	0	0	0	0	0	0	0	0	0	0	0	0	0	0	0	0	0	0	0	0	0	0	0	0
Bacteria	Proteobacteria	Gammaproteobacteria	KI89A_clade	ASV1975	0	0	0	0	0	0	0	0	0	0	0	0	0	0	0	0	0	0	0	0	0	0	0	0	0	0	0	0	0	0	2.45152717885607	0	0	0	0	0	0	0	0	0	0	0	0	0	0
Bacteria	Desulfobacterota	Desulfuromonadia	Bradymonadales	ASV198	15.1132739885441	16.7637216300205	1133.6321704671	2493.18063462512	1075.24267254538	20.4226546937544	1184.75274725275	1802.47782681515	517.529477703803	1475.12357240428	2381.85884928378	956.602747263053	6.71582651676942	4.76725468104683	10.2864784241115	3650.78452784643	4064.37048777343	1157.53282461302	1168.40857982413	363.174390860614	10.9973345210455	75.7760732838824	33.9546520188356	8.59485569237292	883.405970856247	1126.61253167473	592.625319545059	823.219463297267	7.68354057549719	1641.75033911564	139.737049194796	193.314299310017	6.92372136175752	203.950885861249	2677.35928092337	2035.16620524009	897.017115860278	190.866071252279	28.3442192850525	101.928140660834	38.1138495334518	15.4841307015473	845.253988773673	3589.79483592255	4189.52482327574
Bacteria	Spirochaetota	Spirochaetia	Spirochaetales	Spirochaetaceae	0	0	0	0	0	0	3.81562881562882	0	0	0	0	0	0	31.7816978736455	0	0	0	0	0	0	1.37466681513068	0	0	0	0	0	0	0	0	0	0	0	0	0	0	851.259995756796	0	590.149116860494	0	0	0	0	0	3.84346342175861	0
Bacteria	Proteobacteria	Gammaproteobacteria	Ga0077536	ASV1983	0	0	0	0	0	0	0	0	0	0	0	0	0	0	0	0	0	0	0	0	0	0	0	0	0	0	0	0	0	0	0	0	0	0	0	0	0	0	0	0	0	0	0	0	0
Bacteria	Proteobacteria	Gammaproteobacteria	ASV1988	ASV1988	0	0	0	79.6637599229327	0	0	0	9.66994542282803	8.38104417334095	10.5617439551619	35.6921905487079	18.756916613001	0	0	4.1145913696446	4.59796540031036	19.5873276519201	40.5085852882945	100.883001397688	50.7073677805385	120.9706797315	29.4684729437321	3.08678654716687	0	0	16.1973047684865	18.0548932477885	64.92267060704	35.8565226856536	3.58852533140031	12.2576358942803	6.75924123461597	0	0	0	0	0	0	0	0	0	0	0	0	0
Bacteria	ASV1992	ASV1992	ASV1992	ASV1992	0	0	0	0	0	0	0	0	0	0	0	0	0	0	0	0	0	0	0	0	0	0	0	0	0	0	0	0	0	0	0	0	0	0	0	0	0	0	0	0	0	0	0	0	0
Bacteria	Planctomycetota	OM190	ASV1995	ASV1995	0	0	0	0	0	0	0	0	0	0	0	0	0	0	0	0	0	0	0	0	0	0	0	0	0	0	0	0	0	0	0	0	0	0	0	0	0	0	0	0	0	0	0	0	0
Bacteria	Bacteroidota	Bacteroidia	Flavobacteriales	Schleiferiaceae	0	0	0	0	0	0	20.9859584859585	0	0	0	0	0	0	0	0	0	0	0	0	0	0	0	0	0	0	0	0	1.2984534121408	0	0	0	0	0	0	0	2.61926152540553	0	6.58158866387169	0	0	0	0	0	26.9042439523103	0
Bacteria	ASV1998	ASV1998	ASV1998	ASV1998	0	0	0	0	0	0	0	0	0	0	0	0	0	0	0	0	0	0	0	0	0	0	0	0	0	0	0	0	0	0	0	0	0	0	0	0	0	0	0	0	0	0	0	0	0
Bacteria	Bacteroidota	Bacteroidia	Chitinophagales	Saprospiraceae	2037.26933365575	1150.41039686015	26927.824335737	91517.4323485024	62604.5187208394	13028.0827211774	21003.1288156288	48585.6737824572	44787.2524318123	78209.7139879737	207326.416979965	145653.709805491	62172.8832834124	9788.76294508282	9541.73738620583	53927.2371975401	102113.635881373	33766.9439816901	48654.9544559105	203399.586392335	252192.24990343	48273.5684636822	14439.9874676466	4987.88125347375	65442.9217744877	58438.0759041695	36023.7602395141	37074.7402768562	114141.556429203	101643.185749248	30401.3885449941	10682.3048471871	16038.8005345113	514843.476337088	84179.1029710865	90338.3300112366	42539.4046804467	81517.3633278267	19874.6122599377	41170.4748152552	6184.83831065559	13273.7710439014	271031.37912868	51579.2791200006	79130.1618493955
Bacteria	Bacteroidota	Bacteroidia	Bacteroidales	Porphyromonadaceae	350.627956534224	14.6682564262679	3.24822971480543	5.90101925355057	2.70161475513915	3.14194687596222	9.53907203907204	5.80196725369682	5.23815260833809	1.76029065919365	2.37947936991386	3.12615276883351	0	6.3563395747291	0	9.19593080062073	6.52910921730671	5.06357316103682	0	2.74093879894803	4.12400044539205	4.20978184910458	6.17357309433374	4.29742784618646	0	8.99850264915918	2.12410508797512	1.2984534121408	0	5.38278799710047	2.45152717885607	4.05554474076958	0	8.06585424310024	15.1405802879738	7705.86740774306	41.1032101607136	10201.4624290011	14.1721096425262	8.49401172173618	13.8595816485279	2400.04025873982	7.40522893794207	11.5303902652758	27.293321324272
Bacteria	Proteobacteria	Alphaproteobacteria	NRL2	ASV2009	0	0	0	0	0	0	0	0	0	0	0	0	0	0	0	0	0	0	0	0	0	0	0	0	0	0	0	0	0	0	0	0	0	0	0	0	0	0	0	0	0	0	60.299721351814	0	0
Bacteria	Fusobacteriota	Fusobacteriia	Fusobacteriales	Fusobacteriaceae	24.1812383816706	25.1455824450307	2338.72539465991	1.47525481338764	2.70161475513915	6.28389375192444	5.72344322344322	164.389072188077	7.33341365167333	3.52058131838729	4.75895873982773	12.504611075334	15.670261872462	1.58908489368228	2.0572956848223	11.4949135007759	1.63227730432668	11.139860954281	3.66847277809775	6.85234699737007	4.12400044539205	0	6.17357309433374	1.43247594872882	3.45755761587572	3.59940105966367	5.31026271993781	3.8953602364224	0	8.97131332850079	0	2.70369649384639	3.46186068087876	2.30452978374293	322.999046143442	10110.3494880653	36.2675383771002	17684.7287398232	19.4866507584736	16.9880234434724	34.6489541213198	0	5.28944924138719	38.4346342175862	102.34995496602
Bacteria	ASV2011	ASV2011	ASV2011	ASV2011	0	0	0	0	0	0	0	0	1.04763052166762	0	0	0	0	0	0	0	0	0	0	2.74093879894803	0	0	1.54339327358344	0	0	0	0	0	0	0	0	0	0	0	0	0	0	0	0	0	0	0	0	0	0
Bacteria	Proteobacteria	Gammaproteobacteria	ASV2018	ASV2018	0	0	0	0	0	0	5.72344322344322	30.9438253530497	16.7620883466819	19.3631972511301	61.8664636177604	6.25230553766701	0	0	0	0	1.63227730432668	66.839165725686	126.562310844372	98.673796762129	2.74933363026137	33.6782547928366	10.803752915084	0	0	0	21.2410508797512	114.26390026839	5.12236038366479	0	4.90305435771214	2.70369649384639	0	2.30452978374293	0	0	0	0	0	0	0	0	0	0	0
Bacteria	Proteobacteria	Gammaproteobacteria	ASV2027	ASV2027	0	0	0	0	0	0	0	52.2177052832714	3.14289156500285	45.7675571390348	0	0	0	0	0	0	0	0	0	0	0	0	0	0	0	28.7952084773094	19.1169457917761	0	0	0	0	0	0	0	0	0	0	0	0	0	0	0	0	38.4346342175862	0
Bacteria	ASV203	ASV203	ASV203	ASV203	3.02265479770883	4.19093040750512	0	7.37627406693821	2.70161475513915	1.57097343798111	83.9438339438339	862.559131716261	2673.55309129576	1320.21799439523	221.291581401989	6.25230553766701	499.20977107986	1.58908489368228	2.0572956848223	388.528076326226	679.027358599898	1188.92697821144	669.496282002839	679.752822139111	4.12400044539205	0	3.08678654716687	0	89.8964980127688	1772.70502188436	1034.43917784388	228.527800536781	153.670811509944	1.79426266570016	4.90305435771214	6.75924123461597	6.92372136175752	73.7449530797736	931.145687710391	1870.15272913955	374.764563230035	269.845135218739	19.4866507584736	509.640703304171	6.92979082426397	3.87103267538681	710.901978042438	3732.00298252762	7205.43682960779
Bacteria	Proteobacteria	Gammaproteobacteria	ASV2044	ASV2044	0	0	0	0	0	0	0	0	0	0	0	0	0	0	0	0	0	0	0	0	0	0	0	0	0	0	0	0	0	0	0	0	0	0	2.52343004799564	0	0	2.19386288795723	0	0	0	0	0	0	0
Bacteria	Proteobacteria	Gammaproteobacteria	SAR86_clade	ASV2050	0	2.09546520375256	0	0	2.70161475513915	124.106901600508	5.72344322344322	0	0	3.52058131838729	0	0	0	0	0	0	0	1.01271463220736	0	0	1.37466681513068	0	3.08678654716687	0	0	0	1.06205254398756	0	0	1.79426266570016	0	1.35184824692319	3.46186068087876	0	0	0	0	0	0	0	0	0	0	0	0
Bacteria	Bacteroidota	Bacteroidia	ASV2053	ASV2053	0	0	0	0	0	0	1.90781440781441	0	12.5715662600114	0	0	0	0	0	0	0	0	1.01271463220736	0	0	0	0	0	0	0	0	0	1.2984534121408	0	0	0	0	0	0	0	0	0	0	0	0	0	0	0	0	0
Bacteria	ASV2055	ASV2055	ASV2055	ASV2055	1293.69625341938	0	0	0	0	0	0	0	0	0	0	0	0	0	0	0	0	0	0	0	0	0	0	0	0	0	0	0	0	0	0	0	0	0	0	0	0	0	0	0	0	0	0	0	0
Archaea	Thermoplasmatota	Thermoplasmata	Marine_Group_II	ASV2058	0	0	0	0	0	0	0	0	0	0	0	0	0	0	0	0	0	0	0	0	0	0	0	0	0	0	0	0	0	0	0	0	0	0	0	0	0	0	0	0	0	0	0	0	0
Bacteria	Patescibacteria	Gracilibacteria	JGI_0000069_P22	ASV2061	0	6.28639561125768	0	0	0	0	0	0	0	0	0	0	0	0	0	0	0	0	0	0	0	0	0	0	0	0	0	0	0	0	0	0	0	0	0	0	0	2.19386288795723	0	0	0	0	0	0	0
Bacteria	Proteobacteria	ASV2066	ASV2066	ASV2066	0	4.19093040750512	0	0	0	0	0	1.93398908456561	0	0	0	0	0	25.4253582989164	0	0	0	0	0	38.3731431852724	155.337350109767	0	32.4112587452521	0	0	0	0	0	0	0	0	32.4443579261566	3.46186068087876	0	0	2.61926152540553	0	0	10.6290822318947	0	6.92979082426397	0	0	0	163.759927945632
Bacteria	Proteobacteria	ASV2068	ASV2068	ASV2068	0	0	0	0	0	0	0	0	0	0	0	0	0	0	0	0	0	0	0	0	0	0	0	0	0	0	0	0	0	0	0	0	0	0	0	0	0	0	0	0	0	0	0	0	0
Bacteria	Proteobacteria	Alphaproteobacteria	Parvibaculales	ASV2072	0	0	0	0	0	1.57097343798111	0	0	1.04763052166762	3.52058131838729	0	0	0	0	0	0	0	0	0	0	0	0	1.54339327358344	0	0	0	1.06205254398756	0	0	0	0	0	3.46186068087876	0	0	0	0	0	0	0	0	0	0	0	0
Bacteria	ASV2098	ASV2098	ASV2098	ASV2098	0	0	0	0	0	0	0	0	0	0	0	0	0	0	0	0	0	0	0	0	0	0	0	0	0	0	0	0	0	0	0	0	0	0	0	0	0	0	0	0	0	0	0	0	0
Bacteria	Proteobacteria	Gammaproteobacteria	Oceanospirillales	Litoricolaceae	36.2718575725059	35.6229084637935	123.432729162606	144.574971711989	118.871049226122	108.397167220697	240.384615384615	216.606777471348	99.5248995584237	124.980636802749	797.125588921144	2225.82077140946	470.107856173859	295.569790224903	106.97937561076	239.094200816139	288.913082865822	99.2460339563216	291.643585858771	826.39304788283	5031.2805433783	1443.95517424287	279.354182518602	769.239584467377	198.809562912854	124.179336558397	123.198095102557	72.7133910798848	99.8860274814635	122.009861267611	169.155375341069	181.147665087708	131.550705873393	73.7449530797736	211.968124031634	330.026952201096	70.1172408623937	1614.68308553652	1535.90238250878	6489.42495540644	242.542678849239	77.4206535077363	114.252103613963	34.5911707958275	47.7633123174759
Bacteria	ASV2107	ASV2107	ASV2107	ASV2107	0	0	0	1.47525481338764	0	0	0	0	7.33341365167333	383.743363704215	0	0	0	0	0	0	0	66.839165725686	0	34.2617349868503	0	0	0	0	0	0	10.6205254398756	27.2675216549568	0	37.6795159797033	0	0	0	0	0	0	0	0	0	0	0	0	0	0	13.646660662136
Bacteria	Firmicutes	Clostridia	Peptostreptococcales_Tissierellales	ASV2114	0	0	0	0	0	0	0	0	0	0	0	0	0	0	0	0	0	0	0	0	0	0	0	0	0	0	0	0	0	0	0	0	0	0	0	0	0	0	0	0	0	0	0	0	0
Bacteria	Proteobacteria	Gammaproteobacteria	Cardiobacteriales	Cardiobacteriaceae	0	0	0	0	0	0	0	0	0	0	0	0	0	0	0	0	0	0	0	0	0	0	0	0	0	0	0	0	0	0	0	0	0	0	0	340.503998302719	2.41783589180668	502.394601342205	0	0	0	0	0	0	0
Bacteria	Proteobacteria	Alphaproteobacteria	Micavibrionales	ASV2134	0	2.09546520375256	0	0	0	0	0	0	0	0	0	0	0	0	0	0	0	0	0	0	0	29.4684729437321	10.803752915084	0	0	0	0	0	0	0	0	0	0	0	2.52343004799564	0	2.41783589180668	0	5.31454111594734	16.9880234434724	6.92979082426397	0	0	0	0
Bacteria	Dependentiae	Babeliae	Babeliales	ASV214	0	0	0	0	0	0	0	0	0	0	0	0	0	0	0	0	0	0	0	0	0	0	0	0	0	0	0	0	0	0	0	0	0	0	0	0	0	0	0	0	0	0	0	0	0
Bacteria	Proteobacteria	Gammaproteobacteria	Cellvibrionales	ASV2143	0	0	0	0	0	0	0	0	0	0	0	0	0	0	0	0	0	0	0	0	0	0	0	0	0	0	0	0	0	0	0	0	0	0	0	0	0	0	0	0	0	0	0	0	0
Archaea	Thermoplasmatota	Thermoplasmata	Marine_Group_II	ASV2146	0	0	0	0	0	0	0	0	0	0	0	0	0	0	0	0	0	0	0	0	0	0	0	0	0	0	0	0	0	0	0	0	0	0	0	0	0	0	0	0	0	0	0	0	0
Bacteria	Planctomycetota	OM190	ASV2148	ASV2148	0	0	0	545.844280953428	0	0	1.90781440781441	0	1.04763052166762	1.76029065919365	0	3.12615276883351	0	0	0	0	0	2.02542926441473	0	0	1.37466681513068	0	1.54339327358344	1.43247594872882	0	3.59940105966367	0	0	0	0	0	0	3.46186068087876	0	0	0	0	0	0	0	0	0	0	0	0
Bacteria	Proteobacteria	Alphaproteobacteria	Paracaedibacterales	Paracaedibacteraceae	0	0	0	1.47525481338764	632.17785270256	1.57097343798111	0	9.66994542282803	32.4765461716962	0	0	9.37845830650052	2.23860883892314	3.17816978736455	4.1145913696446	13.7938962009311	1.63227730432668	58.7374486680271	0	0	0	0	1.54339327358344	0	124.472074171526	3.59940105966367	0	0	2.5611801918324	1.79426266570016	0	0	0	0	55.5154610559041	0	0	2.19386288795723	0	8.49401172173618	0	0	1.05788984827744	376.659415332344	0
Bacteria	Bacteroidota	Bacteroidia	Flavobacteriales	Weeksellaceae	27.2038931793794	14.6682564262679	116.936269732996	29.5050962677528	40.5242213270872	42768.1808755978	11.4468864468864	19.3398908456561	18.8573493900171	17.6029065919365	71.3843810974159	6.25230553766701	11.1930441946157	15.8908489368228	6951.60211901456	11.4949135007759	29.3809914778802	45.5721584493314	23.8450730576354	27.4093879894803	35.7413371933977	46.3076003401504	24.694292377335	147.545022719069	22.4741245031922	12.5979037088229	12.7446305278507	16.8798943578304	12.805900959162	8.97131332850079	24.5152717885607	24.3332684446175	10.3855820426363	21.8930329455578	12.6171502399782	15.7155691524332	4318.25490276673	1893.30367230709	12.4005959372105	16.9880234434724	17.3244770606599	34.8392940784813	64.5312807449237	34.5911707958275	54.5866426485439
Bacteria	Bacteroidota	Bacteroidia	Flavobacteriales	ASV2170	0	0	0	0	0	0	0	0	0	0	0	0	0	0	0	0	0	0	0	0	0	4.20978184910458	0	0	0	0	0	0	0	0	0	0	0	0	0	0	0	0	0	0	3.46489541213198	0	0	0	0
Bacteria	Firmicutes	Clostridia	Peptostreptococcales_Tissierellales	Peptoniphilus	111.838227515227	29.3365128525358	9.74468914441629	16.2278029472641	32.4193770616698	13915.6827136367	38.1562881562882	11.6039345073936	14.6668273033467	10.5617439551619	14.2768762194832	15.6307638441675	13.4316530335388	15.8908489368228	8.2291827392892	22.9898270015518	13.0582184346134	12.1525755864884	11.0054183342932	8.22281639684408	15.1213349664375	16.8391273964183	12.3471461886675	87.3810328724581	12.101451655565	10.798203178991	10.6205254398756	64.9226706070399	7.68354057549719	21.5311519884019	12.2576358942803	13.5184824692319	10.3855820426363	10.3703840268432	10.0937201919826	7.85778457621658	67.699404970587	13.1631773277434	23.0296781691052	8.49401172173618	17.3244770606599	11.6130980261604	8.4631187862195	34.5911707958275	34.1166516553399
Bacteria	ASV2181	ASV2181	ASV2181	ASV2181	0	0	0	0	0	0	0	0	0	0	0	0	0	0	0	0	0	0	0	0	0	0	0	0	0	0	0	0	0	0	0	0	0	0	653.568382430871	0	0	0	0	0	0	0	0	0	0
Bacteria	Cyanobacteria	Cyanobacteriia	Cyanobacteriales	ASV2182	0	0	0	0	0	0	0	0	0	0	0	0	0	0	0	0	0	0	0	0	0	0	0	0	0	0	0	0	0	0	0	0	0	0	0	0	0	0	0	0	0	0	0	0	0
Bacteria	Proteobacteria	Alphaproteobacteria	Rhodospirillales	ASV2183	0	0	0	0	0	0	0	0	0	0	0	0	0	0	0	0	0	0	0	0	0	0	0	0	0	0	0	0	0	0	0	0	0	0	0	0	0	0	1.77151370531578	0	13.8595816485279	0	0	0	0
Bacteria	Proteobacteria	Gammaproteobacteria	OM182_clade	ASV2187	0	0	6.49645942961086	10.3267836937135	94.5565164298701	9.42584062788666	0	3.86797816913121	4.19052208667047	14.0823252735492	2.37947936991386	15.6307638441675	6.71582651676942	38.1380374483746	2.0572956848223	9.19593080062073	3.26455460865335	6.07628779324418	7.3369455561955	10.9637551957921	12.3720013361761	4.20978184910458	9.26035964150061	7.1623797436441	17.2877880793786	14.3976042386547	6.37231526392537	6.492267060704	5.12236038366479	7.17705066280063	0	21.6295719507711	17.3093034043938	3.45679467561439	0	0	0	0	0	0	3.46489541213198	7.74206535077363	4.23155939310975	0	0
Bacteria	ASV2196	ASV2196	ASV2196	ASV2196	0	0	0	0	0	0	0	0	0	0	0	0	0	0	0	0	0	0	0	23.2979797910582	0	0	24.694292377335	0	0	0	0	94.7870990862783	0	184.809054567116	0	0	0	0	0	0	33.8497024852935	0	0	0	0	0	0	0	0
Bacteria	ASV2197	ASV2197	ASV2197	ASV2197	0	0	0	0	0	0	0	0	0	0	0	0	0	0	0	0	0	0	0	0	0	0	0	0	0	0	0	0	0	0	0	0	0	0	0	0	0	0	0	0	0	0	0	0	0
Bacteria	Bacteroidota	Bacteroidia	Chitinophagales	ASV2198	0	0	3.24822971480543	1.47525481338764	302.580852575584	0	1.90781440781441	0	1.04763052166762	0	0	3.12615276883351	2.23860883892314	0	0	4.59796540031036	1.63227730432668	0	0	0	0	0	0	0	0	0	0	2.5969068242816	2.5611801918324	0	0	0	0	0	0	0	0	0	0	0	0	3.87103267538681	1.05788984827744	0	0
Bacteria	Proteobacteria	Gammaproteobacteria	ASV2206	ASV2206	0	0	0	0	0	0	0	0	0	0	0	0	0	0	0	0	0	0	0	0	0	0	0	0	0	0	0	0	0	0	0	0	0	0	0	0	0	0	0	0	0	0	0	0	0
Bacteria	Bacteroidota	Bacteroidia	Bacteroidales	Rikenellaceae	0	0	0	0	2.70161475513915	0	0	0	0	0	0	0	0	0	0	2.29898270015518	0	3.03814389662209	0	0	0	0	1.54339327358344	0	0	1.79970052983184	1.06205254398756	0	2.5611801918324	0	0	0	0	0	0	0	805.139351971624	4.38772577591446	0	0	0	0	0	0	0
Archaea	Thermoplasmatota	Thermoplasmata	Marine_Group_II	ASV2213	0	0	0	0	0	0	0	0	0	0	0	0	0	0	0	0	0	0	0	0	0	0	0	4.29742784618646	0	0	0	0	0	0	0	0	0	0	0	0	0	0	0	0	0	0	0	0	0
Bacteria	Cyanobacteria	Cyanobacteriia	ASV2219	ASV2219	0	0	0	1.47525481338764	0	0	0	0	0	0	0	0	0	0	0	823.035806655555	0	1.01271463220736	0	0	0	0	0	0	0	0	1.06205254398756	0	0	0	0	0	0	0	0	0	0	0	0	0	0	0	0	0	0
Bacteria	Proteobacteria	Gammaproteobacteria	Methylococcales	Cycloclasticaceae	3.02265479770883	6.28639561125768	0	0	0	0	0	0	0	36.9661038430666	0	0	0	0	0	0	0	0	0	0	0	0	0	0	0	0	0	0	0	0	0	0	0	0	0	2.61926152540553	2.41783589180668	0	1.77151370531578	0	0	3.87103267538681	0	49.965024482862	0
Bacteria	Campilobacterota	Campylobacteria	Campylobacterales	ASV2225	0	0	0	0	0	0	0	0	0	0	0	0	0	0	0	0	0	0	0	0	0	0	0	0	0	0	0	0	0	0	0	0	0	0	0	0	0	0	0	0	0	0	0	0	0
Bacteria	Desulfobacterota	Desulfuromonadia	PB19	ASV2230	0	0	0	0	0	0	0	0	1.04763052166762	0	0	0	0	0	0	0	0	0	0	0	0	0	1.54339327358344	0	0	0	0	0	0	0	0	0	0	0	0	0	0	0	0	0	0	0	0	0	0
Bacteria	Proteobacteria	Gammaproteobacteria	ASV2234	ASV2234	0	0	0	0	0	0	0	0	0	0	0	0	0	0	0	0	0	0	0	0	0	0	0	0	0	0	0	0	0	0	0	0	0	0	0	0	0	0	0	0	0	0	0	0	0
Bacteria	Proteobacteria	Gammaproteobacteria	EC3	ASV2238	0	0	0	1.47525481338764	2.70161475513915	0	154.532967032967	0	0	0	0	0	0	0	0	0	1.63227730432668	1.01271463220736	0	0	0	0	0	0	242.029033111301	21.596406357982	0	0	0	0	0	0	0	0	50.4686009599128	0	0	0	0	0	0	0	0	0	0
Bacteria	Dependentiae	Babeliae	Babeliales	ASV2240	0	0	0	0	0	0	0	0	0	0	0	0	0	0	0	0	0	0	0	0	0	0	0	0	0	0	0	0	0	0	0	0	0	0	0	0	0	0	0	0	0	0	0	0	0
Bacteria	Firmicutes	Clostridia	Peptostreptococcales_Tissierellales	Anaerovoracaceae	0	8.38186081501024	0	0	2.70161475513915	0	0	0	0	0	0	0	0	0	0	0	0	0	0	0	0	0	0	0	0	1.79970052983184	0	0	0	0	0	2.70369649384639	0	0	2.52343004799564	343.123259828124	65.2815690787804	717.393164362014	0	0	3.46489541213198	0	0	0	0
Bacteria	Fusobacteriota	Fusobacteriia	Fusobacteriales	Leptotrichiaceae	0	0	12.9929188592217	1.47525481338764	637.581082212839	7.85486718990555	7.63125763125763	3.86797816913121	1.04763052166762	0	0	40.6399859948356	6.71582651676942	1.58908489368228	0	22.9898270015518	6.52910921730671	12.1525755864884	1.83423638904888	5.48187759789606	2.74933363026137	0	3.08678654716687	0	8.6438940396893	5.39910158949551	1.06205254398756	2.5969068242816	0	5.38278799710047	0	2.70369649384639	0	9.2181191349717	0	474.0863360984	0	54.8465721989307	0	0	0	522.58941117722	2.11577969655488	0	0
Bacteria	Dependentiae	Babeliae	Babeliales	ASV2260	0	0	0	0	0	0	0	0	0	0	0	0	0	0	0	0	0	0	0	0	0	0	0	0	0	0	0	0	0	0	0	0	0	0	0	0	0	0	0	0	0	0	0	0	0
Bacteria	Proteobacteria	Gammaproteobacteria	ASV2263	ASV2263	0	0	6.49645942961086	463.23001140372	37.8226065719481	0	1.90781440781441	0	0	0	2.37947936991386	6.25230553766701	2.23860883892314	0	0	0	1.63227730432668	0	0	0	0	0	3.08678654716687	1.43247594872882	1.72877880793786	0	2.12410508797512	0	0	0	2.45152717885607	0	0	0	0	0	0	0	0	0	0	0	0	0	0
Bacteria	Firmicutes	Clostridia	Oscillospirales	Ruminococcaceae	0	2.09546520375256	987.461833300851	8.85152888032585	5.40322951027829	3.14194687596222	3.81562881562882	7.73595633826243	8.38104417334095	7.04116263677458	9.51791747965545	43.7661387636691	0	1.58908489368228	4.1145913696446	2.29898270015518	1.63227730432668	5.06357316103682	1.83423638904888	2.74093879894803	8.2480008907841	0	10.803752915084	154.707402462713	6.91511523175144	5.39910158949551	7.43436780791293	7.79072047284479	2.5611801918324	8.97131332850079	4.90305435771214	8.11108948153916	10.3855820426363	2.30452978374293	0	0	19.3426871344534	355.405787849071	0	0	0	0	2.11577969655488	0	0
Bacteria	Firmicutes	Clostridia	Clostridia_UCG_014	ASV2279	0	0	0	0	0	0	0	0	0	0	0	0	0	0	0	0	0	0	0	0	0	0	0	0	0	0	0	0	0	0	0	0	0	0	0	2.61926152540553	0	0	0	0	0	0	0	0	0
Bacteria	Bacteroidota	Bacteroidia	Chitinophagales	Chitinophagaceae	3.02265479770883	2.09546520375256	0	1.47525481338764	224.234024676549	0	0	5.80196725369682	3.14289156500285	0	0	3.12615276883351	0	0	0	4.59796540031036	1.63227730432668	2.02542926441473	1.83423638904888	2.74093879894803	0	0	1.54339327358344	2.86495189745764	1.72877880793786	118.780234968901	0	0	2.5611801918324	0	2.45152717885607	0	0	2.30452978374293	7.57029014398692	0	2.41783589180668	109.693144397861	5.31454111594734	16.9880234434724	3.46489541213198	0	3.17366954483231	11.5303902652758	13.646660662136
Bacteria	Planctomycetota	OM190	ASV2285	ASV2285	0	0	0	0	0	0	0	0	0	0	0	0	0	0	0	0	0	0	0	0	0	0	0	0	0	0	0	0	0	0	0	0	0	0	0	0	0	0	0	0	0	0	0	0	0
Bacteria	Firmicutes	Bacilli	Lactobacillales	ASV2287	0	264.028615672822	0	0	0	0	0	0	0	29.924941206292	0	0	0	0	0	0	0	0	0	0	0	0	0	0	0	0	0	0	0	0	0	0	0	0	0	0	0	0	0	0	0	0	0	0	0
Bacteria	Proteobacteria	Alphaproteobacteria	Puniceispirillales	ASV2293	0	0	0	0	0	6.28389375192444	0	0	0	0	0	0	0	0	0	0	0	0	0	0	0	0	0	0	0	0	0	0	0	0	0	0	0	0	0	0	0	0	0	0	0	0	0	0	0
Bacteria	Planctomycetota	OM190	ASV2311	ASV2311	0	0	0	0	0	0	0	0	0	0	0	0	0	0	0	0	0	0	0	0	0	0	0	0	0	0	0	0	0	0	0	0	0	0	0	0	0	0	0	0	0	0	0	0	0
Bacteria	Gemmatimonadota	Longimicrobia	Longimicrobiales	Longimicrobiaceae	0	4.19093040750512	0	1.47525481338764	0	0	0	0	0	0	0	3.12615276883351	2.23860883892314	0	0	2.29898270015518	1.63227730432668	0	0	0	4.12400044539205	0	0	0	0	0	2.12410508797512	0	0	0	0	0	0	3.45679467561439	2.52343004799564	0	4.83567178361336	0	3.54302741063156	0	0	0	2.11577969655488	3.84346342175861	0
Bacteria	Actinobacteriota	Actinobacteria	Micrococcales	Bogoriellaceae	0	0	3.24822971480543	1.47525481338764	0	0	0	0	0	0	0	0	0	0	0	0	0	0	0	0	0	0	0	141.815118924153	0	0	0	0	0	0	0	0	0	0	0	0	0	221.58015168368	0	0	0	0	0	0	0
Bacteria	Bacteroidota	Bacteroidia	Flavobacteriales	ASV2328	0	0	0	0	0	0	0	0	0	0	0	0	0	0	0	0	0	0	0	0	0	0	0	0	0	0	0	0	0	0	0	0	0	0	0	0	0	0	0	0	0	0	0	0	0
Bacteria	Proteobacteria	Gammaproteobacteria	Salinisphaerales	Solimonadaceae	0	0	2280.25725979341	7000.08408952436	14326.6630465029	31.4194687596222	36.2484737484737	38.6797816913121	48.1910039967104	36.9661038430666	59.4869842478466	159.433791210509	60.4424386509248	44.4943770231037	30.8594352723345	105.753204207138	47.3360418254736	53.6738755069903	22.0108366685865	43.8550207831684	52.2373389749659	54.7271640383595	50.9319780282534	25.7845670771188	57.0497006619494	62.9895185441143	46.7303119354527	50.6396830734912	30.7341623019888	57.416405302405	49.0305435771214	36.4999026669262	38.0804674896663	35.7202116480153	0	0	0	0	0	0	0	34.8392940784813	129.062561489847	3.84346342175861	0
Bacteria	Planctomycetota	OM190	ASV2331	ASV2331	0	0	0	0	110.766204960705	0	0	0	0	0	0	3.12615276883351	0	0	0	2.29898270015518	0	0	0	0	0	0	0	0	0	0	1.06205254398756	0	0	0	0	0	0	0	0	0	0	0	0	0	0	0	0	0	0
Bacteria	Proteobacteria	Gammaproteobacteria	ASV2332	ASV2332	0	0	0	0	0	0	0	0	0	0	26.1742730690525	0	264.15584299293	23.8362734052341	0	0	0	0	0	0	0	4.20978184910458	26.2376856509184	0	0	0	0	0	0	0	0	28.3888131853871	0	1.15226489187146	0	0	0	0	0	0	0	0	1.05788984827744	0	0
Bacteria	Proteobacteria	Gammaproteobacteria	ASV2334	ASV2334	0	0	0	0	0	0	0	0	0	0	0	0	0	0	0	0	0	0	0	0	0	0	0	0	0	0	0	0	0	0	0	0	0	0	0	0	0	0	0	0	0	0	0	0	0
Bacteria	ASV2340	ASV2340	ASV2340	ASV2340	0	0	0	50.1586636551798	0	0	0	1.93398908456561	0	5.28087197758094	0	0	0	0	0	2.29898270015518	14.6904957389401	15.1907194831105	0	0	0	0	0	0	0	1.79970052983184	10.6205254398756	1.2984534121408	0	0	0	0	0	10.3703840268432	17.6640103359695	0	0	0	0	0	0	0	2.11577969655488	3.84346342175861	0
Bacteria	ASV2342	ASV2342	ASV2342	ASV2342	0	0	0	0	0	0	0	0	1.04763052166762	0	0	0	2.23860883892314	0	0	0	0	0	1.83423638904888	1.37046939947401	0	0	0	0	0	1.79970052983184	0	0	2.5611801918324	3.58852533140031	0	0	0	0	0	0	0	0	0	0	0	0	0	0	0
Bacteria	Bacteroidota	Bacteroidia	Chitinophagales	ASV2347	0	0	0	0	0	0	0	0	2.09526104333524	1.76029065919365	0	0	0	0	0	0	0	0	0	1.37046939947401	0	0	0	0	0	149.375143976042	21.2410508797512	37.6551489520832	0	0	193.670647129629	2.70369649384639	0	0	0	0	0	0	0	0	0	0	0	0	0
Bacteria	Dependentiae	Babeliae	Babeliales	ASV2352	0	0	0	0	0	0	0	0	0	0	0	0	0	0	0	0	0	0	0	0	0	0	0	0	0	0	0	0	0	0	0	0	0	0	0	0	0	0	0	0	0	0	0	0	0
Bacteria	Proteobacteria	Gammaproteobacteria	ASV2357	ASV2357	0	0	0	451.427972896619	2.70161475513915	0	0	0	1.04763052166762	0	0	3.12615276883351	2.23860883892314	0	0	0	0	0	0	0	0	0	0	0	1.72877880793786	0	0	1.2984534121408	0	1.79426266570016	0	0	0	0	0	0	0	0	0	0	0	3.87103267538681	0	0	0
Bacteria	ASV2361	ASV2361	ASV2361	ASV2361	0	0	0	0	0	0	0	0	0	42.2469758206475	61.8664636177604	0	0	0	0	0	1.63227730432668	0	0	0	0	0	0	0	0	1.79970052983184	21.2410508797512	15.5814409456896	122.936649207955	7.17705066280063	0	0	0	0	0	15.7155691524332	0	0	0	0	0	0	0	0	225.169900925244
Bacteria	ASV2371	ASV2371	ASV2371	ASV2371	0	0	0	0	0	0	0	0	1.04763052166762	5.28087197758094	0	0	0	0	0	0	0	1.01271463220736	45.8559097262219	6.85234699737007	0	0	0	0	0	0	0	20.7752545942528	2.5611801918324	0	0	0	0	0	0	0	36.2675383771002	17.5509031036578	0	0	0	0	0	0	0
Bacteria	Firmicutes	Clostridia	Peptostreptococcales_Tissierellales	Parvimonas	0	0	0	0	0	0	0	0	0	0	0	0	0	0	0	0	0	0	0	0	0	0	0	0	0	0	0	0	0	0	0	0	0	0	0	0	0	120.662458837648	0	0	0	0	0	0	0
Bacteria	Proteobacteria	Gammaproteobacteria	ASV2390	ASV2390	0	0	0	0	0	0	0	0	19.9049799116847	0	0	0	0	0	0	0	0	0	0	0	0	0	0	0	0	0	1.06205254398756	0	0	0	0	0	0	0	0	0	0	0	0	0	0	0	0	0	0
Bacteria	Proteobacteria	Gammaproteobacteria	ASV2414	ASV2414	0	0	0	0	0	0	0	0	1.04763052166762	0	0	0	0	0	0	0	0	0	0	0	0	12.6293455473137	0	0	0	0	0	0	0	0	0	0	0	0	0	0	0	0	0	0	0	0	0	0	0
Bacteria	Dependentiae	Babeliae	Babeliales	ASV2420	0	0	0	0	0	0	0	0	0	0	0	0	0	0	0	0	0	0	0	0	0	0	0	0	0	0	0	0	0	0	0	0	0	0	0	0	0	0	0	0	0	0	0	0	0
Bacteria	Proteobacteria	Alphaproteobacteria	Rhodospirillales	Thalassospiraceae	0	0	0	2.95050962677528	167.500114818627	1.57097343798111	0	1.93398908456561	1.04763052166762	0	2.37947936991386	6.25230553766701	2.23860883892314	1.58908489368228	0	6.89694810046554	0	0	0	2.74093879894803	2.74933363026137	0	3.08678654716687	0	1.72877880793786	0	0	6.492267060704	2.5611801918324	5.38278799710047	2.45152717885607	5.40739298769277	3.46186068087876	2.30452978374293	0	0	0	0	0	0	0	0	1.05788984827744	0	0
Bacteria	Bdellovibrionota	Oligoflexia	Oligoflexales	ASV2431	0	0	0	0	0	0	0	0	0	0	0	0	0	0	0	0	0	0	0	0	0	0	0	0	0	0	0	0	0	0	0	0	0	0	0	0	0	0	0	0	0	0	0	0	0
Bacteria	Proteobacteria	Gammaproteobacteria	ASV2442	ASV2442	0	0	0	0	0	0	0	0	0	0	0	0	0	0	0	0	0	0	0	0	0	0	0	0	0	0	0	0	0	0	0	0	0	0	0	0	0	0	0	0	0	0	0	0	0
Bacteria	ASV2445	ASV2445	ASV2445	ASV2445	0	0	0	0	0	0	0	0	5.23815260833809	153.145287349847	59.4869842478466	0	0	27.0144431925987	0	0	0	0	0	0	1.37466681513068	0	38.5848318395859	0	0	0	1.06205254398756	0	0	0	0	2.70369649384639	0	0	0	0	7.25350767542004	2.19386288795723	0	0	0	0	0	0	0
Bacteria	Actinobacteriota	Thermoleophilia	Solirubrobacterales	67_14	6.04530959541766	10.4773260187628	3.24822971480543	1.47525481338764	0	117.823007848583	1.90781440781441	0	1.04763052166762	1.76029065919365	0	3.12615276883351	2.23860883892314	0	2.0572956848223	4.59796540031036	3.26455460865335	0	0	2.74093879894803	4.12400044539205	12.6293455473137	6.17357309433374	747.752445236444	5.18633642381358	7.19880211932734	4.24821017595024	1.2984534121408	0	3.58852533140031	0	1.35184824692319	0	1.15226489187146	146.358942783747	2.61926152540553	0	0	1.77151370531578	0	3.46489541213198	0	1.05788984827744	7.68692684351723	0
Bacteria	ASV2457	ASV2457	ASV2457	ASV2457	0	0	0	0	0	0	0	0	0	0	0	0	0	0	0	0	0	0	0	0	0	0	0	0	0	0	0	0	0	0	0	0	0	0	0	0	0	0	0	0	0	0	0	0	0
Bacteria	Desulfobacterota	Desulfuromonadia	PB19	ASV2459	0	0	0	0	0	0	0	0	0	0	0	0	0	0	0	0	0	0	0	0	0	0	0	0	0	0	0	0	0	0	0	0	0	0	0	0	0	0	0	0	0	0	0	0	0
Bacteria	Proteobacteria	ASV2461	ASV2461	ASV2461	0	0	3.24822971480543	0	2.70161475513915	0	0	0	0	0	0	0	0	1.58908489368228	0	0	0	0	0	0	0	0	0	0	0	0	0	370.059222460128	0	0	0	0	0	0	0	0	0	0	0	0	0	0	0	0	0
Bacteria	Actinobacteriota	Acidimicrobiia	Microtrichales	ASV2464	0	0	0	0	0	0	0	0	0	0	0	0	0	0	0	0	0	0	0	0	0	0	0	0	0	0	0	0	0	0	0	0	0	0	0	0	0	0	0	0	0	0	0	0	0
Bacteria	Chloroflexi	Anaerolineae	Ardenticatenales	ASV2465	0	0	3.24822971480543	373.239467787074	0	0	0	0	2.09526104333524	0	2.37947936991386	0	0	0	0	0	0	1.01271463220736	0	1.37046939947401	1.37466681513068	0	3.08678654716687	0	0	0	3.18615763196268	0	0	0	0	0	0	0	0	0	0	0	0	0	0	0	0	0	0
Bacteria	Proteobacteria	Gammaproteobacteria	Burkholderiales	Alcaligenaceae	3.02265479770883	0	0	0	0	0	0	0	0	0	0	0	2.23860883892314	0	0	0	0	0	0	0	0	0	0	0	0	0	0	0	0	0	0	0	0	1.15226489187146	5.04686009599128	2.61926152540553	2.41783589180668	2.19386288795723	1.77151370531578	8.49401172173618	10.394686236396	0	0	3.84346342175861	0
Bacteria	Planctomycetota	028H05_P_BN_P5	ASV2467	ASV2467	3.02265479770883	0	0	0	0	0	0	0	0	63.3704637309713	0	0	0	0	0	0	0	0	0	0	0	0	0	0	0	0	0	0	0	0	0	0	0	0	0	0	0	0	1.77151370531578	0	0	0	0	0	0
Bacteria	ASV2468	ASV2468	ASV2468	ASV2468	0	0	825.050347560579	0	0	0	0	0	2.09526104333524	3.52058131838729	0	3.12615276883351	4.47721767784628	0	4.1145913696446	0	1.63227730432668	3.03814389662209	0	0	0	0	0	0	0	3.59940105966367	1.06205254398756	1.2984534121408	2.5611801918324	1.79426266570016	0	0	0	2.30452978374293	0	0	0	0	0	0	0	0	2.11577969655488	0	0
Bacteria	ASV2473	ASV2473	ASV2473	ASV2473	0	0	0	0	0	0	0	0	0	0	0	0	0	0	0	0	0	0	0	0	0	0	0	0	0	0	0	0	0	0	0	0	0	0	0	0	0	627.444785955767	0	0	0	0	0	0	0
Bacteria	Chloroflexi	KD4_96	ASV2475	ASV2475	0	0	0	0	0	0	0	0	0	0	0	0	0	0	0	0	0	0	0	0	0	0	0	0	0	0	0	0	0	0	0	0	0	0	0	0	0	0	0	0	0	0	0	0	0
Bacteria	Bacteroidota	Bacteroidia	Flavobacteriales	ASV2486	9.06796439312648	2.09546520375256	0	0	0	0	0	0	0	0	0	0	0	0	0	0	125.685352433154	0	0	0	0	0	0	0	0	0	0	0	0	0	0	0	0	0	2.52343004799564	5.23852305081105	7.25350767542004	2.19386288795723	0	0	0	0	0	7.68692684351723	0
Bacteria	Proteobacteria	Alphaproteobacteria	Rickettsiales	ASV2488	0	0	0	0	0	0	0	0	0	0	0	0	0	0	0	0	50.600596434127	0	0	0	0	0	0	0	0	1.79970052983184	0	0	0	0	0	0	0	0	0	0	0	0	0	0	0	0	0	0	0
Bacteria	Proteobacteria	Gammaproteobacteria	ASV2489	ASV2489	0	0	0	0	0	0	0	0	0	0	0	0	0	0	0	0	0	0	0	0	0	0	0	0	0	0	0	0	0	0	0	0	0	0	0	0	0	0	0	0	0	0	0	0	0
Bacteria	Proteobacteria	Gammaproteobacteria	Xanthomonadales	Xanthomonadaceae	0	6.28639561125768	38.9787565776652	28.0298414543652	48.6290655925046	46284.0194297995	15.2625152625153	25.1418580993529	14.6668273033467	21.1234879103238	16.656355589397	1544.31946780375	24.6246972281545	54.0288863851974	26.7448439026899	36.7837232024829	21.2196049562468	35.4450121272577	9.17118194524437	23.2979797910582	24.7440026723523	16.8391273964183	26.2376856509184	113.165599949577	25.9316821190679	16.1973047684865	31.8615763196268	20.7752545942528	15.3670811509944	26.9139399855024	53.9335979348335	28.3888131853871	24.2330247661513	14.979443594329	2.52343004799564	324.788429150285	575.44494224999	298.365352762183	1.77151370531578	8.49401172173618	6.92979082426397	4993.63215124899	22.2156868138262	0	0
Bacteria	Proteobacteria	Alphaproteobacteria	ASV2490	ASV2490	0	0	0	0	0	0	0	0	0	0	0	0	0	0	0	0	0	0	0	0	0	0	0	0	0	0	0	0	0	0	0	0	0	0	0	0	0	0	0	0	0	0	0	0	0
Bacteria	Proteobacteria	ASV2492	ASV2492	ASV2492	0	0	0	0	0	0	0	0	0	0	0	0	0	0	0	0	0	0	0	0	0	0	0	0	0	0	0	0	0	0	0	0	0	0	0	0	0	0	0	0	0	0	0	0	0
Bacteria	SAR324_clade(Marine_group_B)	ASV2503	ASV2503	ASV2503	0	0	0	0	0	1.57097343798111	0	0	0	0	0	0	0	1.58908489368228	0	0	0	0	1.83423638904888	0	0	0	1.54339327358344	0	0	0	0	0	0	0	0	0	0	0	0	0	0	0	0	0	0	0	0	0	0
Bacteria	Proteobacteria	Gammaproteobacteria	KI89A_clade	ASV2506	0	0	0	0	0	0	0	0	0	0	0	0	0	0	0	0	0	0	0	0	0	0	0	0	0	0	0	0	0	0	0	0	0	0	0	0	0	0	0	0	0	0	0	3.84346342175861	0
Bacteria	Proteobacteria	Gammaproteobacteria	Salinisphaerales	Salinisphaeraceae	269.016276996086	16.7637216300205	9988.3063730267	17182.2928115259	15931.4222110555	61.2679640812633	89.6672771672772	63.821639790665	130.953815208452	93.2954049372632	66.6254223575882	500.184443013361	134.316530335388	85.8105842588429	131.666923828627	206.908443013966	112.627133998541	112.411324175017	62.3640372276618	109.637551957921	118.221346101239	126.293455473137	134.275214801759	74.4887493338987	117.556958939775	116.980534439069	125.322200190532	105.174726383405	87.0801265223015	111.24428527341	78.4488697233942	81.1108948153916	103.855820426363	96.7902509172029	30.2811605759477	7.85778457621658	9.67134356722672	6.58158866387169	31.8872466956841	42.4700586086809	10.394686236396	42.5813594292549	57.1260518069816	7.68692684351723	13.646660662136
Bacteria	ASV2522	ASV2522	ASV2522	ASV2522	0	0	0	0	0	0	0	0	0	0	0	0	0	0	0	0	0	0	0	0	0	0	0	0	0	0	0	0	0	0	0	0	0	0	0	0	0	0	0	0	0	0	0	0	0
Bacteria	Proteobacteria	Gammaproteobacteria	ASV2535	ASV2535	0	0	0	0	0	0	0	0	0	0	0	0	0	0	0	0	0	0	0	0	0	0	0	0	0	0	0	0	0	0	0	0	0	0	0	0	0	0	0	0	0	0	0	0	0
Bacteria	Bacteroidota	Bacteroidia	Chitinophagales	ASV254	0	0	0	0	0	0	0	0	0	0	0	0	0	0	0	0	0	0	0	1.37046939947401	0	0	0	0	0	0	0	0	0	0	0	0	0	0	0	2.61926152540553	0	0	0	0	0	0	0	0	0
Bacteria	Patescibacteria	Gracilibacteria	JGI_0000069_P22	ASV2548	0	0	0	0	0	0	0	0	0	0	0	0	0	0	0	0	0	0	0	0	0	0	0	0	0	0	0	0	0	0	0	0	0	0	0	0	0	0	0	0	13.8595816485279	0	0	0	0
Bacteria	Proteobacteria	Alphaproteobacteria	Rickettsiales	Rickettsiaceae	6.04530959541766	12.5727912225154	25.9858377184434	32.4556058945281	56.7339098579221	28.27752188366	715.430402930403	3301.31936735349	1014.10634497425	205.954007125657	80.9022985770713	18.756916613001	6.71582651676942	73.0979051093847	14.4010697937561	487.384332432898	925.501231553226	684.595091372178	216.439893907767	16.4456327936882	5267.72323558078	67.3565095856733	57.1055511225871	21.4871392309323	127.929631787402	635.294287030638	1063.11459653155	155.814409456896	15.3670811509944	32.2967279826028	36.772907682841	12.1666342223087	27.6948854470301	433.25159934367	1317.23048505372	458.370766945967	0	8.77545155182891	60.2314659807366	25.4820351652085	31.1840587091879	19.3551633769341	277.167140248689	2075.47024774965	1808.18253773302
Bacteria	Firmicutes	Clostridia	Oscillospirales	Oscillospiraceae	0	2.09546520375256	0	0	0	3.14194687596222	0	0	0	0	0	3.12615276883351	0	1.58908489368228	0	0	0	1.01271463220736	0	0	1.37466681513068	0	0	0	0	0	0	0	0	0	0	0	0	0	0	70.7200611859492	425.539116957976	0	0	8.49401172173618	0	3.87103267538681	0	0	0
Bacteria	Proteobacteria	Gammaproteobacteria	BD7_8	ASV2556	0	0	0	0	0	0	0	0	0	0	0	0	0	0	0	0	0	0	0	0	0	0	0	0	0	0	0	0	0	0	0	0	0	0	0	0	0	0	0	0	0	0	0	0	0
Bacteria	Proteobacteria	Gammaproteobacteria	ASV2558	ASV2558	0	0	0	0	0	0	0	0	0	0	0	0	0	0	0	0	0	0	0	0	0	0	0	0	0	0	0	0	0	0	0	0	0	0	0	0	0	0	0	0	0	0	0	0	0
Bacteria	Proteobacteria	Gammaproteobacteria	Burkholderiales	ASV2560	0	0	3.24822971480543	367.338448533523	0	1.57097343798111	1.90781440781441	0	2.09526104333524	0	2.37947936991386	3.12615276883351	0	0	0	0	0	0	0	0	1.37466681513068	0	0	0	0	0	1.06205254398756	0	0	0	0	1.35184824692319	0	1.15226489187146	0	0	0	0	0	0	0	0	1.05788984827744	0	0
Bacteria	Bacteroidota	Bacteroidia	ASV2564	ASV2564	0	0	0	0	0	0	0	0	1.04763052166762	0	0	0	0	0	0	0	0	0	0	0	0	0	0	0	0	0	0	0	0	0	0	0	0	0	0	0	0	0	0	0	0	0	0	0	0
Bacteria	Proteobacteria	Gammaproteobacteria	ASV2569	ASV2569	0	0	0	362.91268409336	0	0	0	0	1.04763052166762	3.52058131838729	0	0	0	0	0	0	0	0	0	0	0	0	1.54339327358344	1.43247594872882	0	0	1.06205254398756	0	0	0	2.45152717885607	0	0	1.15226489187146	0	0	0	0	0	0	0	0	0	0	0
Bacteria	Firmicutes	Clostridia	Lachnospirales	Lachnospiraceae	6.04530959541766	10.4773260187628	32.4822971480543	13.2772933204888	13.5080737756957	34643.1062543595	7.63125763125763	23.2078690147873	16.7620883466819	21.1234879103238	9.51791747965545	9.37845830650052	13.4316530335388	17.479933830505	20.572956848223	13.7938962009311	22.8518822605735	11.139860954281	12.8396547233421	12.3342245952661	270.809362580744	37.8880366419412	16.9773260094178	10.0273316411017	20.7453456952543	10.798203178991	15.9307881598134	16.8798943578304	17.9282613428268	8.97131332850079	19.6122174308485	21.6295719507711	24.2330247661513	12.6749138105861	10.0937201919826	246.21058338812	14.5070153508401	583.567528196623	3.54302741063156	0	3.46489541213198	7.74206535077363	10.5788984827744	3.84346342175861	6.82333033106799
Bacteria	Proteobacteria	Gammaproteobacteria	KI89A_clade	ASV2571	0	0	0	1.47525481338764	451.169664108237	0	5.72344322344322	1.93398908456561	2.09526104333524	0	0	3.12615276883351	0	1.58908489368228	0	16.0928789010863	3.26455460865335	3.03814389662209	1.83423638904888	0	2.74933363026137	0	3.08678654716687	0	0	0	0	0	0	0	4.90305435771214	0	0	0	0	0	0	0	0	0	0	0	0	0	0
Bacteria	Dependentiae	Babeliae	Babeliales	ASV2574	0	0	0	0	0	0	0	0	0	0	0	0	0	0	0	0	0	0	0	0	0	0	0	0	0	0	0	0	0	0	0	0	0	0	0	0	0	0	0	0	0	0	0	0	0
Bacteria	ASV2575	ASV2575	ASV2575	ASV2575	0	0	0	0	0	0	0	0	0	0	0	0	0	0	0	0	0	0	0	0	0	0	0	0	0	0	0	0	0	0	0	0	0	0	0	0	0	0	0	0	0	0	0	0	0
Bacteria	Proteobacteria	Alphaproteobacteria	Rhodospirillales	ASV2583	0	0	0	0	0	0	0	0	0	0	0	3.12615276883351	0	4.76725468104683	0	0	0	0	0	1.37046939947401	0	54.7271640383595	13.8905394622509	0	0	0	1.06205254398756	0	0	0	0	193.314299310017	0	0	2.52343004799564	0	0	0	0	0	13.8595816485279	0	0	0	0
Bacteria	Bacteroidota	Bacteroidia	Chitinophagales	ASV2591	0	0	0	0	0	0	0	0	0	0	0	0	0	0	0	0	0	0	0	0	0	0	0	0	0	0	0	0	0	0	0	0	0	0	0	0	0	0	0	0	0	0	0	0	0
Bacteria	Proteobacteria	Gammaproteobacteria	ASV2592	ASV2592	0	0	0	0	0	0	0	0	0	0	0	0	0	0	0	0	0	0	0	0	0	0	0	0	0	0	0	0	0	0	0	0	0	0	0	0	0	0	0	0	0	0	0	0	0
Bacteria	Bacteroidota	Bacteroidia	ASV2599	ASV2599	0	0	0	0	0	0	0	0	0	0	0	0	0	0	0	0	0	0	0	0	0	0	0	0	0	0	0	0	0	0	0	0	0	0	0	0	0	0	0	0	0	0	1.05788984827744	0	0
Bacteria	Proteobacteria	Gammaproteobacteria	Cellvibrionales	Halieaceae	308.3107893663	247.264894042802	406.028714350679	1438.37344305295	732.137598642709	2105.10440689469	724.969474969475	193.398908456561	546.863132310497	3592.75323541423	39663.5416170942	30864.5062866932	27937.8383097608	35042.5000754815	1569.71660751942	308.063681820794	316.661797039375	2106.44643499132	17098.7516187136	53560.6850702434	62140.4387111674	25490.2290963282	33794.1391183829	1299.25568549704	297.349954965312	320.346694310067	772.112199478957	10344.7783345257	58914.8279527206	34980.9449304903	29702.7032990201	30467.9557891549	11050.259293365	193.580501834406	830.208485790565	9447.67632213774	107859.659133496	70855.1896923546	59310.2788539724	13505.4786375605	5041.42282465204	449.03979034487	380.840345379878	457.372147189275	1378.31272687573
Bacteria	Proteobacteria	Alphaproteobacteria	Defluviicoccales	ASV260	0	0	0	0	0	0	0	0	0	0	0	0	0	0	0	0	0	0	0	0	0	29.4684729437321	3.08678654716687	1.43247594872882	0	0	0	0	0	0	0	0	0	0	0	0	0	0	0	0	0	0	0	0	0
Bacteria	ASV2600	ASV2600	ASV2600	ASV2600	0	0	0	0	0	0	0	0	0	0	0	0	0	0	0	0	0	0	0	0	0	0	0	0	0	0	0	0	0	0	0	0	0	0	0	0	0	0	0	0	0	0	0	0	0
Bacteria	Bacteroidota	Bacteroidia	Chitinophagales	ASV2606	0	0	0	0	0	0	0	0	0	0	0	0	0	0	0	0	0	0	0	0	0	0	0	0	0	0	0	0	0	0	0	0	0	0	0	0	0	0	0	0	0	0	0	0	0
Bacteria	Planctomycetota	028H05_P_BN_P5	ASV2620	ASV2620	0	0	0	0	0	0	0	0	2.09526104333524	0	0	0	0	0	0	0	0	0	0	0	0	0	0	0	0	0	0	0	0	0	0	0	0	0	2.52343004799564	0	0	0	0	0	0	0	0	0	0
Bacteria	Proteobacteria	Alphaproteobacteria	Rickettsiales	Fokiniaceae	9.06796439312648	6.28639561125768	3.24822971480543	0	0	0	0	102.501421481977	19.9049799116847	29.924941206292	0	0	0	0	2.0572956848223	0	261.164368692268	0	0	0	0	4.20978184910458	0	0	1.72877880793786	17.9970052983184	100.894991678818	0	0	0	0	0	0	0	7.57029014398692	183.348306778387	2.41783589180668	4.38772577591446	7.08605482126312	0	6.92979082426397	0	0	30.7477073740689	20.469990993204
Bacteria	Proteobacteria	Gammaproteobacteria	KI89A_clade	ASV2638	0	0	0	0	0	0	0	0	0	0	0	0	0	0	0	0	0	0	0	0	0	0	0	0	0	0	0	0	0	0	0	0	0	0	0	0	0	4.38772577591446	0	0	0	0	0	0	0
Bacteria	Proteobacteria	Gammaproteobacteria	pItb_vmat_80	ASV2640	0	0	0	0	0	0	0	0	0	0	0	0	0	0	0	0	0	0	0	0	0	0	0	0	0	0	0	0	0	0	0	0	0	0	0	0	0	0	0	0	0	0	0	0	0
Bacteria	Firmicutes	Bacilli	Bacillales	Marinococcaceae	0	0	3.24822971480543	1.47525481338764	0	3.14194687596222	0	0	0	0	0	12.504611075334	0	0	0	0	0	0	0	1.37046939947401	0	0	0	0	0	0	2.12410508797512	0	0	0	0	2.70369649384639	0	2.30452978374293	0	0	0	0	0	0	0	0	0	0	0
Bacteria	Desulfobacterota	Desulfuromonadia	Bradymonadales	ASV2646	0	0	0	0	0	0	0	0	0	0	0	0	0	0	0	0	0	0	58.695564449564	228.86838971216	0	0	0	0	0	0	11.6825779838632	0	0	0	0	1.35184824692319	0	0	2.52343004799564	0	0	0	0	0	0	0	0	0	0
Bacteria	Bacteroidota	Bacteroidia	Cytophagales	Hymenobacteraceae	0	0	0	0	0	0	0	38.6797816913121	0	0	0	293.85836027035	0	0	0	0	0	0	0	0	0	0	0	0	0	0	0	0	0	0	0	0	0	0	0	440.035936268129	413.449937498942	0	0	0	3.46489541213198	3.87103267538681	0	0	0
Bacteria	Desulfobacterota	Desulfuromonadia	Bradymonadales	ASV2650	0	0	0	0	0	0	0	0	0	0	0	0	0	0	0	0	0	0	0	0	0	0	0	0	0	0	0	0	0	0	0	0	0	0	0	0	0	0	0	0	0	0	0	0	0
Bacteria	ASV2673	ASV2673	ASV2673	ASV2673	0	0	3.24822971480543	346.684881146096	0	0	1.90781440781441	0	2.09526104333524	0	0	0	0	0	0	0	1.63227730432668	1.01271463220736	0	0	0	0	0	0	0	0	0	1.2984534121408	2.5611801918324	0	0	0	0	1.15226489187146	0	0	0	0	0	0	0	0	0	0	0
Bacteria	Planctomycetota	OM190	ASV2687	ASV2687	0	0	0	0	0	0	0	0	0	0	2.37947936991386	0	6.71582651676942	0	0	0	0	1.01271463220736	0	0	0	0	3.08678654716687	0	0	0	2.12410508797512	1.2984534121408	2.5611801918324	0	2.45152717885607	0	0	1.15226489187146	0	0	0	0	0	0	0	0	0	0	0
Bacteria	ASV2688	ASV2688	ASV2688	ASV2688	0	0	0	0	0	0	0	0	0	0	0	25.0092221506681	35.8177414227702	66.7415655346556	0	0	0	0	0	0	0	8.41956369820916	6.17357309433374	0	0	0	0	0	0	1.79426266570016	0	16.2221789630783	0	0	0	0	0	6.58158866387169	54.9169248647892	16.9880234434724	6.92979082426397	0	0	0	0
Bacteria	Bacteroidota	Bacteroidia	Cytophagales	Spirosomaceae	0	0	0	0	0	0	0	0	0	0	0	0	0	0	0	0	0	0	0	0	0	0	0	0	0	0	0	0	0	0	0	0	0	0	0	0	0	0	0	0	0	0	0	0	0
Bacteria	Planctomycetota	Pla4_lineage	ASV2695	ASV2695	0	0	0	0	0	0	0	0	0	0	0	0	0	0	0	0	0	0	0	0	0	0	0	0	0	0	1.06205254398756	0	0	0	0	0	0	0	0	0	0	0	0	0	0	0	0	0	0
Bacteria	Desulfobacterota	Desulfuromonadia	Bradymonadales	ASV2697	0	0	0	0	5.40322951027829	0	0	0	0	0	0	0	0	0	0	0	0	0	0	0	0	0	0	0	0	0	0	0	0	0	0	0	0	0	0	0	0	0	0	0	0	0	0	0	0
Bacteria	ASV2699	ASV2699	ASV2699	ASV2699	0	0	0	0	0	0	0	0	0	89.7748236188759	0	0	33.5791325838471	3.17816978736455	0	0	0	1.01271463220736	0	0	2.74933363026137	8.41956369820916	4.63017982075031	0	0	0	128.508357822495	0	0	0	0	1.35184824692319	0	0	0	0	2.41783589180668	0	0	8.49401172173618	17.3244770606599	0	0	0	0
Bacteria	Verrucomicrobiota	Verrucomicrobiae	Verrucomicrobiales	Rubritaleaceae	0	8.38186081501024	22.737608003638	2.95050962677528	967.178082339815	1.57097343798111	5.72344322344322	0	10.4763052166762	1.76029065919365	0	40.6399859948356	11.1930441946157	4.76725468104683	4.1145913696446	41.3816886027933	11.4259411302867	16.2034341153178	1.83423638904888	15.0751633942142	5.49866726052273	4.20978184910458	89.5168098678392	2.86495189745764	1.72877880793786	0	11.6825779838632	6.492267060704	5.12236038366479	1.79426266570016	0	4.05554474076958	0	2.30452978374293	17.6640103359695	2.61926152540553	2.41783589180668	2.19386288795723	1.77151370531578	0	17.3244770606599	0	4.23155939310975	11.5303902652758	20.469990993204
Bacteria	Bacteroidota	Bacteroidia	Chitinophagales	ASV2709	0	0	0	0	0	0	0	0	0	26.4043598879047	0	0	0	0	0	0	0	0	56.8613280605151	0	4.12400044539205	0	0	0	0	0	0	0	0	0	0	0	0	0	0	0	2.41783589180668	0	0	0	0	0	0	0	0
Bacteria	Proteobacteria	Gammaproteobacteria	ASV2710	ASV2710	0	0	0	0	0	0	0	0	0	12.3220346143555	0	0	0	0	0	0	0	0	0	0	0	0	1.54339327358344	0	0	0	0	32.46133530352	0	0	0	0	0	0	0	0	0	0	0	0	0	0	0	0	0
Bacteria	ASV2711	ASV2711	ASV2711	ASV2711	0	0	0	0	0	0	0	0	0	0	0	0	0	0	0	0	0	0	0	0	0	0	0	0	0	0	0	0	0	0	0	0	0	0	0	0	0	0	0	0	0	0	0	0	0
Bacteria	Proteobacteria	Gammaproteobacteria	ASV2714	ASV2714	0	0	0	2.95050962677528	524.113262496994	3.14194687596222	0	1.93398908456561	1.04763052166762	0	2.37947936991386	6.25230553766701	0	1.58908489368228	0	6.89694810046554	1.63227730432668	2.02542926441473	0	5.48187759789606	2.74933363026137	0	0	1.43247594872882	0	1.79970052983184	3.18615763196268	1.2984534121408	5.12236038366479	1.79426266570016	4.90305435771214	2.70369649384639	3.46186068087876	0	0	0	0	0	0	0	0	0	0	0	0
Bacteria	Proteobacteria	Gammaproteobacteria	Cellvibrionales	BD2_7	0	0	0	0	570.04071333436	0	0	0	1.04763052166762	3.52058131838729	0	0	0	0	0	0	0	1.01271463220736	0	0	0	0	0	1.43247594872882	0	0	0	0	0	0	2.45152717885607	1.35184824692319	0	0	0	0	0	0	0	0	0	0	0	0	0
Bacteria	Proteobacteria	Alphaproteobacteria	Puniceispirillales	ASV2716	0	0	0	0	407.943828026011	0	0	0	1.04763052166762	0	2.37947936991386	0	0	0	0	6.89694810046554	0	0	3.66847277809775	1.37046939947401	0	0	0	0	0	0	1.06205254398756	0	0	0	0	0	0	0	0	0	0	0	0	0	0	0	0	0	0
Bacteria	Proteobacteria	Gammaproteobacteria	ASV2721	ASV2721	0	0	0	0	0	0	0	0	0	0	0	0	0	0	0	0	0	0	0	0	0	0	0	0	0	0	0	0	0	0	0	0	0	0	0	0	0	0	0	0	0	0	0	0	0
Archaea	Nanoarchaeota	Nanoarchaeia	Woesearchaeales	GW2011_GWC1_47_15	0	0	0	0	0	0	0	0	0	0	0	0	0	0	0	0	0	0	0	0	0	0	0	0	0	0	0	0	0	0	0	0	0	0	0	0	0	0	0	0	0	0	0	0	0
Bacteria	ASV275	ASV275	ASV275	ASV275	3.02265479770883	2.09546520375256	64.9645942961086	39.8318799614663	10.8064590205566	4.71292031394333	45.7875457875458	11.6039345073936	105.810682688429	2700.28587120305	918.479036786751	1056.63963586573	937.977103508795	853.338587907382	2.0572956848223	165.526754411173	19.5873276519201	555.980333081843	71.5352191729061	248.054961304797	6.87333407565341	19259.7519596535	2080.49413279047	0	10.3726728476272	52.1913153651232	483.23390751434	180.485024287571	12.805900959162	2101.08158153488	1698.90833494726	2053.45748707633	10.3855820426363	11.5226489187146	32.8045906239433	2.61926152540553	1061.42995650313	429.997126039617	547.397734942576	169.880234434724	311.840587091879	7.74206535077363	4.23155939310975	65.3388781698965	27.293321324272
Bacteria	Proteobacteria	Gammaproteobacteria	EC3	ASV2764	0	0	0	0	0	0	0	0	0	0	0	0	0	0	0	0	93.0398063466206	0	0	0	1.37466681513068	0	0	0	0	12.5979037088229	5.31026271993781	0	0	0	0	0	0	0	70.6560413438779	0	0	0	0	0	0	0	0	34.5911707958275	6.82333033106799
Archaea	Thermoplasmatota	Thermoplasmata	Marine_Group_II	ASV2766	0	0	0	0	0	0	0	0	0	0	0	0	0	0	0	0	0	0	0	0	0	0	0	0	0	0	0	0	0	0	0	0	0	0	0	0	0	0	0	0	0	0	0	0	0
Bacteria	Planctomycetota	028H05_P_BN_P5	ASV2775	ASV2775	0	0	383.291106347041	0	178.306573839184	0	0	0	1.04763052166762	0	0	0	0	0	2.0572956848223	6.89694810046554	0	0	0	0	0	0	1.54339327358344	0	0	0	0	1.2984534121408	2.5611801918324	0	0	0	0	0	0	0	0	0	0	0	0	3.87103267538681	0	3.84346342175861	0
Bacteria	ASV2787	ASV2787	ASV2787	ASV2787	0	0	0	0	0	0	0	0	0	0	0	0	0	0	0	0	0	0	0	1.37046939947401	0	0	0	0	0	0	0	0	2.5611801918324	0	0	0	0	0	0	0	0	0	0	0	0	0	0	0	0
Bacteria	Proteobacteria	Gammaproteobacteria	Oceanospirillales	ASV2789	0	0	0	0	0	0	0	0	0	0	0	0	0	0	0	0	0	0	0	0	0	0	0	0	0	0	0	0	0	0	0	0	0	0	0	0	0	0	0	0	0	0	0	0	0
Bacteria	Bacteroidota	Bacteroidia	Cytophagales	Microscillaceae	18.135928786253	8.38186081501024	22.737608003638	7.37627406693821	21.6129180411132	17.2807078177922	15.2625152625153	21.2738799302217	69.1436144300628	26.4043598879047	19.0358349593109	34.3876804571686	125.362094979696	9.53450936209365	16.4583654785784	11.4949135007759	19.5873276519201	324.068682306356	7.3369455561955	13.7046939947401	9.62266770591478	564.110767780014	3958.80374674151	11.4598075898306	17.2877880793786	223.162865699148	3734.17674466027	18.1783477699712	17.9282613428268	5257.18961050146	12926.902814108	113.555252741548	0	20.7407680536863	80.7497615358605	15.7155691524332	12.0891794590334	2.19386288795723	7.08605482126312	42.4700586086809	1687.40406570828	11.6130980261604	11.6367883310518	57.6519513263792	27.293321324272
Bacteria	Proteobacteria	ASV2795	ASV2795	ASV2795	0	0	0	1.47525481338764	0	0	9.53907203907204	1.93398908456561	4.19052208667047	0	0	0	0	0	0	0	0	1.01271463220736	0	0	0	0	0	0	0	0	0	0	0	0	0	0	0	0	0	0	0	0	0	0	0	0	0	11.5303902652758	0
Bacteria	Proteobacteria	Gammaproteobacteria	ASV2798	ASV2798	0	0	0	0	0	0	0	0	0	0	0	0	0	0	0	0	0	0	0	0	0	0	0	0	0	0	0	0	0	0	0	0	0	0	0	0	0	0	0	0	0	0	0	0	0
Bacteria	Proteobacteria	Gammaproteobacteria	Alteromonadales	Marinobacteraceae	18.135928786253	10.4773260187628	42.2269862924706	3984.66325096002	1961.37231223102	18.8516812557733	104.929792429792	119.907323243068	112.096465818435	22.8837785695174	218.912102032075	40.6399859948356	127.600703818619	244.71907362707	12.3437741089338	142.536927409621	16.3227730432668	242.03879709756	135.733492789617	520.778371800125	2867.5549763626	12254.6749627434	595.749803603206	14.3247594872882	29.3892397349436	23.3961068878139	57.3508373753283	132.442248038361	517.358398750144	48.4450919739042	29.4183261462728	101.38861851924	38.0804674896663	132.510462565218	98.4137718718299	15.7155691524332	261.126276315121	423.415537375745	637.744933913681	4994.47889238087	582.102429238173	30.9682614030945	271.877691007302	169.112390557379	20.469990993204
Bacteria	Bacteroidota	Bacteroidia	Chitinophagales	ASV2802	0	0	0	0	0	0	0	19.3398908456561	4.19052208667047	17.6029065919365	0	0	0	0	0	0	26.1164368692268	1.01271463220736	0	0	0	0	0	0	0	3.59940105966367	1.06205254398756	7.79072047284479	0	0	0	0	0	0	2.52343004799564	13.0963076270276	0	41.6833948711873	0	0	0	0	2.11577969655488	11.5303902652758	0
Bacteria	Proteobacteria	Alphaproteobacteria	Rickettsiales	Candidatus_Jidaibacter	0	0	0	0	0	0	0	13.5379235919592	6.28578313000571	19.3631972511301	0	0	0	0	0	0	0	61.7755925646492	0	0	0	0	0	0	0	0	33.985681407602	0	0	0	0	0	0	0	0	0	0	0	0	0	3.46489541213198	0	0	0	0
Bacteria	Planctomycetota	OM190	ASV2822	ASV2822	0	0	0	0	0	0	0	0	0	0	0	0	0	0	0	0	0	0	0	0	0	0	0	0	0	0	0	0	0	0	0	0	0	0	0	0	0	0	0	0	0	0	0	0	0
Bacteria	Dependentiae	Babeliae	Babeliales	ASV2823	0	0	0	0	0	0	0	0	0	0	0	0	0	0	0	0	0	0	0	0	0	0	0	0	0	0	0	0	0	0	0	0	0	0	0	0	0	0	0	0	0	0	0	0	0
Bacteria	ASV2824	ASV2824	ASV2824	ASV2824	0	0	0	1.47525481338764	0	1.57097343798111	0	0	1.04763052166762	0	14.2768762194832	3.12615276883351	2.23860883892314	0	0	2.29898270015518	16.3227730432668	20.2542926441473	27.5135458357331	1.37046939947401	0	4.20978184910458	0	0	5.18633642381358	0	3.18615763196268	1.2984534121408	0	0	220.637446097046	0	0	1.15226489187146	0	0	0	2.19386288795723	0	0	0	0	0	46.1215610611034	6.82333033106799
Bacteria	Proteobacteria	Gammaproteobacteria	ASV2826	ASV2826	0	0	0	0	0	0	0	0	6.28578313000571	0	0	0	0	0	0	0	0	74.9408827833449	0	0	0	0	0	0	0	0	1.06205254398756	0	0	0	0	0	0	0	0	0	0	0	1.77151370531578	0	0	0	0	0	914.32626436311
Bacteria	Proteobacteria	Alphaproteobacteria	Puniceispirillales	ASV2835	0	0	0	0	0	12.5677875038489	0	0	0	0	0	0	0	0	0	0	0	0	0	0	0	0	0	0	0	0	0	0	0	0	0	0	0	0	0	0	0	0	0	0	0	0	0	0	0
Bacteria	Proteobacteria	Alphaproteobacteria	Kiloniellales	ASV2840	0	0	0	314.229275251568	0	0	0	0	0	0	0	0	0	0	0	0	0	2.02542926441473	0	0	0	0	0	0	1.72877880793786	0	1.06205254398756	1.2984534121408	0	0	0	0	0	0	0	0	0	0	0	0	0	0	0	0	0
Bacteria	ASV2842	ASV2842	ASV2842	ASV2842	0	0	0	0	0	0	0	0	0	19.3631972511301	0	0	73.8740916844636	0	0	0	0	0	0	20.5570409921102	0	0	3.08678654716687	0	0	0	0	16.8798943578304	0	14.3541013256013	2.45152717885607	4.05554474076958	0	0	0	0	0	0	0	0	0	0	0	0	0
Bacteria	Proteobacteria	Gammaproteobacteria	ASV2843	ASV2843	0	0	0	0	0	0	0	0	0	0	0	0	0	0	0	0	0	0	0	0	0	0	0	0	0	0	6.37231526392537	0	0	0	0	0	0	0	0	0	0	0	0	0	0	0	0	0	0
Bacteria	Proteobacteria	Gammaproteobacteria	ASV2849	ASV2849	0	0	0	0	0	0	0	0	0	0	0	0	0	0	0	0	0	0	0	0	0	0	0	0	0	0	0	0	0	0	0	0	0	0	0	0	0	0	0	0	0	0	0	0	0
Bacteria	Bacteroidota	Bacteroidia	ASV286	ASV286	0	0	0	5.90101925355057	8.10484426541744	3.14194687596222	7.63125763125763	439.015522196393	1074.86891523098	2112.34879103238	1568.07690477324	6.25230553766701	0	66.7415655346556	2.0572956848223	6.89694810046554	938.55944998784	3157.64422322256	763.042337844332	222.01604271479	4.12400044539205	16.8391273964183	4.63017982075031	5.72990379491528	1.72877880793786	601.099976963833	3321.0383050491	138.934515099065	1183.26524862657	974.284627475185	12.2576358942803	139.240369433089	13.847442723515	11.5226489187146	252.343004799564	861.737041858418	0	2.19386288795723	3.54302741063156	0	0	170.32543771702	5.28944924138719	138.36468318331	0
Bacteria	Desulfobacterota	Desulfuromonadia	Bradymonadales	ASV2861	0	0	0	0	0	0	0	0	0	0	0	0	0	0	0	0	0	0	0	0	0	0	0	0	0	0	0	0	0	0	0	0	0	0	0	0	2.41783589180668	0	0	0	0	0	0	65.3388781698965	641.393051120391
Bacteria	ASV2867	ASV2867	ASV2867	ASV2867	0	0	0	0	0	0	0	0	0	0	0	0	0	0	0	0	0	0	0	0	0	0	0	0	0	0	0	0	0	0	0	0	0	0	0	0	0	0	0	0	0	0	0	0	0
Bacteria	Bacteroidota	Bacteroidia	Chitinophagales	ASV2876	0	0	0	0	0	0	0	0	0	0	0	0	0	0	0	0	0	0	0	0	0	0	0	0	0	0	0	0	0	0	0	0	0	0	0	0	0	0	0	0	0	0	0	0	0
Bacteria	Firmicutes	Bacilli	Lactobacillales	Enterococcaceae	3.02265479770883	486.147927270594	6.49645942961086	5.90101925355057	13.5080737756957	29080.2893104683	5.72344322344322	3.86797816913121	5.23815260833809	7.04116263677458	109.456051016038	12.504611075334	13.4316530335388	12.7126791494582	2.0572956848223	6.89694810046554	3.26455460865335	8.10171705765891	1.83423638904888	13.7046939947401	5.49866726052273	4.20978184910458	1.54339327358344	78.7861771800851	10.3726728476272	8.99850264915918	7.43436780791293	5.1938136485632	12.805900959162	5.38278799710047	2.45152717885607	8.11108948153916	0	5.76132445935731	2.52343004799564	0	14.5070153508401	3376.35498456617	3.54302741063156	0	3.46489541213198	0	2.11577969655488	23.0607805305517	6.82333033106799
Bacteria	Planctomycetota	OM190	ASV2882	ASV2882	0	0	0	0	0	0	0	0	0	0	0	0	0	0	0	0	0	0	0	0	0	0	0	0	0	0	0	0	0	0	0	0	3.46186068087876	0	103.460631967821	0	0	0	0	0	3.46489541213198	0	0	0	0
Bacteria	Bacteroidota	Bacteroidia	Chitinophagales	ASV2889	0	0	0	0	0	0	0	0	0	0	0	0	0	0	0	0	0	0	0	0	0	0	0	0	0	0	0	0	0	0	0	0	0	0	0	0	0	0	0	0	0	0	0	0	0
Bacteria	Desulfobacterota	Desulfuromonadia	PB19	ASV2898	0	0	0	0	0	0	0	0	0	0	0	0	0	0	0	0	0	0	0	0	0	0	0	0	0	0	0	0	0	0	0	0	0	0	0	0	0	0	0	0	0	0	0	0	0
Bacteria	Proteobacteria	Gammaproteobacteria	Enterobacterales	Morganellaceae	3.02265479770883	17143.0008318997	0	0	0	0	0	0	1.04763052166762	0	0	3.12615276883351	0	0	2.0572956848223	0	1.63227730432668	1.01271463220736	0	12.3342245952661	0	0	0	1.43247594872882	0	0	0	0	0	0	0	0	0	0	90.843481727843	49.765968982705	24.1783589180668	10.9693144397861	21.2581644637894	42.4700586086809	13.8595816485279	0	0	26.9042439523103	13.646660662136
Bacteria	Proteobacteria	ASV2900	ASV2900	ASV2900	0	442.14315799179	0	0	0	0	0	0	0	0	0	0	0	0	0	0	0	0	0	0	0	0	0	0	0	0	0	0	0	0	0	0	0	0	0	0	0	0	0	0	0	0	0	0	0
Bacteria	Bdellovibrionota	Oligoflexia	Oligoflexales	ASV2902	0	0	0	1.47525481338764	0	0	0	0	0	0	0	0	0	0	0	0	297.074469387455	0	0	0	0	0	0	20.0546632822035	0	0	0	0	0	0	0	0	0	0	0	0	0	0	0	0	0	0	0	0	0
Bacteria	Acidobacteriota	Vicinamibacteria	Vicinamibacterales	Vicinamibacteraceae	0	2.09546520375256	0	1.47525481338764	0	0	0	1.93398908456561	0	0	0	0	0	0	0	2.29898270015518	0	0	0	0	0	0	0	1.43247594872882	0	0	0	0	0	0	0	0	0	0	0	0	0	0	1.77151370531578	0	0	0	0	0	0
Bacteria	Desulfobacterota	Desulfuromonadia	Bradymonadales	ASV2911	0	0	32.4822971480543	57.5349377221181	0	0	0	3.86797816913121	8.38104417334095	3.52058131838729	0	3.12615276883351	0	0	0	6.89694810046554	3.26455460865335	8.10171705765891	5.50270916714662	0	0	0	1.54339327358344	0	0	7.19880211932734	3.18615763196268	1.2984534121408	0	0	0	0	0	1.15226489187146	12.6171502399782	36.6696613556774	0	0	0	0	0	0	9.52100863449694	19.2173171087931	34.1166516553399
Bacteria	Campilobacterota	Campylobacteria	Campylobacterales	Helicobacteraceae	0	0	0	1.47525481338764	0	0	0	0	0	0	0	0	0	0	0	0	1.63227730432668	0	0	0	0	0	0	0	0	0	0	0	0	0	0	0	0	0	0	0	0	0	1.77151370531578	0	3.46489541213198	0	0	0	0
Bacteria	Proteobacteria	Gammaproteobacteria	ASV2916	ASV2916	0	0	0	0	0	0	0	0	0	0	0	0	0	0	0	0	0	0	0	0	0	0	0	0	0	0	0	0	0	0	0	0	0	0	0	0	0	0	0	0	0	0	0	0	0
Bacteria	ASV2918	ASV2918	ASV2918	ASV2918	631.734852721145	0	0	0	0	0	0	0	0	0	0	0	0	0	0	0	0	0	0	0	0	0	0	0	0	0	0	0	0	0	0	0	0	0	0	0	0	0	0	0	0	0	0	0	0
Bacteria	Bacteroidota	Bacteroidia	Flavobacteriales	ASV2931	0	0	0	0	0	0	0	0	0	3.52058131838729	0	0	0	0	2.0572956848223	0	0	0	0	0	0	0	0	0	0	0	0	0	0	0	0	0	0	0	0	0	0	0	0	0	0	0	0	0	0
Bacteria	Spirochaetota	Brevinematia	Brevinematales	Brevinemataceae	0	0	0	0	0	0	0	0	0	0	0	0	0	0	0	0	0	0	0	0	0	0	0	0	0	0	0	0	0	0	0	0	0	0	0	0	0	0	0	0	0	0	0	0	0
Bacteria	Bacteroidota	Bacteroidia	ASV2936	ASV2936	0	0	0	0	0	0	0	0	0	0	0	0	0	0	0	0	0	0	0	0	0	0	0	0	0	0	0	0	0	0	0	0	0	0	0	0	0	0	0	0	0	0	0	0	0
Bacteria	Proteobacteria	Alphaproteobacteria	ASV2942	ASV2942	0	0	0	0	0	0	0	0	0	0	0	0	0	0	0	0	0	0	0	0	0	0	0	0	0	0	0	0	0	0	0	0	0	0	0	0	0	0	0	0	0	0	0	0	0
Bacteria	ASV2943	ASV2943	ASV2943	ASV2943	0	0	0	44.2576444016293	0	1.57097343798111	3.81562881562882	3.86797816913121	1.04763052166762	0	0	6.25230553766701	0	3.17816978736455	0	2.29898270015518	1.63227730432668	0	0	1.37046939947401	1.37466681513068	0	0	0	0	0	6.37231526392537	1.2984534121408	0	0	0	1.35184824692319	3.46186068087876	0	0	0	0	0	0	0	0	0	2.11577969655488	0	0
Bacteria	Bacteroidota	Bacteroidia	Chitinophagales	ASV2950	0	0	0	0	0	0	0	0	0	0	0	0	0	81.043329577796	0	2.29898270015518	0	1.01271463220736	0	0	0	37.8880366419412	0	0	0	0	0	2.5969068242816	0	0	0	0	0	0	0	0	0	0	0	0	0	0	0	0	0
Archaea	Thermoplasmatota	Thermoplasmata	Marine_Group_II	ASV2953	0	0	0	0	0	0	0	0	0	0	0	0	0	0	0	0	0	0	0	0	0	0	0	0	0	0	0	0	0	0	0	0	0	0	0	0	0	0	0	0	0	0	0	0	0
Bacteria	Bacteroidota	Kapabacteria	Kapabacteriales	ASV2957	0	0	0	0	0	0	0	0	0	0	0	0	0	0	0	0	0	0	0	0	0	0	0	0	0	0	0	0	0	0	0	0	0	0	0	0	0	0	0	0	0	0	0	0	0
Bacteria	Proteobacteria	Gammaproteobacteria	S1_3_65	ASV2961	0	2.09546520375256	0	0	0	0	0	3.86797816913121	13.619196781679	0	0	0	0	0	0	0	97.9366382596006	0	0	0	0	0	0	0	0	25.1958074176457	16.992840703801	0	0	0	0	0	0	0	52.9920310079084	0	0	0	0	0	0	0	0	142.208146605069	129.643276290292
Bacteria	Bacteroidota	Bacteroidia	Cytophagales	Cytophagaceae	0	0	3.24822971480543	0	0	0	0	0	1.04763052166762	0	0	3.12615276883351	6.71582651676942	0	2.0572956848223	0	3.26455460865335	1.01271463220736	0	0	1.37466681513068	0	0	0	1.72877880793786	0	0	1.2984534121408	2.5611801918324	1.79426266570016	0	0	0	0	0	0	0	0	0	0	0	0	0	0	0
Bacteria	Proteobacteria	Alphaproteobacteria	Tistrellales	Geminicoccaceae	0	0	3.24822971480543	2.95050962677528	2.70161475513915	0	1.90781440781441	0	0	0	2.37947936991386	9.37845830650052	2.23860883892314	0	0	0	0	1.01271463220736	0	0	184.205353227511	0	0	0	0	1.79970052983184	1.06205254398756	0	0	0	2.45152717885607	0	3.46186068087876	2.30452978374293	2.52343004799564	0	0	0	0	0	0	0	0	0	0
Bacteria	Firmicutes	Clostridia	Clostridiales	Clostridiaceae	15.1132739885441	11516.6767598241	25.9858377184434	19.1783125740394	2.70161475513915	18.8516812557733	15.2625152625153	7.73595633826243	17.8097188683495	12.3220346143555	16.656355589397	12.504611075334	35.8177414227702	15.8908489368228	6.1718870544669	45.9796540031036	16.3227730432668	8.10171705765891	3.66847277809775	12.3342245952661	5.49866726052273	33.6782547928366	24.694292377335	1057.16725016187	15.5590092714407	23.3961068878139	12.7446305278507	57.1319501341952	2.5611801918324	10.7655759942009	14.7091630731364	63.5368676053901	6.92372136175752	8.06585424310024	12.6171502399782	18.3348306778387	14.5070153508401	116.274733061733	15.943623347842	0	6.92979082426397	0	6.34733908966463	19.2173171087931	13.646660662136
Archaea	Thermoplasmatota	Thermoplasmata	Marine_Group_II	ASV2987	0	0	0	0	0	0	0	0	0	0	0	0	0	0	0	0	0	0	0	0	0	0	0	0	0	0	0	0	0	0	0	0	0	0	0	0	0	0	0	0	0	0	0	0	0
Bacteria	Desulfobacterota	Desulfuromonadia	PB19	ASV2988	0	0	0	0	0	0	0	0	0	0	0	0	0	0	0	0	0	0	0	0	0	0	0	0	0	0	0	0	0	0	0	0	0	0	0	0	0	0	0	0	0	0	0	0	0
Bacteria	Proteobacteria	Gammaproteobacteria	ASV2999	ASV2999	0	0	0	0	0	0	0	0	0	0	0	0	0	0	0	0	0	0	0	0	0	0	0	0	0	0	0	0	0	0	0	2.70369649384639	0	0	0	0	0	0	0	0	0	0	0	0	0
Bacteria	Proteobacteria	Gammaproteobacteria	Alteromonadales	Alteromonadaceae	14100.6846313117	1494.06669027557	69138.5694796336	119399.748321529	288978.222283459	114552.241150707	481137.438949939	241327.025950266	100651.102369216	50798.4678430102	37369.7235044972	62654.3537929612	149626.376184784	43647.3947747711	124480.790001543	278218.28840738	140333.408962182	87067.1277893959	22887.6016625519	18149.1262572344	82955.6436258762	92909.8854097381	27271.7591442193	477697.781954241	398886.320691926	143013.202603087	68962.2578387443	30930.458730606	10836.3533916429	52543.1879023634	44936.4931884317	8011.05271126684	463421.980045835	216646.540439889	167919.129113822	21239.5917095134	7483.20208514167	6564.03776076803	19337.8436072271	23086.7238596789	17851.141163304	513109.252155197	280038.253296914	169754.248948813	76550.9429842518
Bacteria	Proteobacteria	Gammaproteobacteria	Vibrionales	Vibrionaceae	485311.409010534	1718.2814670771	301273.306048204	63627.740101409	49155.8804697568	25465.4794296738	4899.2673992674	4718.93336634008	2822.31662537256	880.145329596823	18707.4668062628	14952.3886933307	13686.8544411761	23914.1385650246	10391.4005040374	6315.30547732628	16863.0568309989	1399.57162171058	1667.32087764543	929.178252843381	3436.66703782671	4601.29156107131	7357.35573517223	11826.5214327051	1462.54687151543	23153.1473162866	1322.25541726451	132903.198999671	54135.6657147614	73179.0028205809	50722.0973305321	28437.4797222763	14709.4460330538	2614.48903965635	29057.2970026698	5691.65529470621	116230.206990931	1522.54084424232	7551.96292576118	3355.13463008579	13921.9497659463	11218.252693271	9885.98063215266	6122.63723086147	1685.36259177379
Bacteria	Bacteroidota	Bacteroidia	Chitinophagales	ASV3001	0	0	0	0	0	0	0	0	0	0	0	0	0	0	0	0	0	0	0	0	0	0	0	0	0	0	0	0	0	0	0	0	0	0	0	0	0	0	0	0	0	0	0	0	0
Bacteria	Campilobacterota	Campylobacteria	Campylobacterales	Sulfurospirillaceae	0	0	448.25570064315	0	2.70161475513915	0	3.81562881562882	0	0	0	0	3.12615276883351	2.23860883892314	0	0	0	0	1.01271463220736	1.83423638904888	1.37046939947401	0	0	3.08678654716687	0	0	0	0	2.5969068242816	0	1.79426266570016	0	0	0	0	0	0	0	0	0	0	0	0	0	0	0
Bacteria	ASV3013	ASV3013	ASV3013	ASV3013	0	0	0	0	0	0	0	0	0	0	0	0	0	0	0	0	0	0	0	0	0	0	0	0	0	0	0	0	0	0	0	0	0	0	0	0	0	0	0	0	0	0	0	0	0
Bacteria	Bacteroidota	Bacteroidia	Cytophagales	ASV3014	0	0	0	0	0	0	0	0	0	0	0	0	0	0	0	0	0	0	0	0	0	0	0	0	0	0	0	0	0	0	0	0	0	0	0	0	0	0	0	0	0	0	0	0	0
Bacteria	Proteobacteria	Gammaproteobacteria	OM182_clade	ASV3025	0	0	0	146.050226525377	0	0	0	0	1.04763052166762	0	2.37947936991386	3.12615276883351	0	0	0	0	0	0	0	0	0	0	0	0	0	0	1.06205254398756	0	0	0	0	0	0	0	0	0	0	0	0	0	0	0	0	0	0
Bacteria	Proteobacteria	Gammaproteobacteria	ASV3027	ASV3027	0	0	0	0	54.0322951027829	1.57097343798111	1.90781440781441	0	1.04763052166762	3.52058131838729	4.75895873982773	0	0	0	0	0	0	3.03814389662209	0	0	1.37466681513068	4.20978184910458	3.08678654716687	0	0	0	0	1.2984534121408	0	0	0	0	0	0	0	0	0	0	0	0	0	0	0	0	0
Bacteria	Deinococcota	Deinococci	Thermales	Thermaceae	0	0	0	0	0	0	0	0	0	0	0	0	0	0	0	0	0	1.01271463220736	0	0	237.817359017608	0	0	0	0	0	1.06205254398756	0	0	0	0	0	0	0	0	0	0	0	0	0	0	0	0	0	0
Bacteria	Firmicutes	Clostridia	Oscillospirales	ASV3034	0	0	0	0	0	0	0	0	0	0	0	0	0	0	0	0	0	0	0	0	0	0	0	0	0	0	0	0	0	0	0	0	0	0	0	0	0	0	0	0	0	0	0	0	0
Bacteria	Proteobacteria	Gammaproteobacteria	ASV3035	ASV3035	0	0	3.24822971480543	0	2.70161475513915	3.14194687596222	0	0	0	0	0	0	0	0	0	0	0	0	0	0	0	0	0	0	0	0	0	0	0	0	0	0	0	0	0	0	0	0	0	0	0	0	0	0	0
Bacteria	Desulfobacterota	Desulfuromonadia	Bradymonadales	ASV304	3.02265479770883	4.19093040750512	724.355226401611	2022.57434915446	54.0322951027829	4.71292031394333	17.1703296703297	709.773994035578	402.290120320365	397.825688977764	57.1075048779327	12.504611075334	4.47721767784628	4.76725468104683	6.1718870544669	374.734180125295	915.707567727266	980.307763976728	432.879787815535	5.48187759789606	16.4960017815682	0	4.63017982075031	2.86495189745764	8.6438940396893	390.535014973508	309.05729030038	114.26390026839	7.68354057549719	7.17705066280063	12.2576358942803	4.05554474076958	0	368.724765398868	1355.08193577366	6375.28255283705	16.9248512426468	15.3570402157006	8.85756852657891	8.49401172173618	0	0	852.659217711615	1518.16805159465	3432.1351565272
Bacteria	Proteobacteria	Gammaproteobacteria	Burkholderiales	Chromobacteriaceae	0	2.09546520375256	0	2.95050962677528	0	0	0	0	0	1.76029065919365	0	3.12615276883351	2.23860883892314	1.58908489368228	2.0572956848223	0	0	0	3.66847277809775	0	0	0	0	0	0	0	1.06205254398756	0	0	0	0	0	0	0	0	0	0	6.58158866387169	0	0	3.46489541213198	0	0	3.84346342175861	0
Bacteria	Desulfobacterota	ASV3041	ASV3041	ASV3041	0	0	3.24822971480543	0	218.830795166271	1.57097343798111	0	0	1.04763052166762	0	0	3.12615276883351	0	0	2.0572956848223	4.59796540031036	0	2.02542926441473	0	1.37046939947401	0	0	0	0	0	0	0	0	0	0	0	0	0	0	0	0	0	0	0	0	0	0	0	0	0
Bacteria	Proteobacteria	Alphaproteobacteria	ASV3043	ASV3043	0	0	516.468524654064	26.5545866409776	0	0	0	0	1.04763052166762	1.76029065919365	0	0	0	0	4.1145913696446	0	0	1.01271463220736	0	0	1.37466681513068	0	0	0	1.72877880793786	0	0	1.2984534121408	0	0	2.45152717885607	2.70369649384639	0	0	0	0	0	0	0	0	0	0	0	0	0
Bacteria	ASV3044	ASV3044	ASV3044	ASV3044	0	0	0	277.347904916877	0	0	0	0	0	0	2.37947936991386	0	2.23860883892314	0	0	0	0	0	0	0	1.37466681513068	0	0	0	0	0	0	0	0	0	0	0	0	0	0	0	0	0	0	0	0	0	0	0	0
Bacteria	Proteobacteria	Alphaproteobacteria	Rhodospirillales	Terasakiellaceae	15.1132739885441	14.6682564262679	12547.9113882934	32.4556058945281	13.5080737756957	10.9968140658678	13.3547008547009	9656.40749923607	2061.73686664187	535.128360394868	142.768762194832	150.055332904008	44.7721767784628	22.2471885115519	10.2864784241115	20.6908443013966	3225.37995334951	1523.12280683987	311.820186138309	697.568924332273	21.9946690420909	16.8391273964183	27.7810789245018	14.3247594872882	12.101451655565	3763.17380787837	1113.03106609896	257.093775603878	15.3670811509944	459.33124241924	19.6122174308485	13.5184824692319	10.3855820426363	11.5226489187146	1324.80077519771	141.440122371898	4.83567178361336	8.77545155182891	15.943623347842	441.688609530281	31.1840587091879	15.4841307015473	13.7525680276067	138.36468318331	109.173285297088
Bacteria	ASV3057	ASV3057	ASV3057	ASV3057	0	0	3.24822971480543	1.47525481338764	0	0	0	0	0	3.52058131838729	7.13843810974159	40.6399859948356	17.9088707113851	3.17816978736455	0	2.29898270015518	1.63227730432668	8.10171705765891	0	0	0	500.964040043445	3.08678654716687	0	0	0	2.12410508797512	0	0	12.5598386599011	12.2576358942803	4.05554474076958	0	0	0	0	0	0	1.77151370531578	0	0	0	1.05788984827744	3.84346342175861	0
Bacteria	Chloroflexi	OLB14	ASV3064	ASV3064	0	0	0	0	0	0	0	0	0	0	0	0	0	0	0	0	0	0	0	0	0	0	0	0	0	0	0	0	0	0	0	0	0	0	0	0	0	412.446222935959	0	0	0	0	0	0	0
Bacteria	ASV3065	ASV3065	ASV3065	ASV3065	0	0	0	0	0	0	0	0	0	0	0	0	0	0	0	0	0	0	0	0	0	0	0	0	0	0	0	0	0	0	0	0	0	0	0	0	0	0	0	0	0	0	0	726.414586712378	0
Archaea	Thermoplasmatota	Thermoplasmata	Marine_Group_II	ASV3066	0	0	0	0	0	0	0	0	0	0	0	0	0	0	0	0	0	0	0	0	0	0	0	0	0	0	0	0	0	0	0	0	0	0	0	0	0	0	0	0	0	0	0	0	0
Bacteria	ASV3069	ASV3069	ASV3069	ASV3069	0	2.09546520375256	0	0	0	0	0	0	0	0	0	0	0	0	0	0	0	0	0	0	0	0	0	0	0	0	0	0	0	0	0	0	0	0	0	0	0	0	0	0	0	0	0	0	0
Bacteria	Proteobacteria	Gammaproteobacteria	Burkholderiales	Neisseriaceae	1493.19147006816	104.773260187628	3.24822971480543	761.231483708023	5.40322951027829	14.13876094183	13.3547008547009	9.66994542282803	10.4763052166762	8.80145329596823	9.51791747965545	34.3876804571686	26.8633060670777	11.1235942557759	12.3437741089338	13.7938962009311	13.0582184346134	6.07628779324418	7.3369455561955	135.676470547927	15.1213349664375	8.41956369820916	29.3244721980853	20.0546632822035	15.5590092714407	16.1973047684865	19.1169457917761	14.2829875335488	17.9282613428268	233.25414654102	14.7091630731364	10.8147859753855	17.3093034043938	8.06585424310024	30.2811605759477	340.503998302719	16.9248512426468	1862.58959187569	37.2017878116314	16.9880234434724	51.9734311819798	15.4841307015473	6.34733908966463	46.1215610611034	40.9399819864079
Bacteria	Bdellovibrionota	Oligoflexia	Oligoflexales	ASV3071	0	0	0	0	0	0	0	0	0	0	0	0	0	0	0	0	0	21.2670072763546	0	0	0	0	0	0	0	0	0	0	0	0	0	0	0	0	0	0	0	0	0	0	0	0	0	196.016634509689	6.82333033106799
Bacteria	ASV3072	ASV3072	ASV3072	ASV3072	0	0	0	0	0	0	0	0	0	0	0	0	0	0	0	0	0	0	0	0	0	0	0	0	0	1.79970052983184	0	0	0	0	0	0	0	0	0	0	0	0	0	0	0	0	0	0	0
Bacteria	ASV3074	ASV3074	ASV3074	ASV3074	0	0	0	0	0	0	0	0	0	0	0	0	0	0	0	0	0	0	0	0	0	0	0	0	0	0	0	0	0	0	0	0	0	0	0	0	0	0	0	0	0	0	0	0	0
Bacteria	Proteobacteria	Gammaproteobacteria	ASV3091	ASV3091	0	0	3.24822971480543	4.42576444016293	464.677737883933	0	1.90781440781441	0	0	0	2.37947936991386	0	0	0	2.0572956848223	4.59796540031036	0	2.02542926441473	0	0	0	0	0	0	0	0	0	0	2.5611801918324	0	0	0	0	0	0	0	0	0	0	0	0	3.87103267538681	0	0	0
Bacteria	Proteobacteria	Alphaproteobacteria	ASV3093	ASV3093	0	0	0	1.47525481338764	0	14.13876094183	0	0	0	0	0	0	0	0	4.1145913696446	0	0	0	0	0	0	0	0	0	0	0	0	0	0	0	0	0	0	0	0	0	0	0	0	0	0	0	0	0	0
Bacteria	ASV310	ASV310	ASV310	ASV310	6.04530959541766	14.6682564262679	3.24822971480543	4.42576444016293	8.10484426541744	3.14194687596222	3.81562881562882	1.93398908456561	7.33341365167333	10.5617439551619	14.2768762194832	2078.89159127428	3554.91083620995	2173.86813455735	4.1145913696446	2.29898270015518	1.63227730432668	2.02542926441473	0	4.11140819842204	5.49866726052273	151.552146567765	455.301015707113	7.1623797436441	3.45755761587572	1.79970052983184	4.24821017595024	2.5969068242816	0	367.823846468532	2.45152717885607	750.275777042372	6.92372136175752	6.91358935122877	10.0937201919826	5.23852305081105	2.41783589180668	618.669334403938	3344.61787563619	1359.04187547779	509.339625583402	11.6130980261604	2.11577969655488	7.68692684351723	13.646660662136
Bacteria	Proteobacteria	Alphaproteobacteria	Rhodospirillales	ASV3103	0	0	0	0	0	0	1.90781440781441	0	1.04763052166762	0	0	0	0	0	0	0	1.63227730432668	0	0	0	0	29.4684729437321	0	0	0	0	0	0	0	0	66.1912338291138	121.666342223087	0	0	0	0	4.83567178361336	0	1.77151370531578	0	3.46489541213198	0	0	0	0
Bacteria	Actinobacteriota	Actinobacteria	Corynebacteriales	Mycobacteriaceae	0	0	6.49645942961086	5.90101925355057	348.50830341295	3.14194687596222	1.90781440781441	1.93398908456561	2.09526104333524	0	0	0	2.23860883892314	0	0	4.59796540031036	1.63227730432668	2.02542926441473	0	20.5570409921102	2.74933363026137	0	0	0	0	0	0	1.2984534121408	2.5611801918324	5.38278799710047	0	0	0	2.30452978374293	0	0	0	43.8772577591446	0	0	0	3.87103267538681	0	0	20.469990993204
Bacteria	Proteobacteria	Alphaproteobacteria	Rhodospirillales	ASV3111	0	0	529.461443513285	1.47525481338764	0	0	0	0	0	0	0	3.12615276883351	0	0	0	0	0	0	0	0	2.74933363026137	4.20978184910458	0	0	0	1.79970052983184	2.12410508797512	0	2.5611801918324	0	2.45152717885607	0	0	0	0	0	2.41783589180668	0	1.77151370531578	0	0	0	0	0	0
Archaea	Crenarchaeota	Nitrososphaeria	Nitrososphaerales	Nitrososphaeraceae	0	2.09546520375256	0	0	0	0	0	0	0	0	0	9.37845830650052	0	0	2.0572956848223	6.89694810046554	0	9.11443168986627	0	1.37046939947401	0	0	0	1.43247594872882	0	8.99850264915918	0	1.2984534121408	2.5611801918324	1.79426266570016	0	0	0	1.15226489187146	2.52343004799564	0	0	28.520217543444	1.77151370531578	0	0	3.87103267538681	3.17366954483231	0	0
Bacteria	Proteobacteria	Alphaproteobacteria	Puniceispirillales	ASV3116	0	0	0	0	0	0	0	0	0	0	0	0	0	0	0	0	0	0	0	0	0	0	0	0	0	0	0	0	0	0	0	0	0	0	0	0	0	0	0	0	0	0	0	0	0
Bacteria	Patescibacteria	Gracilibacteria	ASV3117	ASV3117	0	0	0	0	0	0	0	0	0	0	0	0	0	0	0	0	0	0	0	0	0	0	0	0	0	0	0	0	0	0	0	0	0	0	0	0	0	0	0	0	0	0	0	0	0
Bacteria	Bacteroidota	Bacteroidia	Chitinophagales	37_13	0	2.09546520375256	3.24822971480543	1.47525481338764	216.129180411132	1.57097343798111	0	0	0	15.8426159327428	0	0	0	1.58908489368228	0	2.29898270015518	0	0	1.83423638904888	0	27.4933363026137	0	10.803752915084	0	1.72877880793786	0	0	0	2.5611801918324	0	2.45152717885607	0	0	0	0	0	4.83567178361336	6.58158866387169	0	25.4820351652085	0	0	2.11577969655488	0	0
Bacteria	Proteobacteria	Gammaproteobacteria	ASV3126	ASV3126	0	0	0	0	0	0	0	0	0	0	0	0	0	0	0	0	0	0	0	0	0	0	0	0	0	0	0	0	0	0	0	0	0	0	0	0	0	0	0	0	0	0	0	0	0
Bacteria	ASV3128	ASV3128	ASV3128	ASV3128	0	0	0	0	0	0	0	0	0	0	0	0	0	0	0	0	0	0	0	0	0	0	0	0	0	0	0	0	0	0	0	0	0	0	0	0	0	0	0	0	0	0	0	0	0
Bacteria	ASV3132	ASV3132	ASV3132	ASV3132	0	0	0	0	0	0	0	0	0	0	0	0	0	0	0	0	0	0	0	0	0	0	0	0	0	0	0	0	0	0	0	0	0	0	0	0	0	0	0	0	0	0	0	0	0
Bacteria	Bacteroidota	Bacteroidia	ASV3140	ASV3140	0	0	0	0	0	0	0	0	0	0	0	0	0	0	0	0	0	0	0	0	0	0	0	0	0	0	0	0	0	0	0	0	0	0	0	0	0	0	0	0	0	0	0	0	0
Bacteria	Proteobacteria	Gammaproteobacteria	ASV3141	ASV3141	0	0	0	0	0	0	0	0	0	0	0	0	0	0	0	0	0	0	0	0	0	0	0	0	0	0	0	0	0	0	0	0	0	0	0	0	0	0	0	0	0	0	0	0	0
Bacteria	Proteobacteria	Gammaproteobacteria	ASV3148	ASV3148	0	0	0	0	0	0	0	0	0	0	0	0	0	0	0	0	0	1.01271463220736	0	0	0	0	0	0	0	0	1.06205254398756	0	0	0	2.45152717885607	0	0	3.45679467561439	0	0	0	0	0	0	0	0	0	0	0
Bacteria	Proteobacteria	Gammaproteobacteria	ASV3149	ASV3149	0	0	0	0	0	0	0	0	0	0	0	0	0	0	0	0	0	0	0	0	0	0	0	1.43247594872882	0	0	0	0	0	0	0	0	0	0	0	0	0	0	0	0	0	0	0	0	0
Bacteria	Proteobacteria	Gammaproteobacteria	ASV3151	ASV3151	0	0	0	0	0	0	0	0	0	0	0	0	0	0	0	0	0	0	0	0	0	0	0	0	0	0	0	0	0	0	0	0	0	0	0	0	0	0	0	0	0	0	0	0	0
Bacteria	Planctomycetota	OM190	ASV3154	ASV3154	0	0	0	0	0	0	0	0	0	0	0	0	0	0	0	0	0	0	0	0	0	0	0	0	0	0	0	0	0	0	0	0	0	0	0	0	0	0	0	0	6.92979082426397	0	0	0	0
Bacteria	Proteobacteria	Gammaproteobacteria	OM182_clade	ASV3156	0	0	0	0	0	0	0	0	0	0	0	0	0	0	0	0	0	0	0	0	0	0	0	0	0	0	0	0	0	0	0	0	0	0	0	0	0	0	0	0	0	0	0	0	0
Bacteria	Firmicutes	Clostridia	Clostridia_UCG_014	ASV3158	0	0	0	0	0	0	0	0	0	0	0	0	0	0	0	0	0	0	0	0	0	0	0	0	0	0	0	0	0	0	0	0	0	0	0	0	0	0	0	0	0	0	0	0	0
Bacteria	Proteobacteria	Gammaproteobacteria	SAR86_clade	ASV3161	0	0	0	0	2.70161475513915	0	0	0	0	0	0	0	0	0	0	0	0	0	0	0	0	0	0	0	0	0	0	0	0	0	0	0	3.46186068087876	0	0	0	0	0	0	0	0	7.74206535077363	1.05788984827744	0	0
Bacteria	Proteobacteria	Gammaproteobacteria	ASV3162	ASV3162	0	0	0	0	0	0	1.90781440781441	0	0	0	16.656355589397	0	0	0	0	0	0	0	0	1.37046939947401	0	0	0	0	0	0	18.0548932477885	0	0	0	0	0	0	0	0	0	0	0	1.77151370531578	0	3.46489541213198	0	0	0	0
Bacteria	Proteobacteria	Gammaproteobacteria	Oceanospirillales	P13_46	0	0	0	0	0	0	1.90781440781441	0	0	0	0	0	0	0	0	0	0	0	0	0	0	0	0	0	0	0	0	0	0	0	0	0	0	0	0	0	2.41783589180668	0	0	0	0	0	0	0	0
Bacteria	ASV3168	ASV3168	ASV3168	ASV3168	0	0	0	0	0	0	0	0	0	0	0	0	0	0	0	0	0	0	0	0	0	0	0	0	0	0	0	0	0	0	0	0	0	0	0	0	0	0	0	0	0	0	0	0	0
Bacteria	Proteobacteria	Gammaproteobacteria	Oceanospirillales	ASV3170	0	0	3.24822971480543	2.95050962677528	0	0	0	0	3.14289156500285	0	0	3.12615276883351	0	3.17816978736455	0	0	0	0	0	1.37046939947401	2.74933363026137	0	3.08678654716687	0	0	8.99850264915918	8.49642035190049	1.2984534121408	0	1.79426266570016	4.90305435771214	0	0	2.30452978374293	2.52343004799564	0	0	2.19386288795723	1.77151370531578	0	3.46489541213198	3.87103267538681	0	3.84346342175861	0
Bacteria	Proteobacteria	Alphaproteobacteria	ASV3176	ASV3176	0	0	0	0	0	0	0	0	0	0	0	0	0	0	0	0	0	0	0	0	0	0	0	0	0	0	0	0	0	0	0	0	0	0	0	0	0	0	0	0	0	0	0	0	0
Bacteria	ASV3178	ASV3178	ASV3178	ASV3178	0	0	0	0	0	0	0	0	0	0	0	0	0	0	0	0	0	0	0	0	0	0	0	0	0	0	0	0	0	0	0	0	0	0	0	0	0	0	0	0	0	0	0	0	0
Bacteria	ASV318	ASV318	ASV318	ASV318	3.02265479770883	4.19093040750512	0	1423.62089491907	8.10484426541744	3.14194687596222	1.90781440781441	210.804810217651	86.9533332984123	151.384996690654	4.75895873982773	3.12615276883351	0	0	8.2291827392892	94.2582907063624	510.90279625425	1097.78266131278	49.5243825043196	5.48187759789606	2.74933363026137	0	4.63017982075031	0	1.72877880793786	293.351186362589	449.248226106738	332.404073508045	0	3.58852533140031	0	2.70369649384639	6.92372136175752	307.654726129681	736.841574014727	0	0	0	3.54302741063156	0	3.46489541213198	7.74206535077363	431.619058097195	472.74600087631	122.819945959224
Bacteria	ASV3185	ASV3185	ASV3185	ASV3185	0	0	0	0	0	0	0	0	0	0	0	0	0	0	0	0	0	0	0	1.37046939947401	0	0	0	0	0	0	0	0	0	0	0	0	0	0	0	0	0	0	0	0	0	0	0	0	0
Bacteria	Proteobacteria	Gammaproteobacteria	BD7_8	ASV3189	0	0	0	0	0	0	0	0	0	0	0	0	0	0	0	0	0	0	0	0	0	0	0	0	0	0	0	0	0	0	0	0	0	0	0	0	0	0	0	0	0	0	0	0	0
Bacteria	Actinobacteriota	Actinobacteria	Corynebacteriales	Nocardiaceae	0	0	0	0	2.70161475513915	4.71292031394333	0	1.93398908456561	1.04763052166762	0	0	0	2.23860883892314	1.58908489368228	0	0	1.63227730432668	1.01271463220736	0	0	0	0	0	2.86495189745764	0	3.59940105966367	0	0	0	0	2.45152717885607	0	0	0	0	2.61926152540553	2.41783589180668	0	1.77151370531578	16.9880234434724	0	0	0	0	6.82333033106799
Bacteria	ASV3193	ASV3193	ASV3193	ASV3193	0	0	0	0	0	0	0	0	0	1.76029065919365	9.51791747965545	0	0	0	0	0	0	0	1.83423638904888	5.48187759789606	0	0	0	0	0	0	1.06205254398756	2.5969068242816	0	0	0	2.70369649384639	0	0	0	0	0	4.38772577591446	0	0	0	0	0	0	0
Bacteria	ASV3195	ASV3195	ASV3195	ASV3195	0	0	0	0	0	0	0	0	0	0	0	0	0	0	2.0572956848223	0	0	0	0	0	0	0	0	0	0	0	0	0	0	0	0	0	0	0	0	0	0	0	0	0	0	0	0	0	0
Bacteria	Cyanobacteria	Cyanobacteriia	Phormidesmiales	Nodosilineaceae	0	0	0	0	0	0	0	0	0	0	0	0	0	0	0	0	0	0	0	0	0	0	0	0	0	0	0	0	0	0	0	0	0	0	0	0	0	0	0	0	0	0	0	0	0
Bacteria	Proteobacteria	Gammaproteobacteria	ASV3202	ASV3202	0	0	0	0	0	0	0	0	0	0	0	0	0	0	0	0	0	0	0	0	0	0	0	0	0	0	0	0	0	0	0	0	0	0	0	0	0	0	0	0	0	0	0	0	0
Bacteria	Proteobacteria	Gammaproteobacteria	ASV3204	ASV3204	0	0	0	0	0	1.57097343798111	0	0	0	0	0	0	0	0	0	0	0	9.11443168986627	5.50270916714662	0	0	0	0	0	0	0	11.6825779838632	6.492267060704	0	0	0	0	0	0	0	0	0	0	0	0	0	0	0	0	6.82333033106799
Bacteria	Desulfobacterota	Desulfuromonadia	PB19	ASV3205	0	0	0	0	0	0	0	0	19.9049799116847	0	0	0	0	0	0	0	0	0	0	206.940879320576	0	0	0	0	0	0	0	0	0	0	0	0	0	0	0	0	0	0	0	0	0	0	0	0	0
Bacteria	ASV3225	ASV3225	ASV3225	ASV3225	0	0	0	0	0	0	0	0	0	0	0	0	0	0	0	0	0	0	0	0	0	0	0	0	0	0	0	0	0	0	0	0	0	0	0	0	0	0	0	0	0	0	0	0	0
Bacteria	Proteobacteria	Gammaproteobacteria	ASV3227	ASV3227	0	0	0	0	0	0	0	0	0	0	0	0	0	0	0	0	0	0	0	0	0	0	0	0	0	0	0	0	0	0	0	0	0	0	0	0	0	0	0	0	0	0	0	0	0
Bacteria	ASV3233	ASV3233	ASV3233	ASV3233	0	0	0	0	0	0	0	0	0	0	0	0	0	1.58908489368228	0	0	0	0	0	0	0	0	0	0	0	0	0	0	0	0	0	0	0	0	0	0	0	2.19386288795723	0	1401.51193408647	0	0	0	0	0
Bacteria	Proteobacteria	ASV3235	ASV3235	ASV3235	0	0	0	0	0	0	0	0	0	0	0	0	0	0	0	0	0	0	0	0	0	0	0	0	0	0	0	0	0	0	0	0	0	0	0	0	0	0	0	0	0	0	0	0	0
Bacteria	ASV3236	ASV3236	ASV3236	ASV3236	0	0	0	0	0	0	0	0	0	0	0	0	0	0	0	0	0	0	0	0	0	0	0	0	0	0	0	0	0	0	0	0	0	0	0	0	0	0	0	0	0	0	0	0	0
Bacteria	ASV3241	ASV3241	ASV3241	ASV3241	0	0	3.24822971480543	1.47525481338764	0	0	0	0	0	10.5617439551619	4.75895873982773	12.504611075334	11.1930441946157	4.76725468104683	0	2.29898270015518	1.63227730432668	4.05085852882945	0	2.74093879894803	0	303.10429313553	16.9773260094178	0	0	0	2.12410508797512	0	0	14.3541013256013	12.2576358942803	12.1666342223087	0	0	0	0	14.5070153508401	4.38772577591446	7.08605482126312	0	0	0	0	0	0
Bacteria	Proteobacteria	Alphaproteobacteria	NRL2	ASV3245	0	0	0	0	0	0	0	0	2.09526104333524	10.5617439551619	4.75895873982773	0	4.47721767784628	1.58908489368228	0	0	0	3.03814389662209	1.83423638904888	4.11140819842204	0	0	1.54339327358344	0	0	0	0	0	0	0	0	0	0	1.15226489187146	2.52343004799564	10.4770461016221	0	0	0	8.49401172173618	0	0	0	0	0
Bacteria	ASV3249	ASV3249	ASV3249	ASV3249	0	0	0	0	0	0	0	0	0	0	0	0	0	0	0	0	0	0	0	0	0	0	0	0	0	0	0	0	0	0	0	0	0	0	0	0	0	0	0	0	0	0	0	0	0
Bacteria	Bacteroidota	Bacteroidia	ASV325	ASV325	0	2.09546520375256	0	0	0	0	0	58.0196725369682	68.0959839083952	63.3704637309713	11.8973968495693	0	0	44.4943770231037	0	0	0	0	0	0	0	0	26.2376856509184	0	0	0	88.1503611509676	0	279.168640909731	0	0	0	0	0	0	81.1971072875713	0	0	24.8011918744209	0	3.46489541213198	0	0	0	34.1166516553399
Bacteria	Bacteroidota	Bacteroidia	Flavobacteriales	ASV3262	0	0	0	0	0	0	0	0	0	0	0	0	0	0	0	4.59796540031036	0	0	0	0	0	0	0	0	3.45755761587572	0	0	0	0	0	0	0	0	3.45679467561439	10.0937201919826	5.23852305081105	0	0	0	0	0	0	19.0420172689939	7.68692684351723	0
Bacteria	Bacteroidota	SJA_28	ASV3265	ASV3265	0	0	0	0	0	0	0	0	0	0	0	0	0	0	0	0	0	0	0	0	0	0	0	0	0	0	0	0	0	0	0	0	0	0	0	0	0	364.1812394009	0	0	0	0	0	0	0
Bacteria	Bacteroidota	Bacteroidia	Bacteroidales	MgMjR_022	0	0	0	0	0	0	0	0	0	0	0	0	0	0	0	0	0	0	0	0	0	0	0	0	0	0	0	0	0	0	0	0	0	0	0	0	0	0	0	0	0	0	0	0	0
Bacteria	SAR324_clade(Marine_group_B)	ASV3271	ASV3271	ASV3271	0	0	0	1.47525481338764	0	7.85486718990555	0	0	0	0	0	0	0	0	0	0	0	0	0	0	1.37466681513068	0	0	0	0	0	0	0	0	0	0	0	0	0	0	0	0	0	0	0	0	0	0	0	0
Bacteria	Proteobacteria	Gammaproteobacteria	ASV3285	ASV3285	0	0	0	0	0	0	0	0	0	0	0	0	0	0	0	0	0	0	0	0	0	0	0	0	0	0	0	0	0	0	0	0	0	0	0	0	0	359.793513624985	0	0	0	0	0	0	0
Bacteria	ASV3291	ASV3291	ASV3291	ASV3291	0	0	0	0	0	0	0	0	0	103.857148892425	0	0	0	0	0	0	0	2.02542926441473	0	0	0	0	0	0	0	0	0	0	76.8354057549719	1.79426266570016	0	0	0	0	0	0	0	0	0	0	0	0	0	0	0
Bacteria	Proteobacteria	Gammaproteobacteria	Burkholderiales	Comamonadaceae	42.3171671679236	62.8639561125768	3.24822971480543	10399.0711795695	13.5080737756957	9.42584062788666	72.4969474969475	17.4059017610905	13.619196781679	15.8426159327428	38.0716699186218	1369.25491274908	192.52036014739	20.6581036178696	39.0886180116237	29.8867751020174	97.9366382596007	45.5721584493314	36.6847277809775	6.85234699737007	1711.4601848377	16.8391273964183	35.498045292419	290.792617591951	108.913064900085	53.9910158949551	22.3031034237388	48.0427762492096	53.7847840284803	288.876289177725	39.2244348616971	25.6851166915407	20.7711640852726	43.7860658911156	232.155564415599	2868.09137031905	2183.30581030143	6272.25399666972	49.6023837488419	76.4461054956256	55.4383265941118	274.843319952464	12.6946781793293	76.8692684351723	88.7032943038838
Bacteria	ASV3325	ASV3325	ASV3325	ASV3325	0	0	0	0	0	0	0	0	0	0	0	0	0	0	0	0	0	0	0	0	0	0	0	0	0	0	0	0	0	0	0	0	0	0	0	0	0	0	0	0	0	0	0	0	0
Bacteria	Proteobacteria	Alphaproteobacteria	ASV3327	ASV3327	0	0	0	0	0	0	0	0	0	0	0	0	0	0	0	0	0	0	0	0	0	0	0	0	0	0	0	0	0	0	0	0	0	0	0	0	0	0	0	0	0	0	0	0	0
Bacteria	Proteobacteria	Gammaproteobacteria	Oceanospirillales	Endozoicomonadaceae	0	10.4773260187628	0	0	0	0	0	0	0	0	0	0	0	0	0	0	0	0	0	0	0	0	0	0	0	0	1.06205254398756	0	0	0	0	0	0	0	0	0	0	0	0	0	0	0	0	0	0
Bacteria	Desulfobacterota	Desulfuromonadia	Bradymonadales	ASV3331	0	0	0	0	0	0	1.90781440781441	3.86797816913121	5.23815260833809	22.8837785695174	9.51791747965545	0	0	0	0	0	6.52910921730671	4.05085852882945	3.66847277809775	0	0	0	0	0	46.6770278143222	23.3961068878139	5.31026271993781	0	0	0	0	0	3.46186068087876	0	0	0	0	0	0	0	0	19.3551633769341	1.05788984827744	15.3738536870345	0
Bacteria	Proteobacteria	Gammaproteobacteria	KI89A_clade	ASV3336	0	0	0	0	0	0	0	0	0	0	0	0	0	0	0	0	0	0	0	0	0	0	0	0	0	0	0	0	0	0	0	0	0	0	10.0937201919826	5.23852305081105	0	2.19386288795723	1.77151370531578	0	6.92979082426397	0	0	0	0
Bacteria	Firmicutes	Negativicutes	Veillonellales_Selenomonadales	ASV3337	0	0	0	0	0	0	0	0	0	0	0	0	0	0	0	0	0	0	0	0	0	0	0	0	0	0	0	0	0	0	0	0	0	0	0	0	0	324.69170741767	0	0	0	0	0	0	0
Bacteria	Firmicutes	Clostridia	Clostridiales	Caloramatoraceae	0	310.128850155379	0	0	0	0	0	0	0	0	0	0	0	0	0	0	0	0	0	0	0	0	0	0	0	0	0	0	0	0	0	0	0	0	0	0	0	4.38772577591446	0	0	0	0	0	3.84346342175861	0
Bacteria	Proteobacteria	Gammaproteobacteria	SAR86_clade	ASV3351	0	0	0	0	0	0	0	0	0	0	0	0	0	0	0	0	0	0	0	0	0	0	0	0	0	0	0	0	0	0	0	0	0	0	0	0	0	0	0	0	0	0	0	0	0
Bacteria	Proteobacteria	Gammaproteobacteria	ASV3360	ASV3360	0	0	3.24822971480543	4.42576444016293	2.70161475513915	10.9968140658678	0	0	0	0	2.37947936991386	0	0	0	0	0	0	0	0	0	4.12400044539205	0	0	0	0	0	0	0	0	0	0	0	0	0	0	0	0	0	0	0	0	0	0	0	0
Bacteria	Proteobacteria	Alphaproteobacteria	Rickettsiales	ASV3366	0	0	0	0	0	0	0	0	0	0	133.250844715176	0	0	0	0	0	0	0	0	132.935531748979	0	0	0	0	0	0	0	0	0	0	0	0	0	1.15226489187146	0	0	0	0	0	0	0	0	0	0	0
Bacteria	Proteobacteria	Gammaproteobacteria	SAR86_clade	ASV3372	0	0	0	0	0	0	0	0	0	0	0	0	0	0	0	0	0	0	0	0	0	0	0	0	0	0	0	0	0	0	0	0	0	0	0	0	0	0	0	0	0	0	0	0	0
Bacteria	Chloroflexi	Chloroflexia	Thermomicrobiales	JG30_KF_CM45	0	0	0	0	0	238.787962573129	0	0	0	0	0	0	0	0	0	2.29898270015518	0	0	0	0	0	0	0	74.4887493338987	0	0	0	0	0	0	0	0	0	0	0	0	0	0	0	0	0	0	0	0	0
Bacteria	Proteobacteria	Alphaproteobacteria	Rickettsiales	ASV3396	0	0	0	0	0	0	0	0	0	0	0	0	0	22.2471885115519	0	0	0	0	0	0	0	0	0	0	0	0	0	0	0	0	0	0	0	0	0	0	0	0	0	0	0	0	0	0	0
Bacteria	Proteobacteria	Alphaproteobacteria	NRL2	ASV3397	0	0	0	0	0	0	0	0	0	0	0	0	0	19.0690187241873	0	0	0	0	0	0	0	0	0	0	0	0	0	0	0	0	0	0	0	0	0	0	0	0	1.77151370531578	0	0	0	0	0	0
Bacteria	Proteobacteria	Gammaproteobacteria	Oceanospirillales	Oleiphilaceae	365.741230522768	297.556058932863	389.787565776652	331.93233301222	1604.75916455265	252.926723514959	10889.8046398046	34144.5772880058	23026.9188662543	7743.51860979285	8675.58178270594	12614.0264222432	140741.337703098	39715.9987478011	337.396492310857	10805.2186907294	16781.4429657826	13472.1427522546	3613.44568642628	29766.5953565756	29787.6552170668	57825.5634793005	12794.7302380067	299.387473284324	12345.2094674843	26703.9564616448	11716.5636652708	2767.00422127204	1518.77985375661	24163.335318984	28829.9596233474	6118.46516557437	21733.5613545568	11758.8632215483	26629.757296498	14728.1075573553	1119.45801790649	405.864634272087	8632.5862860038	7474.73031512784	10360.0372822746	309.682614030945	14313.2496471937	43458.0409098247	22585.223395835
Bacteria	Proteobacteria	Gammaproteobacteria	EC3	ASV3401	0	0	0	0	0	0	0	0	0	0	0	0	0	0	0	0	0	0	0	0	0	0	0	0	0	0	0	0	0	0	0	0	0	0	0	0	0	0	0	0	0	0	0	0	0
Bacteria	Acidobacteriota	Blastocatellia	Blastocatellales	Blastocatellaceae	0	0	0	0	0	0	0	0	0	0	0	0	0	0	0	0	0	0	0	0	0	0	0	1.43247594872882	0	0	0	0	0	0	0	0	0	0	52.9920310079084	0	0	2.19386288795723	0	0	0	0	0	0	0
Bacteria	Margulisbacteria	ASV3417	ASV3417	ASV3417	0	0	0	0	0	0	0	0	0	0	0	0	0	1.58908489368228	0	0	0	0	0	0	0	0	0	0	0	0	0	0	0	0	0	0	0	0	0	0	0	0	1.77151370531578	0	0	0	0	0	0
Bacteria	Proteobacteria	Gammaproteobacteria	ASV3418	ASV3418	0	0	0	0	0	0	0	0	0	0	0	0	0	0	0	0	0	0	0	0	0	0	0	0	0	0	0	189.574198172557	0	0	0	0	0	0	0	0	0	0	0	0	6.92979082426397	0	0	0	0
Bacteria	Proteobacteria	Alphaproteobacteria	Rickettsiales	ASV3422	0	0	0	0	0	0	0	0	0	0	0	0	0	0	0	0	0	0	0	0	0	0	0	0	0	0	0	0	0	0	0	0	0	0	0	0	0	0	0	0	0	0	0	0	0
Bacteria	Bacteroidota	Bacteroidia	ASV3433	ASV3433	0	0	0	0	0	0	0	0	0	0	0	0	0	0	0	0	0	0	0	0	0	0	0	0	0	0	0	0	0	1.79426266570016	0	0	0	0	0	0	0	0	0	0	0	0	0	0	0
Bacteria	Proteobacteria	Gammaproteobacteria	ASV3438	ASV3438	0	0	0	0	0	0	0	0	0	0	0	0	0	0	0	0	0	0	0	0	0	0	0	0	0	0	0	0	0	0	0	0	0	0	0	0	0	0	0	0	0	0	0	0	0
Bacteria	ASV3443	ASV3443	ASV3443	ASV3443	0	0	0	0	0	0	0	0	0	3.52058131838729	0	0	0	0	0	0	0	0	0	0	0	0	18.5207192830012	0	0	0	0	0	0	0	0	1.35184824692319	0	0	0	0	0	0	0	0	0	0	0	11.5303902652758	6.82333033106799
Bacteria	Proteobacteria	Gammaproteobacteria	ASV3446	ASV3446	0	0	0	0	0	0	0	0	0	0	0	0	0	0	0	0	0	0	0	0	0	0	0	0	0	0	0	0	0	0	0	0	0	0	0	0	0	0	0	0	0	0	0	0	0
Bacteria	Patescibacteria	Gracilibacteria	Candidatus_Peregrinibacteria	ASV3448	0	0	0	0	0	0	0	0	0	0	0	0	0	0	0	0	0	0	0	0	0	0	0	0	0	0	0	0	0	0	0	0	0	0	0	0	0	0	0	0	0	0	0	0	0
Bacteria	Proteobacteria	ASV3451	ASV3451	ASV3451	0	0	3.24822971480543	205.060419060882	2.70161475513915	0	0	0	2.09526104333524	0	0	3.12615276883351	0	0	0	0	0	0	0	0	0	0	0	0	1.72877880793786	0	0	0	0	3.58852533140031	0	0	0	0	0	0	0	0	0	0	0	0	0	0	0
Bacteria	Proteobacteria	Gammaproteobacteria	Granulosicoccales	ASV3456	0	0	0	0	0	0	0	0	0	0	0	0	0	0	0	0	0	0	0	0	0	0	0	0	0	0	0	0	0	0	0	0	0	0	0	0	0	315.916255865841	0	0	0	0	0	0	0
Bacteria	Actinobacteriota	Actinobacteria	Micrococcales	ASV3457	0	0	0	0	0	0	0	0	0	0	0	0	0	0	0	0	0	0	0	0	0	0	0	0	0	0	0	0	0	0	0	0	0	0	0	0	0	0	1.77151370531578	0	0	0	0	0	0
Bacteria	Proteobacteria	Alphaproteobacteria	Caulobacterales	Parvularculaceae	3.02265479770883	4.19093040750512	9.74468914441629	907.2817102334	278.266319779332	3.14194687596222	520.833333333333	549.252900016632	2816.03084224256	3198.44812775485	1425.3081425784	12.504611075334	6.71582651676942	23.8362734052341	2.0572956848223	425.311799528709	352.571897734562	676.493374314519	440.21673337173	265.871063497959	2.74933363026137	8.41956369820916	13.8905394622509	7.1623797436441	8.6438940396893	262.756277355448	612.804317880823	1558.14409456896	558.337281819462	125.598386599011	2.45152717885607	62.1850193584669	6.92372136175752	3.45679467561439	222.061844223616	193.825352880009	1107.36883844746	76.785201078503	85.0326578551575	25.4820351652085	20.7893724727919	3.87103267538681	329.003742814283	242.138195570793	177.406588607768
Bacteria	Proteobacteria	Alphaproteobacteria	ASV3462	ASV3462	0	2.09546520375256	0	8.85152888032585	0	0	0	0	0	0	0	0	0	0	0	0	0	4.05085852882945	0	0	0	0	1.54339327358344	0	0	1.79970052983184	8.49642035190049	0	0	1.79426266570016	0	1.35184824692319	0	1.15226489187146	0	0	0	0	1.77151370531578	0	3.46489541213198	0	0	3.84346342175861	6.82333033106799
Bacteria	ASV3469	ASV3469	ASV3469	ASV3469	0	0	0	0	0	0	0	0	0	0	0	0	0	0	0	0	0	0	0	0	0	0	0	0	0	0	0	0	0	0	0	0	0	0	0	0	0	0	0	0	0	0	0	0	0
Bacteria	Proteobacteria	Alphaproteobacteria	Puniceispirillales	Puniceispirillales_Incertae_Sedis	0	0	0	0	0	0	0	0	0	0	0	0	0	0	0	0	0	0	0	0	0	0	0	0	0	0	0	0	0	0	0	0	0	0	0	0	0	0	0	0	0	0	0	0	0
Bacteria	Desulfobacterota	Desulfuromonadia	Bradymonadales	ASV348	0	2.09546520375256	3.24822971480543	7.37627406693821	5.40322951027829	9.42584062788666	144.993894993895	361.655958813768	506.00554196546	616.101730717776	266.501689430353	12.504611075334	6.71582651676942	7.94542446841138	0	813.839875854934	535.38695581915	317.992394513112	234.782257798256	46.5959595821165	13.7466681513068	4.20978184910458	7.71696636791718	2.86495189745764	2921.63618541498	2080.4538124856	237.899769853214	135.039154862643	2.5611801918324	7.17705066280063	7.35458153656821	9.46293772846235	3.46186068087876	125.596873213989	141.312082687756	272.403198642175	464.224491226882	0	0	8.49401172173618	3.46489541213198	3131.66543438793	100.499535586357	395.876732441137	259.286552580584
Bacteria	ASV3480	ASV3480	ASV3480	ASV3480	0	0	0	0	0	0	0	0	6.28578313000571	0	0	0	0	0	0	0	1.63227730432668	17.2161487475252	1.83423638904888	5.48187759789606	0	0	0	0	0	1.79970052983184	10.6205254398756	7.79072047284479	0	0	0	0	0	0	5.04686009599128	7.85778457621658	9.67134356722672	0	0	0	0	0	0	0	6.82333033106799
Bacteria	ASV3483	ASV3483	ASV3483	ASV3483	0	0	0	0	0	0	0	0	0	0	0	0	0	0	0	0	0	0	0	0	0	0	0	0	0	0	0	0	0	0	0	0	0	0	0	0	0	0	0	0	0	0	0	0	0
Bacteria	ASV3485	ASV3485	ASV3485	ASV3485	0	0	0	0	0	0	0	5.80196725369682	0	0	52.348546138105	0	0	0	0	0	0	1.01271463220736	0	0	0	0	0	0	0	0	0	0	0	0	0	0	0	0	0	0	0	0	0	0	0	0	0	0	0
Bacteria	ASV3487	ASV3487	ASV3487	ASV3487	0	0	0	0	0	0	0	0	0	35.2058131838729	2.37947936991386	0	2.23860883892314	0	0	264.383010517846	0	2.02542926441473	0	0	0	0	0	0	0	0	0	0	0	0	0	0	0	0	5.04686009599128	0	0	0	0	0	0	0	0	0	0
Bacteria	Planctomycetota	OM190	ASV3488	ASV3488	0	0	0	0	0	0	0	0	0	0	0	0	0	0	0	0	0	0	0	0	0	0	0	0	1.72877880793786	0	0	0	0	0	0	0	0	0	0	0	0	0	0	0	0	0	0	0	0
Bacteria	ASV3499	ASV3499	ASV3499	ASV3499	0	0	0	0	0	0	0	0	0	0	0	0	0	0	0	0	0	2.02542926441473	0	0	191.078687303165	0	0	0	0	1.79970052983184	0	0	0	0	0	0	0	0	0	0	0	0	0	0	0	0	0	0	0
Bacteria	Bacteroidota	Bacteroidia	Chitinophagales	ASV3500	0	0	0	0	0	0	0	0	0	0	0	0	0	0	0	0	0	0	0	0	1.37466681513068	0	0	0	1.72877880793786	0	0	0	0	0	0	2.70369649384639	0	0	0	0	0	0	0	0	0	0	0	0	0
Bacteria	Actinobacteriota	Actinobacteria	Micrococcales	Cellulomonadaceae	3.02265479770883	0	0	0	0	0	1.90781440781441	0	0	0	0	0	0	0	0	0	0	0	0	0	0	0	0	0	0	0	0	0	0	0	0	0	0	0	217.014984127625	0	2.41783589180668	239.131054787338	1.77151370531578	0	0	0	0	0	0
Bacteria	Proteobacteria	Gammaproteobacteria	ASV3503	ASV3503	0	0	0	0	0	0	0	0	0	0	0	0	0	0	0	0	0	0	0	0	0	0	0	0	0	0	0	0	0	0	0	0	0	0	0	0	0	0	0	0	0	0	0	0	0
Bacteria	Firmicutes	Bacilli	Lactobacillales	Carnobacteriaceae	15.1132739885441	29.3365128525358	0	4.42576444016293	5.40322951027829	1.57097343798111	1.90781440781441	0	1.04763052166762	5.28087197758094	2.37947936991386	0	2.23860883892314	3.17816978736455	0	0	0	1.01271463220736	5.50270916714662	5.48187759789606	2.74933363026137	0	1.54339327358344	0	0	3.59940105966367	2.12410508797512	1.2984534121408	5.12236038366479	1.79426266570016	2.45152717885607	2.70369649384639	3.46186068087876	2.30452978374293	12.6171502399782	5.23852305081105	4.83567178361336	6.58158866387169	8.85756852657891	0	10.394686236396	0	0	3.84346342175861	13.646660662136
Bacteria	Proteobacteria	Alphaproteobacteria	Rickettsiales	S25_593	0	2.09546520375256	0	0	0	0	0	0	0	0	0	0	0	0	0	0	0	0	0	0	0	0	0	0	0	0	0	0	0	0	0	0	0	0	2.52343004799564	2.61926152540553	2.41783589180668	0	0	0	0	0	0	3.84346342175861	0
Bacteria	ASV352	ASV352	ASV352	ASV352	0	0	19.4893782888326	5.90101925355057	2.70161475513915	0	0	1.93398908456561	46.0957429533752	887.186492233598	442.583162803978	31.2615276883351	219.383666214468	400.449393207933	0	18.3918616012415	3.26455460865335	197.479353280436	363.178805031677	619.452168562254	5821.71396207844	703.033568800465	140.448787896093	0	1.72877880793786	80.9865238424326	208.162298621562	131.143794626221	7.68354057549719	401.914837116835	90.7065056176745	117.610797482318	6.92372136175752	6.91358935122877	55.5154610559041	81.1971072875713	892.181444076665	8.77545155182891	116.919904550842	93.4341289390979	10.394686236396	0	1.05788984827744	0	6.82333033106799
Bacteria	Proteobacteria	Alphaproteobacteria	ASV3522	ASV3522	0	0	0	0	0	0	0	0	0	0	0	0	0	0	0	0	0	0	0	0	0	0	0	0	0	0	0	0	0	0	0	0	0	0	0	0	0	0	0	0	0	0	0	0	0
Bacteria	SAR324_clade(Marine_group_B)	ASV3526	ASV3526	ASV3526	0	0	0	0	0	0	0	0	0	0	0	0	0	0	0	0	0	0	0	0	0	0	0	0	0	0	0	0	0	0	0	0	0	0	0	0	0	0	0	0	0	0	0	0	0
Bacteria	Proteobacteria	Gammaproteobacteria	ASV3531	ASV3531	0	0	0	0	0	0	0	0	1.04763052166762	0	0	0	0	0	0	0	0	0	0	0	0	0	0	0	0	0	0	0	0	0	0	0	0	0	0	0	0	0	0	0	0	0	0	0	0
Bacteria	Bacteroidota	Bacteroidia	Chitinophagales	ASV3539	0	0	0	0	0	0	0	0	0	0	0	0	0	0	0	0	1.63227730432668	1.01271463220736	0	0	0	0	0	0	0	0	0	1.2984534121408	0	0	0	0	0	0	0	2.61926152540553	0	6.58158866387169	0	0	0	0	0	0	0
Bacteria	ASV3540	ASV3540	ASV3540	ASV3540	0	0	0	0	0	0	0	0	0	0	0	0	0	0	0	0	0	0	0	0	0	0	0	0	0	0	0	0	0	0	0	0	0	124.444608322118	0	0	0	0	0	0	0	0	0	3.84346342175861	0
Bacteria	ASV3542	ASV3542	ASV3542	ASV3542	0	0	0	0	0	0	0	0	0	0	0	0	0	0	0	0	0	0	0	0	0	0	0	0	0	0	0	0	0	0	0	0	0	0	0	0	0	0	0	0	0	0	0	0	0
Bacteria	Proteobacteria	ASV3544	ASV3544	ASV3544	0	0	0	0	0	0	0	0	0	0	0	0	0	0	0	0	0	0	0	0	0	0	0	0	0	0	0	0	0	0	0	0	0	0	0	0	0	0	0	0	0	0	0	0	0
Bacteria	Actinobacteriota	Actinobacteria	Kineosporiales	Kineosporiaceae	0	0	0	0	0	0	0	0	0	0	0	0	0	0	0	0	0	0	0	0	0	0	0	0	0	0	0	0	0	0	0	0	0	0	0	0	0	2.19386288795723	0	0	0	0	0	0	0
Bacteria	Deferrisomatota	Defferrisomatia	Defferrisomatales	Defferrisomataceae	0	0	0	0	0	1.57097343798111	0	0	1.04763052166762	0	0	3.12615276883351	0	0	0	0	1.63227730432668	1.01271463220736	1.83423638904888	0	0	0	0	0	0	1.79970052983184	0	0	0	1.79426266570016	0	0	0	0	0	0	0	0	0	0	0	0	0	0	0
Bacteria	Planctomycetota	Planctomycetes	Gemmatales	Gemmataceae	0	6.28639561125768	0	0	0	0	0	0	0	0	0	0	0	0	0	0	0	0	0	0	0	0	0	0	0	0	0	0	0	0	0	0	0	0	0	0	0	0	0	0	0	0	0	0	0
Bacteria	Chloroflexi	Anaerolineae	Ardenticatenales	ASV3568	0	0	3.24822971480543	188.832616113618	2.70161475513915	0	0	0	0	0	0	0	0	0	0	0	1.63227730432668	0	0	0	0	0	1.54339327358344	0	0	3.59940105966367	0	1.2984534121408	0	0	0	0	3.46186068087876	0	0	0	0	0	0	0	0	0	0	0	0
Bacteria	Verrucomicrobiota	Chlamydiae	Chlamydiales	ASV3573	0	0	0	0	0	0	0	0	8.38104417334095	0	0	0	0	0	0	0	0	12.1525755864884	0	4.11140819842204	0	0	4.63017982075031	0	0	0	11.6825779838632	42.8489626006464	0	0	0	0	0	0	0	0	0	0	8.85756852657891	0	0	0	0	0	0
Bacteria	Proteobacteria	Alphaproteobacteria	Caulobacterales	Caulobacteraceae	12.0906191908353	161.350820688947	35.7305268628597	11.8020385071011	13.5080737756957	14.13876094183	5.72344322344322	7.73595633826243	23.0478714766876	5.28087197758094	11.8973968495693	9.37845830650052	11.1930441946157	12.7126791494582	10.2864784241115	18.3918616012415	32.6455460865335	23.2924365407694	9.17118194524438	116.489898955291	13.7466681513068	8.41956369820916	12.3471461886675	17.1897113847458	24.2029033111301	19.7967058281502	14.8687356158259	14.2829875335488	489.185416639988	12.5598386599011	9.80610871542427	10.8147859753855	3.46186068087876	84.1153371066168	219.538414175621	104.770461016221	2.41783589180668	0	3.54302741063156	0	6.92979082426397	15.4841307015473	7.40522893794207	23.0607805305517	177.406588607768
Bacteria	Proteobacteria	Alphaproteobacteria	Kordiimonadales	ASV3585	0	0	0	0	0	0	0	0	32.4765461716962	3.52058131838729	0	0	0	82.6324144714783	0	0	0	0	0	0	0	0	9.26035964150061	0	0	0	0	1.2984534121408	0	0	0	0	0	0	0	0	0	0	26.5727055797367	0	3.46489541213198	0	0	0	6.82333033106799
Bacteria	Proteobacteria	Gammaproteobacteria	ASV3586	ASV3586	0	0	0	0	0	0	0	0	0	0	0	0	0	0	0	0	0	1.01271463220736	0	0	182.830686412381	0	0	0	0	0	0	0	0	0	0	0	0	0	0	0	0	0	0	0	0	3.87103267538681	1.05788984827744	0	0
Bacteria	Firmicutes	Bacilli	Paenibacillales	Paenibacillaceae	0	2.09546520375256	0	0	0	14.13876094183	0	0	0	0	0	0	0	0	0	0	0	0	0	0	0	0	0	0	0	0	0	0	0	0	0	0	0	0	237.20242451159	0	70.1172408623937	247.906506339167	0	0	0	0	0	0	0
Bacteria	Firmicutes	Clostridia	Monoglobales	Monoglobaceae	0	0	0	0	0	0	0	0	0	0	0	0	0	0	0	0	0	0	0	0	0	0	0	0	0	0	0	0	0	0	0	0	0	0	0	0	0	0	0	0	0	0	0	0	0
Bacteria	Bacteroidota	Bacteroidia	Chitinophagales	ASV359	36.2718575725059	31.4319780562884	6.49645942961086	17.7030577606517	2.70161475513915	6.28389375192444	3.81562881562882	2380.74056310026	3569.27718732158	4993.94460013237	142.768762194832	1322.36262121657	15.670261872462	1.58908489368228	2.0572956848223	6.89694810046554	2415.77041040348	340.272116421674	97.2145286195904	212.422756918472	8.2480008907841	214.698874304334	10.803752915084	2.86495189745764	15.5590092714407	19.7967058281502	230.465402045301	140.232968511206	10.2447207673296	260.168086526523	0	4.05554474076958	6.92372136175752	4.60905956748585	128.694932447778	47.1467074572995	53.1923896197469	381.732142504558	40.744815222263	33.9760468869447	45.0436403577158	15.4841307015473	4.23155939310975	203.703561353207	245.639891918448
Bacteria	ASV360	ASV360	ASV360	ASV360	0	0	9.74468914441629	10.3267836937135	5.40322951027829	0	1.90781440781441	7.73595633826243	101.620160601759	293.968540085339	123.732927235521	56.2707498390031	268.633060670777	108.057772770395	0	29.8867751020174	3.26455460865335	144.818192405653	97.2145286195904	27.4093879894803	13382.3814452972	353.621675324785	117.297888792341	2.86495189745764	5.18633642381358	0	162.494039230097	141.531421923347	15.3670811509944	57.416405302405	44.1274892194092	86.5182878030844	0	1.15226489187146	0	120.486030168654	26.5961948098735	35.1018062073157	0	0	0	7.74206535077363	0	0	0
Bacteria	Proteobacteria	ASV3604	ASV3604	ASV3604	0	0	0	0	0	0	0	0	0	0	0	0	0	0	0	0	0	0	0	0	0	0	0	0	0	0	0	0	0	0	0	0	0	0	0	0	0	0	0	0	0	0	0	0	0
Bacteria	Verrucomicrobiota	Lentisphaeria	Victivallales	PRD18C08	0	0	0	0	0	0	0	0	0	0	0	0	0	0	0	0	0	0	0	0	0	0	0	0	0	0	0	0	0	0	0	0	0	0	0	0	0	0	0	0	0	0	0	0	0
Bacteria	ASV3608	ASV3608	ASV3608	ASV3608	0	0	0	0	0	0	0	0	0	0	0	0	0	0	0	0	0	0	0	0	0	0	0	0	0	0	0	0	0	0	0	0	0	0	0	0	0	0	0	0	0	0	0	0	0
Bacteria	Firmicutes	Clostridia	Peptostreptococcales_Tissierellales	Finegoldia	408.058397690692	75.4367473350921	16.2411485740272	5.90101925355057	8.10484426541744	13650.1882026179	5.72344322344322	5.80196725369682	18.8573493900171	8.80145329596823	26.1742730690525	25.0092221506681	8.95443535569256	4.76725468104683	14.4010697937561	22.9898270015518	11.4259411302867	9.11443168986627	3.66847277809775	8.22281639684408	17.8706685966989	8.41956369820916	12.3471461886675	5.72990379491528	12.101451655565	7.19880211932734	10.6205254398756	5.1938136485632	5.12236038366479	3.58852533140031	14.7091630731364	14.8703307161551	13.847442723515	23.0452978374292	52.9920310079084	20.9540922032442	41.1032101607136	41.6833948711873	44.2878426328945	8.49401172173618	20.7893724727919	27.0972287277077	4.23155939310975	34.5911707958275	40.9399819864079
Bacteria	Proteobacteria	Gammaproteobacteria	ASV3618	ASV3618	0	0	0	0	0	0	0	0	0	0	0	0	0	0	0	0	0	0	0	0	0	0	0	0	0	0	0	0	0	0	0	0	0	0	0	0	0	0	0	0	0	0	0	0	0
Bacteria	Proteobacteria	Alphaproteobacteria	ASV3619	ASV3619	0	0	0	0	0	0	0	0	0	0	0	0	0	0	0	0	0	0	0	0	0	0	0	0	0	0	0	0	0	0	0	0	0	0	0	0	0	0	0	0	0	0	0	0	0
Bacteria	Proteobacteria	Alphaproteobacteria	ASV3625	ASV3625	0	0	0	0	0	0	0	83.1615306363211	0	0	0	0	0	0	0	0	0	0	0	0	0	0	0	0	0	0	1.06205254398756	0	0	0	0	0	0	0	0	0	0	0	0	0	0	3.87103267538681	26.4472462069359	0	0
Bacteria	Desulfobacterota	Desulfobacteria	Desulfobacterales	Desulfobacteraceae	0	0	0	0	0	0	0	0	0	0	0	0	0	0	0	0	0	0	0	0	0	0	0	0	0	0	0	0	0	0	0	0	0	0	0	0	0	0	0	0	0	0	0	0	0
Bacteria	Bacteroidota	Bacteroidia	ASV363	ASV363	3.02265479770883	0	6.49645942961086	4.42576444016293	0	1.57097343798111	3.81562881562882	1.93398908456561	99.5248995584237	1029.77003562828	1944.03464521963	8203.02486541912	8.95443535569256	1.58908489368228	0	4.59796540031036	205.666940345161	289.636384811306	948.300213138268	357.692513262718	6.87333407565341	8.41956369820916	4.63017982075031	2.86495189745764	1.72877880793786	39.5934116563004	269.761346172841	1072.5225184283	845.189463304691	197.368893227017	0	5.40739298769277	0	4.60905956748585	75.7029014398692	1105.32836372113	113.638286914914	4.38772577591446	5.31454111594734	93.4341289390979	0	3.87103267538681	2.11577969655488	3.84346342175861	811.976309397091
Bacteria	Proteobacteria	Gammaproteobacteria	KI89A_clade	ASV3631	0	0	0	0	0	0	0	0	0	0	0	0	0	0	0	0	0	0	0	0	0	0	0	0	0	0	0	0	0	0	0	0	0	0	0	0	0	0	0	0	0	0	0	0	0
Bacteria	Desulfobacterota	Desulfobacteria	Desulfobacterales	Desulfolunaceae	0	0	0	0	0	0	0	0	0	0	0	0	0	0	0	0	0	0	0	0	0	0	0	0	0	0	0	0	0	0	0	0	0	0	0	0	0	0	0	0	0	0	0	0	0
Bacteria	Proteobacteria	ASV3647	ASV3647	ASV3647	0	0	0	0	0	0	0	0	5.23815260833809	0	9.51791747965545	0	0	0	0	0	0	0	0	0	0	0	0	0	0	0	1.06205254398756	1.2984534121408	0	0	0	0	0	0	0	0	0	0	0	0	0	0	0	0	0
Bacteria	ASV3648	ASV3648	ASV3648	ASV3648	0	0	0	0	0	0	0	0	0	0	0	0	0	0	0	0	0	0	0	1.37046939947401	5.49866726052273	4.20978184910458	0	0	0	0	0	0	0	0	0	0	0	0	0	0	2.41783589180668	0	0	0	0	0	0	0	0
Bacteria	Actinobacteriota	Actinobacteria	PeM15	ASV3656	0	0	0	0	0	0	0	0	0	0	0	0	0	0	0	0	0	0	0	0	0	0	0	0	0	0	0	0	0	0	0	0	0	0	0	0	0	0	0	0	0	0	0	0	0
Bacteria	Planctomycetota	OM190	ASV3658	ASV3658	9.06796439312648	12.5727912225154	0	0	0	0	0	0	0	0	0	0	0	0	0	0	0	0	0	0	0	0	0	0	0	0	0	0	0	0	0	0	0	0	7.57029014398692	13.0963076270276	19.3426871344534	4.38772577591446	3.54302741063156	8.49401172173618	3.46489541213198	0	0	26.9042439523103	34.1166516553399
Bacteria	Dependentiae	Babeliae	Babeliales	UBA12409	3.02265479770883	6.28639561125768	3.24822971480543	2.95050962677528	0	0	1.90781440781441	270.758471839185	118.382248948441	170.748193941784	2.37947936991386	0	2.23860883892314	0	0	2.29898270015518	319.926351648029	1049.17235896683	108.219946953884	507.073677805385	1.37466681513068	29.4684729437321	13.8905394622509	0	1.72877880793786	1088.81882054826	994.081181172357	664.808147016089	0	3.58852533140031	24.5152717885607	1.35184824692319	0	1.15226489187146	981.614288670304	123.10529169406	471.477998902302	6.58158866387169	0	8.49401172173618	3.46489541213198	3.87103267538681	12.6946781793293	3293.84815244713	3773.3016730806
Bacteria	ASV3663	ASV3663	ASV3663	ASV3663	0	0	0	0	0	0	0	1.93398908456561	2.09526104333524	3.52058131838729	14.2768762194832	12.504611075334	13.4316530335388	0	0	0	3.26455460865335	1.01271463220736	1.83423638904888	2.74093879894803	6.87333407565341	8.41956369820916	3.08678654716687	0	0	3.59940105966367	1.06205254398756	0	0	0	2.45152717885607	1.35184824692319	0	0	0	2.61926152540553	9.67134356722672	4.38772577591446	0	0	0	0	0	0	0
Bacteria	Proteobacteria	Alphaproteobacteria	Rickettsiales	ASV3667	0	0	0	0	0	0	0	0	0	21.1234879103238	0	0	0	0	0	0	0	0	0	1.37046939947401	0	0	24.694292377335	0	0	0	0	0	0	0	0	35.148054420003	0	0	2.52343004799564	0	0	0	0	0	0	0	0	0	61.4099729796119
Bacteria	Proteobacteria	Gammaproteobacteria	Francisellales	Francisellaceae	0	0	0	2.95050962677528	0	4.71292031394333	1.90781440781441	411.939675012474	205.335582246853	31.6852318654856	4.75895873982773	0	0	4.76725468104683	6.1718870544669	59.7735502040347	391.746553038403	587.374486680271	47.6901461152707	2.74093879894803	2.74933363026137	4.20978184910458	1.54339327358344	1.43247594872882	88.1677192048309	1358.77390002304	2490.51321565083	193.469558408979	0	3.58852533140031	2.45152717885607	4.05554474076958	0	0	464.311128831198	204.302398981631	24.1783589180668	0	3.54302741063156	0	0	0	2.11577969655488	319.007464005965	484.456453505827
Bacteria	ASV3681	ASV3681	ASV3681	ASV3681	0	0	0	0	0	0	0	0	0	0	0	0	0	0	0	2.29898270015518	0	0	0	0	0	0	0	0	0	0	0	0	0	0	0	0	0	0	0	0	0	0	0	0	0	0	0	0	0
Bacteria	Bacteroidota	Bacteroidia	Cytophagales	ASV3682	0	0	0	0	0	0	0	0	0	0	0	0	0	0	0	0	0	0	0	0	0	0	0	0	0	0	9.55847289588805	0	0	0	0	0	0	0	0	0	0	0	0	0	0	0	0	0	0
Bacteria	Desulfobacterota	Desulfuromonadia	Bradymonadales	ASV3683	0	0	0	0	0	0	0	0	0	0	0	0	0	0	0	0	0	0	0	0	0	0	0	0	0	0	0	0	0	0	0	0	0	0	0	0	0	258.875820778953	0	0	0	0	0	0	0
Bacteria	Proteobacteria	Gammaproteobacteria	ASV3684	ASV3684	0	0	0	0	0	0	0	0	0	0	0	0	0	0	0	0	0	0	0	0	0	0	0	0	0	0	0	0	0	0	0	0	0	0	0	0	0	0	0	0	0	0	0	0	0
Bacteria	Campilobacterota	Campylobacteria	Campylobacterales	ASV3687	0	0	0	0	0	0	0	0	0	0	0	0	0	0	0	0	0	0	0	0	0	0	0	0	0	0	0	0	0	0	0	0	0	0	0	0	0	0	0	0	0	0	0	0	0
Bacteria	Campilobacterota	Campylobacteria	Campylobacterales	Rs_M59_termite_group	0	0	0	0	0	0	0	0	0	0	0	0	0	0	0	0	0	0	0	0	0	0	0	0	0	0	0	0	0	0	0	0	0	0	0	0	0	0	0	0	0	0	0	0	0
Bacteria	Proteobacteria	Gammaproteobacteria	Cardiobacteriales	Wohlfahrtiimonadaceae	0	257.742220061565	0	0	0	0	0	0	0	0	0	0	0	0	0	0	0	0	0	0	0	0	0	0	0	0	0	0	0	0	0	0	0	0	0	0	0	0	0	0	0	0	0	0	0
Bacteria	Proteobacteria	ASV3695	ASV3695	ASV3695	0	0	3.24822971480543	187.357361300231	0	0	0	0	0	0	0	0	0	0	0	0	0	0	0	0	0	0	0	0	0	0	0	0	0	0	0	0	0	0	0	0	0	0	0	0	0	0	0	0	0
Bacteria	Planctomycetota	028H05_P_BN_P5	ASV3696	ASV3696	0	0	380.042876632235	0	0	0	1.90781440781441	0	1.04763052166762	1.76029065919365	0	0	2.23860883892314	0	0	2.29898270015518	0	0	0	2.74093879894803	0	0	0	0	0	0	0	2.5969068242816	0	0	0	0	0	0	0	0	0	0	0	0	0	0	0	0	0
Bacteria	Cyanobacteria	Sericytochromatia	ASV3699	ASV3699	0	0	0	0	2.70161475513915	0	0	0	0	0	0	0	0	0	0	0	0	0	0	0	0	0	0	0	0	0	1.06205254398756	0	0	0	0	0	0	0	0	0	0	0	0	0	0	0	132.23623103468	0	0
Bacteria	Proteobacteria	Alphaproteobacteria	Kordiimonadales	Kordiimonadaceae	21.1585835839618	33.5274432600409	19.4893782888326	28.0298414543652	37.8226065719481	14.13876094183	68.6813186813187	874.163066223654	372.956465713672	374.941910408247	1170.70384999762	3082.38663006984	6912.82409459466	1768.65148666837	16.4583654785784	64.3715156043451	332.984570082642	847.642147157563	476.901461152707	8469.50088874941	1909.41220621652	8385.88544341632	2529.62157540325	15.757235436017	44.9482490063844	140.376641326883	850.704087734037	571.319501341952	48.6624236448155	6602.88660977658	1939.15799847515	305.517703804642	17.3093034043938	62.222304161059	191.780683647669	89.0548918637879	16.9248512426468	30.7140804314012	650.145529850892	789.943090121464	225.218201788579	30.9682614030945	85.6890777104725	30.7477073740689	307.049864898059
Bacteria	ASV3706	ASV3706	ASV3706	ASV3706	0	0	0	0	0	0	0	0	0	0	0	0	0	0	0	0	0	0	0	0	0	0	0	0	0	0	0	0	0	0	0	0	0	0	0	0	0	0	0	0	0	0	0	7.68692684351723	0
Bacteria	Proteobacteria	Gammaproteobacteria	Oceanospirillales	ASV3710	0	0	0	0	0	0	0	0	0	0	0	0	0	0	0	0	0	0	0	0	0	0	0	0	0	0	0	0	0	0	0	0	0	0	0	0	0	0	0	0	0	0	0	0	0
Bacteria	Proteobacteria	Gammaproteobacteria	I3A	ASV3716	0	0	0	0	0	0	0	0	0	0	0	0	0	0	0	0	0	0	0	0	0	0	0	0	0	0	0	0	0	0	0	0	0	0	0	0	0	0	0	0	0	0	0	0	0
Bacteria	Proteobacteria	Alphaproteobacteria	ASV3718	ASV3718	6.04530959541766	0	32.4822971480543	10.3267836937135	18.911303285974	1.57097343798111	0	0	1.04763052166762	0	2.37947936991386	0	0	0	0	0	0	0	0	0	0	0	0	2.86495189745764	0	3.59940105966367	0	2.5969068242816	5.12236038366479	0	0	2.70369649384639	0	0	0	0	0	0	0	0	0	0	0	0	0
Bacteria	Proteobacteria	Gammaproteobacteria	KI89A_clade	ASV3730	0	0	0	0	0	0	0	0	0	0	0	0	0	0	0	0	0	0	0	0	0	0	0	0	0	0	0	0	0	0	0	0	0	0	0	0	0	0	0	0	0	0	0	0	0
Bacteria	Verrucomicrobiota	Lentisphaeria	Lentisphaerales	Lentisphaeraceae	0	0	328.071201195349	2.95050962677528	0	0	1.90781440781441	0	1.04763052166762	1.76029065919365	0	0	2.23860883892314	0	0	0	0	1.01271463220736	0	0	2.74933363026137	4.20978184910458	0	0	0	1.79970052983184	1.06205254398756	0	2.5611801918324	1.79426266570016	0	0	0	0	0	0	0	0	0	0	0	0	0	0	0
Bacteria	Bacteroidota	Bacteroidia	Flavobacteriales	ASV3736	0	0	0	0	0	0	0	1.93398908456561	0	0	0	0	0	0	0	0	0	0	0	0	0	0	0	0	0	1.79970052983184	0	0	0	0	0	0	0	3.45679467561439	0	0	0	0	0	0	0	27.0972287277077	9.52100863449694	3.84346342175861	0
Bacteria	Proteobacteria	Alphaproteobacteria	Rickettsiales	ASV3737	0	0	0	0	0	0	0	0	1.04763052166762	0	0	0	0	0	0	0	0	0	0	0	0	0	0	0	0	0	0	0	0	0	0	0	0	0	0	0	0	0	0	0	0	0	0	0	0
Bacteria	Bacteroidota	Bacteroidia	Sphingobacteriales	NS11_12_marine_group	0	0	0	0	0	1.57097343798111	0	0	0	0	0	0	0	0	0	0	0	0	0	0	0	0	0	58.7315138978817	0	0	0	0	0	0	0	0	0	0	0	0	0	0	0	8.49401172173618	0	0	0	3.84346342175861	0
Bacteria	Dependentiae	Babeliae	Babeliales	ASV3745	0	0	0	0	0	0	0	0	0	0	0	0	0	0	0	0	0	0	0	0	0	0	0	0	0	0	0	0	0	0	0	0	0	0	0	0	0	0	0	0	0	0	0	0	0
Bacteria	Proteobacteria	Gammaproteobacteria	SAR86_clade	ASV375	0	0	3.24822971480543	4.42576444016293	8.10484426541744	17381.250117823	1.90781440781441	5.80196725369682	2.09526104333524	7.04116263677458	2.37947936991386	3.12615276883351	2.23860883892314	1.58908489368228	2.0572956848223	2.29898270015518	4.89683191298003	4.05085852882945	3.66847277809775	4.11140819842204	1.37466681513068	0	7.71696636791718	10.0273316411017	8.6438940396893	5.39910158949551	9.55847289588805	3.8953602364224	5.12236038366479	5.38278799710047	4.90305435771214	2.70369649384639	0	3.45679467561439	0	0	0	0	0	0	0	19.3551633769341	2.11577969655488	0	0
Bacteria	ASV3752	ASV3752	ASV3752	ASV3752	0	0	0	0	0	0	0	0	0	0	0	0	0	0	0	0	0	0	0	0	0	0	0	0	0	0	0	0	0	0	0	0	0	0	0	0	0	0	0	0	0	0	0	0	0
Bacteria	ASV376	ASV376	ASV376	ASV376	0	0	9.74468914441629	5.90101925355057	8.10484426541744	3.14194687596222	15.2625152625153	1.93398908456561	4.19052208667047	5.28087197758094	7.13843810974159	9.37845830650052	2.23860883892314	14440.0144288908	6.1718870544669	0	1.63227730432668	6.07628779324418	1.83423638904888	8.22281639684408	10.9973345210455	8.41956369820916	913.688817961394	1.43247594872882	5.18633642381358	3.59940105966367	9.55847289588805	3.8953602364224	0	7.17705066280063	12.2576358942803	2.70369649384639	0	5.76132445935731	0	0	0	0	0	0	20.7893724727919	0	9.52100863449694	0	0
Bacteria	Proteobacteria	Alphaproteobacteria	ASV3760	ASV3760	0	0	0	0	0	0	0	0	0	21.1234879103238	9.51791747965545	0	0	0	0	0	1.63227730432668	4.05085852882945	5.50270916714662	6.85234699737007	93.4773434288864	0	0	0	0	0	2.12410508797512	2.5969068242816	2.5611801918324	0	0	0	0	0	0	0	0	6.58158866387169	0	8.49401172173618	0	0	0	0	6.82333033106799
Bacteria	Actinobacteriota	Acidimicrobiia	Actinomarinales	Actinomarinaceae	0	0	0	1.47525481338764	0	0	1.90781440781441	0	0	0	0	0	0	0	0	0	0	0	0	0	0	0	1.54339327358344	2.86495189745764	0	1.79970052983184	0	0	0	0	0	0	10.3855820426363	0	0	0	0	0	0	0	0	0	0	19.2173171087931	0
Bacteria	ASV3785	ASV3785	ASV3785	ASV3785	0	0	0	0	0	0	0	0	0	0	0	0	0	0	0	0	0	0	0	0	0	0	0	0	0	0	0	0	0	0	0	0	0	0	2.52343004799564	0	0	261.06968366691	0	0	0	0	0	0	0
Bacteria	Bacteroidota	Bacteroidia	Flavobacteriales	ASV3795	0	0	0	0	0	0	9.53907203907204	0	0	0	0	0	0	0	0	4.59796540031036	0	0	0	0	0	0	0	0	1.72877880793786	0	0	0	0	0	0	0	0	3.45679467561439	2.52343004799564	2.61926152540553	0	0	0	0	0	15.4841307015473	14.8104578758841	3.84346342175861	0
Bacteria	Bacteroidota	Bacteroidia	Cytophagales	ASV3796	0	0	0	0	0	0	0	1.93398908456561	7.33341365167333	24.644069228711	4.75895873982773	0	0	0	0	0	6.52910921730671	8.10171705765891	1.83423638904888	0	0	0	0	0	0	0	28.6754186876642	0	7.68354057549719	12.5598386599011	0	2.70369649384639	0	0	0	0	0	0	0	0	0	0	0	0	0
Bacteria	Proteobacteria	Gammaproteobacteria	ASV3797	ASV3797	0	0	0	0	0	0	0	0	0	0	0	0	0	0	0	0	0	26.3305804373915	0	0	0	0	0	0	0	0	0	0	0	0	0	0	0	0	0	0	0	0	0	0	0	0	1.05788984827744	0	0
Bacteria	Firmicutes	Clostridia	Peptostreptococcales_Tissierellales	ASV3800	0	0	0	0	0	0	0	0	0	0	0	0	0	0	0	0	0	0	0	0	0	0	0	0	0	0	0	0	0	0	0	0	0	0	0	0	0	265.457409442825	0	0	0	0	0	0	0
Bacteria	Cyanobacteria	Sericytochromatia	ASV3801	ASV3801	0	0	0	0	0	0	0	0	0	0	0	0	0	0	0	0	0	0	0	0	0	0	0	0	0	0	0	0	0	0	0	0	0	0	0	0	0	0	0	0	0	0	1.05788984827744	0	0
Bacteria	Proteobacteria	Gammaproteobacteria	ASV3804	ASV3804	0	0	0	0	0	0	0	0	0	0	0	0	0	0	0	0	0	0	0	0	0	0	0	0	0	0	0	0	0	0	0	0	0	0	0	0	0	0	0	0	0	0	0	0	0
Bacteria	Hydrogenedentes	Hydrogenedentia	Hydrogenedentiales	Hydrogenedensaceae	0	0	0	0	0	0	0	0	0	0	0	0	26.8633060670777	3.17816978736455	0	0	0	0	0	0	0	0	4.63017982075031	0	0	0	0	0	0	0	0	0	0	0	0	2.61926152540553	0	0	0	0	3.46489541213198	0	0	0	0
Bacteria	Patescibacteria	Gracilibacteria	JGI_0000069_P22	ASV3808	0	0	0	0	0	0	0	0	0	0	0	0	0	0	0	0	0	1.01271463220736	0	0	0	0	0	0	0	0	0	0	0	0	0	0	0	0	0	0	0	0	0	0	0	0	0	0	0
Bacteria	Proteobacteria	Alphaproteobacteria	ASV3816	ASV3816	0	0	367.049957773014	1.47525481338764	0	0	0	0	0	0	0	0	0	0	0	0	1.63227730432668	1.01271463220736	0	0	0	0	1.54339327358344	0	0	0	0	0	0	0	0	0	0	0	0	0	0	0	0	0	0	3.87103267538681	0	0	0
Bacteria	Desulfobacterota	Desulfuromonadia	Bradymonadales	ASV3818	0	0	0	1.47525481338764	218.830795166271	1.57097343798111	1.90781440781441	0	0	0	0	3.12615276883351	0	0	0	2.29898270015518	0	0	0	1.37046939947401	0	0	0	0	0	0	0	0	0	0	2.45152717885607	0	0	0	12.6171502399782	0	0	0	0	0	0	0	0	0	0
Bacteria	ASV3823	ASV3823	ASV3823	ASV3823	0	0	0	0	0	0	0	0	32.4765461716962	56.3293010941967	0	0	0	0	0	0	0	0	0	0	0	4.20978184910458	0	0	0	0	7.43436780791293	0	0	0	0	0	0	0	0	0	0	0	21.2581644637894	0	0	0	0	0	0
Bacteria	ASV3833	ASV3833	ASV3833	ASV3833	0	0	0	0	0	0	0	0	0	0	0	0	0	0	0	0	0	0	0	0	0	0	0	0	0	0	0	0	0	0	0	0	0	0	0	0	0	0	0	0	0	0	0	0	0
Bacteria	Patescibacteria	Gracilibacteria	JGI_0000069_P22	ASV3838	0	0	9.74468914441629	2.95050962677528	221.53240992141	0	0	0	1.04763052166762	0	0	0	0	0	0	18.3918616012415	3.26455460865335	3.03814389662209	0	1.37046939947401	0	0	1.54339327358344	0	0	1.79970052983184	4.24821017595024	0	2.5611801918324	1.79426266570016	0	0	0	1.15226489187146	0	0	0	0	0	0	0	0	0	0	0
Bacteria	Proteobacteria	Gammaproteobacteria	ASV3842	ASV3842	0	0	0	0	0	0	0	0	0	0	54.7280255080188	0	0	4.76725468104683	0	4.59796540031036	0	0	0	0	0	0	0	0	0	0	0	0	0	0	0	1.35184824692319	0	0	0	0	0	0	0	0	0	0	0	0	0
Bacteria	ASV3849	ASV3849	ASV3849	ASV3849	0	0	0	0	0	0	0	0	0	0	0	0	0	0	0	0	0	0	0	0	0	0	0	0	0	0	0	0	0	0	0	0	0	0	0	0	0	0	0	0	0	0	0	0	0
Bacteria	Actinobacteriota	Actinobacteria	Corynebacteriales	Dietziaceae	0	6.28639561125768	0	1.47525481338764	0	1.57097343798111	0	0	0	0	0	0	0	0	0	2.29898270015518	1.63227730432668	0	0	0	0	0	0	0	5.18633642381358	1.79970052983184	0	0	0	0	0	1.35184824692319	0	0	0	0	0	0	0	0	0	7.74206535077363	0	0	0
Bacteria	ASV3852	ASV3852	ASV3852	ASV3852	0	0	9.74468914441629	5.90101925355057	0	0	3.81562881562882	0	3.14289156500285	0	2.37947936991386	9.37845830650052	0	1.58908489368228	0	0	6.52910921730671	1.01271463220736	3.66847277809775	0	0	0	0	0	0	1.79970052983184	3.18615763196268	0	2.5611801918324	1.79426266570016	0	0	0	0	0	0	0	0	0	0	0	3.87103267538681	1.05788984827744	0	0
Archaea	Nanoarchaeota	Nanoarchaeia	Woesearchaeales	SCGC_AAA286_E23	0	0	51.9716754368869	11.8020385071011	848.307033113692	6924.85091462074	2844.55128205128	224.34273380961	48.1910039967104	0	4.75895873982773	71.9015136831707	170.134271758159	4.76725468104683	1191.17420151211	1455.25604919823	190.976444606221	10.1271463220736	1.83423638904888	17.8161021931622	10.9973345210455	265.216256493589	6.17357309433374	913.919655288988	1051.09751522622	125.979037088229	15.9307881598134	61.0273103706176	5.12236038366479	8.97131332850079	0	1.35184824692319	2298.6754921035	487.408049261629	58.0388911038997	0	0	0	0	8.49401172173618	0	0	993.358567532514	61.4954147481378	0
Bacteria	Planctomycetota	Pla4_lineage	ASV3863	ASV3863	0	0	0	0	0	0	0	0	0	0	0	0	0	0	0	0	0	0	0	0	0	0	0	0	0	0	1.06205254398756	0	0	0	0	0	0	0	0	0	0	0	0	0	0	0	0	0	0
[truncated: 1,810 more rows]
[truncated: 98 more columns]
